# Supplementary material for: Identification and mechanistic insights of cell senescence-related genes in psoriasis
Source: PeerJ. 2025 Jan 14;13:e18818. doi: 10.7717/peerj.18818 (PMC11740738; doi:10.7717/peerj.18818)
Supplement: Supplemental Information 2 [file peerj-13-18818-s002.csv]

	CSNK2A	IGFBP5	MVK	RAD21	TFDP1
ACLY	CXCL1	IL1A	MYC	RAF1	TGFB1I1
AAK1	DDB2	IL8	MYLK	RB1	TLR3
ABI3	CYR61	ING1	NADK	RBP2	TMSB4X
ADCK5	DEK	ING2	NANOG	RBX1	TNFSF13
AKR1B1	DGCR8	IRF3	NDRG1	RNASEL	TNFSF15
AGT	DHCR24	IRF5	NEK1	RPS6KA6	TOP1
AKT1	DLX2	IRF7	NEK4	RSL1D1	TP63
ALOX15B	DHX9	ITPK1	NEK6	RUNX1	TPR
AR	DPY30	ITGB4	NFE2L2	RUVBL2	TP53
ARPC1B	DUSP3	ITPKB	NINJ1	SENP1	TRIM28
ASF1A	DUSP16	ITSN2	NOTCH3	SENP2	TRPM8
ASPH	E2F1	KCNJ12	NOX4	SENP7	TXN
ATF7IP	EHF	KDM4A	NR2E1	SERPINE1	TXNIP
ATM	ENDOG	KDM5B	NTN4	SFN	UBTD1
AURKA	EPHA3	KIAA1524	NUAK1	SIK1	TYK2
AXL	ERRFI1	KL	OTX2	SGK1	VENTX
BAG3	ETS1	KSR2	P3H1	SIN3B	USP1
BHLHE40	ETS2	LATS1	PATZ1	SIRT1	VEGFA
BCL6	EWSR1	LEO1	PAK4	SIRT6	WNT16
BLK	FASTK	LGALS3	PBRM1	SIX1	WNT2
BLVRA	EZH2	LIMA1	PCGF2	SLC13A3	WRN
BMI1	FBXO31	LIMK1	PDCD10	SLC16A7	WT1
BRAF	FOXM1	MAGEA2	PDIK1L	SMARCA4	XAF1
BRD7	FOS	MAGOH	PDZD2	SMG1	WWP1
BRCA1	FOXO3	MAD2L1	PDPK1	SMARCB1	YAP1
BTG3	FXR1	MAGOH	PEBP1	SMURF2	YPEL3
C11orf31	G6PD	MAP2K1	PEX19	SNAI1	ZFP36
CAV1	GAPDH	MAP2K2	PIAS4	SOCS1	ZMAT3
CBX7	GKN1	MAP2K3	PIK3R52A	SOD1	ZNF148
CBX8	GATA4	MAP2K6	PIK3C	SORBS2
CCND1	GNG11	MAP3K6	PIM1	SOX2
CDK1	GLB1	MAP2K7	PLA2R1	SPIN1
CDK18	GRK6	MAP4K1	PKM	SOX5
CDK2AP1	HDAC4	MAP3K7	PML	SP1
CDK6	HDAC1	MAPK12	PNPT1	SPOP
CDK4	HEPACAM	MAPKAPK5	PMVK	SRC
CDKN1A	HJURP	5-Mar	POT1	SREBF1
CDKN1C	HIVEP1	MAPK14	POU5F1	SRSF1
CDKN1B	HK3	MAST1	PPM1B	STAT5B
CDKN2A	HMGB1	MATK	PPM1D	STK32C
CDKN2AIP	HRAS	MCL1	PRMT6	STK40
CDKN2B	HSPA5	MDH1	PRKCH	SUPT5H
CENPA	HSPB2	MCRS1	PRKCD	SYK
CEBPB	ID1	MECP2	PROX1	TACC3
CHEK1	ID4	MOB3A	PRPF19	TERC
CKB	IGFBP1	MMP9	PSMB5	TBX2
CPEB1	IFNG	MORC3	PTRF	TERF2
CSNK1A1	IGFBP3	MORF4	PTTG1	TERT
CTNNAL1	IGFBP6	MXD4	PSMD14	TFAP4
