# Supplementary material for: Identification and mechanistic insights of cell senescence-related genes in psoriasis
Source: PeerJ. 2025 Jan 14;13:e18818. doi: 10.7717/peerj.18818 (PMC11740738; doi:10.7717/peerj.18818)
Supplement: Supplemental Information 5 [file peerj-13-18818-s005.zip]

Archive with 3 entries (2 files):
- Raw date/
- Raw date/dat.GSE13355.csv
- Raw date/dat.GSE54456.csv
