# Supplementary material for: Identification and mechanistic insights of cell senescence-related genes in psoriasis
Source: PeerJ. 2025 Jan 14;13:e18818. doi: 10.7717/peerj.18818 (PMC11740738; doi:10.7717/peerj.18818)
Supplement: Supplemental Information 5 [file peerj-13-18818-s005.zip › Raw date/dat.GSE13355.csv]

	GSM337197	GSM337198	GSM337199	GSM337200	GSM337201	GSM337202	GSM337203	GSM337204	GSM337205	GSM337206	GSM337207	GSM337208	GSM337209	GSM337210	GSM337211	GSM337212	GSM337213	GSM337214	GSM337215	GSM337216	GSM337217	GSM337218	GSM337219	GSM337220	GSM337221	GSM337222	GSM337223	GSM337224	GSM337225	GSM337226	GSM337227	GSM337228	GSM337229	GSM337230	GSM337231	GSM337232	GSM337233	GSM337234	GSM337235	GSM337236	GSM337237	GSM337238	GSM337239	GSM337240	GSM337241	GSM337242	GSM337243	GSM337244	GSM337245
THRSP	1.598923	2.731202	0.591478	0.501493	-1.161581	2.124183	1.747103	-0.175001	0.621854	-0.612348	2.150324	2.034022	1.387192	3.040457	2.771354	1.316529	1.840167	0.258151	-1.335711	2.486654	1.899335	-0.043474	1.916528	2.265291	1.318279	-0.053632	-0.401929	-0.784443	2.41983	-1.97804	3.473558	2.688899	2.336958	3.04417	3.012289	2.172005	0.29679	2.768819	0.433469	2.069685	2.538417	0.180004	1.561537	-2.733409	2.123744	0.283148	2.559622	-0.873558	2.909696
ADH1B	0.141377	0.404764	0.736527	0.03465	0.237667	0.283835	1.002308	0.738399	-0.07534	1.35891	0.878296	0.46078	-0.952741	0.753835	0.348343	1.177883	0.741533	0.502715	0.235686	-0.065775	0.862788	0.659383	0.65193	1.009155	0.157097	0.470511	0.017196	0.321563	0.098776	-0.174765	-1.303025	-0.783427	0.828843	-0.023037	0.102454	-0.33376	0.863902	0.235562	0.033537	0.251788	1.180881	0.668527	0.495373	1.072567	0.157095	0.759317	1.36118	0.877408	-0.348694
	1.928424	-1.907314	-2.671673	-2.452301	-2.855305	-1.837016	2.642348	-0.887199	2.655274	-2.609968	-2.567094	-2.599826	-2.62442	-3.242007	-1.366912	-1.027735	-1.60472	-4.611893	-1.645338	3.188344	2.621136	2.573701	-0.728807	2.209409	-1.135965	-0.687705	-0.272069	0.400567	0.782007	-3.054994	0.536838	0.564595	-2.502231	0.418725	2.222778	1.212987	0.248368	-1.158685	-0.348962	2.464167	1.439752	-1.613667	0.611904	1.942461	2.456084	2.297715	-4.254213	2.701252	2.23363
WIF1	1.601633	1.527658	1.27248	1.725515	0.954385	1.333196	1.813988	1.531233	1.688422	0.838233	1.516354	1.388809	1.667163	0.415466	1.50438	1.922952	0.803643	1.135362	1.031734	0.184525	1.680483	1.655023	2.130193	1.331887	0.20316	2.413135	0.916806	0.514741	0.982814	1.02082	1.280424	1.574569	1.21684	1.498936	1.099767	1.313117	0.636359	1.092326	1.5539	1.072413	0.702698	1.403694	-0.334808	1.353367	1.988454	1.177434	1.645073	0.012045	2.297294
CA6	0.426862	1.053555	0.480558	1.787692	0.162508	0.693641	-0.186249	1.441721	0.558915	-0.156583	0.893859	1.313113	-0.752898	0.216301	1.288341	0.076173	1.297123	0.356441	1.21748	0.281625	0.796063	0.286675	0.344007	0.382942	0.437937	-1.020878	1.419043	1.119109	0.356206	0.365763	0.635315	0.854486	0.460958	1.129144	1.376434	0.700549	0.248532	0.879769	-0.476307	0.433302	1.075612	-0.687477	-0.885465	0.382708	0.588799	0.278008	-0.013413	-0.884177	1.954534
TSPAN8	1.136259	0.628514	0.957829	0.671751	0.902026	0.44702	0.686562	1.154381	-0.104809	0.803953	1.721296	0.260943	0.927117	0.810513	0.494678	0.803626	1.093803	0.962226	1.18278	-0.466241	0.598182	0.622646	0.029119	0.652727	0.779986	1.402023	1.281519	0.716498	0.420223	0.678868	-0.107964	-0.201553	1.520732	0.440231	0.325684	0.907126	0.872364	1.025931	-0.007332	0.019678	1.527618	1.074452	-0.676191	0.777311	0.891354	0.587897	1.298564	0.413967	1.300888
PM20D1	0.47649	2.904376	-0.026682	0.283434	-1.889345	-0.682246	0.160439	0.435322	1.10042	-0.199122	3.053867	2.589015	2.723087	2.662441	3.516974	1.898148	2.490657	-1.116822	-0.973794	3.403804	2.197753	-2.285433	2.879174	3.01181	-2.294516	-0.797865	-1.342027	-1.439874	4.098886	-2.919912	3.88913	3.537804	2.669247	3.993607	3.380431	1.655323	-1.037484	3.225094	1.341395	2.368427	2.011079	0.410192	0.871238	-2.979129	2.644427	0.562817	1.777909	-2.570834	2.028419
KRT77	0.197276	1.172692	0.602337	1.079998	1.075838	0.818208	1.031212	1.042745	0.716416	0.819359	0.81908	1.308699	1.273496	1.297495	0.836212	0.864915	1.006211	1.045256	0.310052	0.87832	0.471334	1.177261	0.555809	0.807993	0.091063	0.645499	0.578102	1.137599	1.115191	0.666582	0.637557	-0.250957	0.863512	1.02153	0.665773	0.805582	1.402045	1.668053	1.485608	1.345143	0.704066	0.829661	1.885399	1.453687	1.176448	1.191819	0.965906	1.334468	1.191175
SCGB2A1	-0.796382	0.606332	1.185158	3.225376	-0.872837	0.22853	0.74626	2.958105	0.941913	-0.358577	0.65943	1.44311	2.870351	0.830925	-0.023411	-0.944868	3.302099	0.449072	1.636845	0.437678	-0.31923	1.149101	-0.518896	-0.221208	1.142043	0.819318	0.989683	1.825148	0.71603	-1.935165	0.562264	1.283422	0.92081	1.804863	2.502964	0.897042	2.694618	2.465579	-0.753947	1.263927	-0.778553	-0.886044	-0.395417	0.109924	1.053218	-0.394496	0.60558	0.253652	0.562817
CILP	1.629952	0.159571	0.976628	-0.55502	0.824149	0.840947	0.6601	-0.06527	-0.456051	1.308665	0.413528	0.548305	0.325229	0.777402	-0.481112	0.854989	0.186586	0.954848	0.336864	0.598922	0.353373	0.883076	-0.08591	0.732638	0.625816	1.388961	0.577449	1.165706	0.416368	-0.572017	-0.725681	-0.116715	0.976324	-0.690066	0.226157	0.330582	0.699262	0.568359	0.472735	1.074823	1.707978	1.52452	0.625964	0.706025	0.715616	0.493128	1.507099	1.29512	0.029648
ELOVL3	1.819264	3.588197	0.789591	-0.538502	-1.384821	-0.378871	0.226436	-0.353552	0.685673	0.077671	3.25673	2.484965	1.65665	3.565423	3.404226	1.178349	2.215182	-1.119551	-1.100766	2.757566	2.010685	-0.641217	1.903848	2.967966	-2.261526	-0.772005	-0.497532	-0.88808	2.986521	-2.032342	4.405031	3.125193	2.220247	3.38383	3.255701	2.191356	-1.225407	3.364941	-0.037583	2.149756	2.448979	0.268036	1.596971	-2.489143	2.138991	-0.118561	2.126148	-2.370804	3.425736
ZBTB16	1.126396	0.509889	-0.952246	0.329093	0.267104	-0.059306	2.066824	1.041679	1.437068	0.209531	0.638565	-0.006255	-1.037303	-0.206217	0.897446	0.821687	-0.95046	0.767435	0.701207	0.556463	1.36273	-0.070981	-0.567081	1.253258	-0.679812	0.404462	1.049993	0.37754	0.068307	1.265375	-0.172794	1.229563	0.881342	0.695558	1.029325	0.052678	0.619268	0.737433	-0.81703	0.476747	0.759442	1.203601	0.684303	1.68424	0.938181	1.702818	0.131167	1.256243	0.769299
OGN	1.855637	-0.438019	0.706886	-0.231436	1.663324	0.839721	-0.062715	0.880646	1.366427	0.348101	1.776015	0.452613	1.454367	2.022851	-0.126567	-0.103731	0.882969	1.829486	0.390259	-1.320261	1.336705	0.557966	0.893084	0.099762	-0.169281	0.524456	-0.102663	0.291518	0.274221	0.695368	0.981061	1.068364	2.149654	0.434006	-0.007669	1.04473	0.58934	0.706771	0.153255	-0.139506	0.901937	1.076997	-1.571113	-0.466142	0.898385	-0.601582	1.113074	1.470498	1.333525
NTRK2	0.990345	-0.059038	0.677805	0.213514	0.975583	0.867024	0.059856	0.367498	-0.34844	0.144698	0.245926	0.492332	0.031364	0.405185	-0.156559	0.514004	0.468201	0.251933	0.218661	-0.290265	0.625493	0.121891	-0.397776	0.64137	-0.055168	0.817113	0.136461	0.347018	0.62547	0.119882	-0.151975	-0.129374	0.911451	0.281045	0.074297	0.208556	0.449606	0.063268	-0.313181	0.612345	0.780284	1.390399	-0.089057	0.534494	0.696854	0.180356	0.119854	0.459847	0.287952
KRT15	0.118288	0.869244	0.194127	1.016179	0.264726	0.965141	0.850145	0.860476	0.447137	0.356001	0.092138	0.421184	0.020423	0.586043	0.585321	0.83707	0.138092	0.229178	0.621544	-0.328535	1.207806	0.030318	0.952314	0.259713	-0.430836	-0.774481	0.649865	0.324298	0.415246	0.615567	0.656982	0.459943	-0.260718	0.369777	0.467666	0.051799	1.060414	0.50583	0.732446	0.980213	0.621174	1.043173	0.884306	0.961314	0.593985	1.193328	1.064961	-0.21972	0.680031
ACSBG1	0.917423	3.452849	0.371141	0.284333	-1.603537	-0.184424	1.024454	0.032418	0.663225	-0.13445	2.743189	1.99357	1.149859	3.134853	3.352125	1.49006	2.1705	-0.178908	-0.312775	2.470829	1.687184	-0.25709	1.901838	2.364206	-1.691097	-1.223531	-0.12319	-0.365024	2.098573	-2.035704	3.945183	2.886696	1.435566	2.525223	2.724338	1.260922	-0.819547	3.397859	0.198789	1.272783	2.584622	0.469571	1.618343	-1.60352	1.37919	-0.292239	1.206564	-1.274317	2.353302
PIP	0.899277	0.654778	0.894824	1.701024	0.158693	1.381144	-0.213703	1.482316	0.477563	0.499238	1.306263	1.037162	0.978027	1.175142	0.964298	-0.03283	1.370864	1.151323	1.654583	0.649316	0.475428	0.524816	0.224412	0.555976	0.734242	-0.264597	1.483464	1.076303	0.988338	0.60459	1.303388	0.189738	0.080462	0.949914	0.755784	0.882843	0.797367	0.853356	0.499661	1.507553	0.95132	0.241041	0.045213	1.340082	0.434847	1.160977	0.638135	-0.582628	2.014275
IL37	0.201646	1.294481	1.242684	-0.605207	1.382708	1.158604	1.314572	-0.441248	1.164269	1.493678	0.491773	1.192423	1.681164	1.345017	0.198584	1.417429	1.106618	0.791747	0.127104	1.718841	0.237502	1.152398	1.855597	0.166621	1.463118	0.846105	1.277057	0.115955	0.503144	0.957799	0.337377	0.768508	0.55577	0.92274	1.274032	0.958472	1.234742	0.666992	1.179664	1.092228	0.388484	1.311328	1.389137	1.513712	1.002858	1.785682	0.726835	1.602917	0.533531
SCARA5	0.64849	0.135242	0.380478	-0.404834	0.616131	0.556582	0.655615	0.460058	0.196564	1.056543	0.655303	0.309124	0.594906	0.36927	0.082198	0.651878	0.44348	0.908777	0.281539	-0.160539	0.075437	0.474987	-0.245649	0.577546	0.752332	0.711384	0.809191	0.942513	0.521492	0.317675	-0.198832	-0.326125	1.10572	0.400785	0.062629	0.330867	0.000137	0.598332	0.086278	0.491867	0.852646	0.956496	0.032538	0.455729	0.738148	0.328081	0.762054	0.713828	0.498002
GAL	0.870722	3.256519	0.642045	0.420196	-1.150562	0.048286	1.764002	-0.09414	0.710205	-0.159042	2.831751	2.627674	2.315523	2.965517	2.567542	1.853481	2.6419	-0.571071	-0.977629	2.388371	1.90477	-0.779028	1.561445	2.566139	-2.275552	-0.002822	-0.244292	-0.64983	3.068804	-2.527648	4.505289	3.068758	1.83557	2.779392	3.066256	2.621901	-1.763006	3.307673	0.155611	2.055015	2.627303	-0.112547	1.217112	-3.152799	1.95878	0.103384	2.495141	-2.641169	2.770885
C5orf46	0.583816	1.069905	1.146245	0.165269	0.643588	1.32542	0.877995	0.234667	0.919375	0.750267	0.422416	0.953147	0.769567	0.63857	0.242315	0.843832	1.386574	0.171046	0.682496	1.356829	0.074512	0.848208	1.485811	0.734703	1.617463	0.982115	1.510501	0.590836	0.530745	0.437382	0.443747	1.230707	0.368082	0.886419	1.212187	0.914102	0.74902	0.944872	0.973115	0.67679	0.201968	0.132429	1.435433	1.162635	0.781647	1.172213	0.778828	1.323018	0.713277
H19	1.802175	2.036642	1.667943	1.266712	0.531188	2.057656	-0.520661	3.448618	1.274538	-1.786038	0.601133	0.755369	0.875413	1.508274	2.106829	-0.650988	-0.491092	2.939268	0.540197	-0.240432	0.406825	1.09768	-1.164892	1.928495	2.244282	-1.440014	1.852009	-0.042002	2.082527	2.112609	2.081223	-1.265004	0.985286	1.706916	1.469525	-0.415386	2.923708	-0.227065	-0.478416	-0.631904	-0.915358	0.999629	-0.366283	1.16855	-0.882499	1.134349	1.735705	-0.096103	0.004669
BTC	-0.096773	1.561959	2.367261	0.107972	1.574487	2.781688	1.591281	-0.404185	1.360737	1.33687	0.427559	1.824522	1.691689	0.279995	-0.138682	1.076005	2.103012	0.839537	1.263425	2.013548	0.693008	1.859825	1.618163	0.607451	1.064942	0.858948	1.013728	-0.046958	0.737986	1.297012	0.374	0.511094	0.815372	1.416986	1.47799	1.164151	-0.016604	0.750457	1.687224	1.661314	1.202752	0.808112	2.251024	3.000364	-0.293742	2.545063	1.770323	2.218722	1.068087
KRT79	0.327337	2.892144	1.300927	-0.041935	-0.5578	0.251495	0.302345	-0.317327	-0.127746	-0.519782	2.519577	2.511897	1.320131	3.035249	2.606174	1.312365	1.806927	-0.954272	-0.322826	1.142442	0.582035	-1.303975	0.613182	2.141256	-1.346949	-0.037514	-0.214061	-0.795577	2.405004	-0.777861	3.190757	2.735966	1.497618	2.365502	2.784152	1.154202	-0.23739	2.38168	-0.013809	1.301213	2.323713	0.8944	1.056887	-0.950112	1.270685	-0.339242	0.667556	-1.949802	1.986935
CYP4B1	0.118824	0.026148	-0.851209	-0.708089	0.814041	0.559432	0.988595	1.219591	0.272501	1.172843	0.460319	0.032155	0.492948	-0.144856	0.991512	0.89503	-1.188852	0.14595	-0.308174	0.867344	-0.636535	0.509594	1.194526	-0.060579	-0.548348	-1.204873	1.108651	-1.00804	-1.677217	1.418936	0.480616	0.759223	0.728027	1.146536	0.745018	0.265328	0.08668	0.889187	0.448	1.114203	-0.175682	0.057133	0.461162	1.00954	-0.623823	1.425953	0.954628	1.652694	-0.254948
CCL27	0.905918	0.784753	0.582281	1.188913	0.949222	0.697284	1.467656	0.759339	1.410407	1.453401	0.456898	1.383749	1.540314	0.996943	1.403776	1.084372	0.944186	1.020411	0.51963	2.051576	0.550117	1.204932	1.09529	0.374058	1.558088	-0.005505	0.688002	1.527241	0.984064	0.761092	0.089244	1.066004	0.149251	1.090509	0.42938	0.965871	1.407562	0.707382	1.14381	0.941461	0.195083	1.294187	0.998142	0.816613	0.623643	0.925493	1.023048	1.639668	0.4428
FAR2	0.816685	3.099907	0.47047	-0.027526	-1.532848	-0.178198	0.660035	-0.167919	0.900476	-0.378172	2.847329	2.083751	1.044701	3.376928	3.354723	1.217731	2.008813	-0.83843	-0.78517	2.622927	1.344415	-0.721176	1.820213	2.34872	-1.384631	-0.27613	-0.21597	-0.621977	2.472712	-1.516775	3.908196	2.749819	1.747818	2.796079	2.572989	1.73105	-0.841913	3.040065	0.458767	1.57279	2.305899	-0.077156	1.026646	-1.774275	1.314126	-0.210774	2.266854	-1.695644	2.598645
LGR5	1.559263	0.17066	1.868724	-0.392444	0.392716	1.591085	0.516339	-0.209577	-1.268798	0.68082	1.759663	0.994084	0.123145	0.732334	-0.043121	0.500818	0.440628	1.315063	1.101492	-1.019563	0.829679	-0.960514	0.563765	0.89824	0.207607	2.329793	0.864498	0.747215	0.414136	1.076653	0.49177	-0.37546	1.906148	-0.119282	0.535164	0.82631	0.378151	0.476468	-0.016704	-0.269768	1.941459	1.4015	-0.338761	1.161235	1.557785	0.439969	0.796226	0.213451	0.458093
IGFBP5	0.919131	0.513078	0.302755	0.339377	1.133079	0.53264	-0.270749	1.001164	-0.07087	0.868644	1.104796	0.214937	0.909384	0.710053	-0.100036	0.664959	0.63942	0.737068	0.834984	-0.885357	0.537367	0.148551	-0.185107	0.884934	0.416572	0.920813	0.768878	0.496599	0.105162	0.080653	0.459782	0.764827	0.831723	0.725567	0.267625	0.266153	0.510492	0.470033	0.389969	0.716245	0.574553	1.140604	0.606925	0.494607	0.713286	0.246891	-0.372863	0.923968	1.031545
DKK2	0.511412	-0.573329	1.553302	0.187564	1.196387	0.607522	0.602954	0.430044	0.806729	-0.100547	1.314308	0.218421	0.370489	0.743974	0.03208	0.363397	0.907321	0.496905	0.703082	-0.753577	0.295487	0.389592	0.676233	0.043079	0.220763	1.185938	0.131833	0.373886	0.64338	0.747981	0.340525	-0.283472	0.905582	0.443879	0.440603	0.819186	0.457491	0.208159	0.210999	0.129777	0.983604	0.413358	-0.546102	0.762066	0.162499	0.227679	0.944685	0.731859	-0.01648
COCH	1.930635	-1.870903	0.557484	1.078668	0.889645	0.602997	0.554577	0.525997	-1.074171	0.276705	2.153725	0.268811	0.305132	1.362652	1.149212	0.924128	1.657764	-0.586681	1.180319	-1.144123	1.270971	-0.538818	0.757144	0.62008	-0.76456	0.135277	0.686054	0.390542	0.992406	1.554598	1.4573	0.792852	1.296455	1.787862	0.664133	1.708941	0.847568	0.979055	0.881165	1.764997	1.108096	0.622424	0.745794	-0.222221	1.104805	0.176371	1.553878	0.637075	2.13312
ABCA8	0.575979	-0.230826	0.850448	0.156106	0.490444	0.725417	0.200501	0.565841	0.429521	0.732603	0.370985	0.555676	-0.089504	0.369086	-0.511705	0.040724	0.768077	0.520139	0.69195	-0.487555	0.104555	0.717729	0.11304	0.556484	0.042388	0.592391	0.192007	0.621118	0.12298	0.195572	0.02134	-0.340082	0.736354	0.083403	-0.20057	0.39629	0.431026	0.423453	0.002989	0.693823	0.680723	0.775789	-0.1309	0.510933	0.318183	0.40532	0.615417	0.65977	0.424721
C7	1.251919	-1.178434	-0.040022	0.353313	1.052956	0.961232	0.069222	0.208257	-0.031195	0.083213	0.46042	0.676359	-0.263773	0.229756	-0.156653	-0.577974	0.176239	0.774956	0.808051	-0.669195	0.407946	0.002025	0.217511	0.8996	-0.525009	0.478989	0.015922	0.721671	0.124092	-0.100484	0.153414	0.342919	0.446209	0.290852	0.807079	0.389936	0.989011	-0.191968	0.616039	-0.264752	0.445856	1.017982	-0.160809	0.330547	0.956334	0.255587	0.280284	0.614071	0.198668
MYH11	-0.864684	0.77425	0.361335	1.094171	1.577417	0.039016	0.106412	1.009436	-1.055495	1.077751	1.157909	0.406054	-0.460507	0.952711	1.85461	1.071175	1.007023	1.055714	1.684942	-0.046142	-0.049204	0.429761	0.007217	1.059989	0.209483	0.240894	-0.125803	-0.058164	1.137678	0.002641	-0.316815	0.598891	0.639165	1.170259	0.367116	0.675951	1.05561	0.338997	0.282834	0.338317	0.73044	0.934004	-0.283043	1.076196	0.337764	-0.25589	0.000858	1.006491	0.624168
SCGB1D2	-0.423658	-1.063099	0.70866	1.735394	-1.880996	1.107376	-0.718615	1.386491	-0.95479	0.949955	1.402112	1.506448	1.264915	2.012395	1.252613	-2.131578	1.842805	0.905643	2.240722	1.460126	0.8734	-0.831198	0.672193	-0.814987	-0.621372	-0.493688	1.650508	1.632988	1.065328	-1.347965	1.138891	-0.299907	-0.1408	1.134337	1.153969	1.143279	0.141706	1.403363	-0.712815	1.837938	0.236086	-0.407737	0.877105	0.857897	0.651956	0.229308	-0.621908	-0.35639	1.714772
FHL1	0.711898	-0.027964	0.719022	0.224744	1.031103	0.732412	0.62423	0.23288	0.218917	1.255395	0.90993	0.361241	0.696337	0.556156	-0.002563	1.352226	1.064019	0.828218	0.420127	-0.089681	0.725171	0.991243	0.381082	1.088989	0.479179	0.873292	-0.073305	0.325373	0.486227	0.012727	-0.031941	-0.403931	0.706479	0.279406	-0.078146	0.576022	0.572613	0.086196	0.030293	0.345167	0.712206	1.124483	0.155024	0.82991	0.691154	0.478431	0.918119	0.968558	0.954352
CORIN	1.183263	0.246249	0.99055	-0.541438	1.811117	-0.213373	-1.328483	-0.146384	0.807122	0.176598	0.826192	0.52704	0.107954	0.373867	0.093998	0.067653	1.131115	0.578237	0.88542	-3.003531	0.847031	0.027841	0.294463	0.498402	-0.177997	1.211727	-0.141773	-0.086738	0.057298	0.395244	0.513379	0.175096	1.155432	0.33899	0.328637	0.512076	-1.353367	0.037671	0.762827	0.224849	-0.142492	0.591835	-1.57402	0.593326	1.025497	-0.366226	0.883524	-1.104312	1.564735
GXYLT2	1.278758	0.169291	0.642532	0.041227	1.170936	0.23073	0.05976	0.34219	0.773713	0.778058	1.153398	0.109902	0.547349	0.867848	0.163276	0.926996	0.643977	0.755556	0.181846	-0.452836	0.8727	0.553827	0.405733	0.5519	0.453182	1.344105	0.447243	0.419419	0.299756	0.492907	0.286324	-0.143216	1.317503	0.074129	-0.056515	0.59901	0.3644	0.474115	0.326438	0.380262	1.331555	1.268792	-0.308342	0.841559	1.094321	0.781362	0.492266	1.079737	1.050085
LEPR	-0.631136	0.085069	0.043165	-0.712398	0.455297	0.425216	1.175534	0.58791	0.276757	2.845495	0.968817	0.345833	0.926165	-0.028241	0.833981	1.425241	-0.199094	0.918391	-0.613864	0.630859	0.844532	1.968578	0.603797	1.076961	0.778891	1.265925	0.587219	1.076689	0.288197	-0.355028	-0.723804	0.148419	0.732213	0.660695	-0.000417	-0.314051	0.653076	0.73992	1.137916	1.440577	0.850092	1.030722	1.261097	1.083514	-0.147986	0.254452	1.294989	1.007261	0.174678
OMD	1.375446	-0.18653	0.929463	-0.511784	0.779025	0.328231	-0.082841	0.077916	0.824808	1.117348	1.768763	0.397914	0.962885	0.72054	0.034244	0.500059	1.040147	0.677515	-0.009145	-1.386364	0.574088	1.169078	0.225062	0.242234	0.391121	1.245284	0.451131	0.776021	0.244301	0.120965	-0.285559	-0.338392	1.670276	-0.316677	0.286999	0.870439	0.010792	0.366514	0.279878	0.151974	1.26086	1.037728	-0.556929	0.188022	0.855712	0.521848	1.46391	0.848099	0.779008
CHRDL1	0.511986	-0.020115	0.117439	-0.428908	0.675381	0.224802	0.401282	0.495326	0.212951	1.165422	0.453635	-0.106219	-0.321657	0.336133	-0.126033	0.907745	0.293917	0.623727	0.130077	-0.752434	0.808916	0.443546	-0.01472	0.571963	-0.211287	1.189645	0.610862	0.673445	0.586059	0.032362	-0.315608	-0.315098	0.566425	-0.140944	0.069569	-0.048203	0.62898	0.5034	0.130949	0.714135	0.648658	0.754818	0.148038	0.583365	0.588203	0.48628	0.823737	0.737048	0.4244
AR	0.837601	0.422596	0.368844	0.469995	0.501203	0.304535	0.263488	1.269656	0.634164	0.476909	1.10111	0.504048	0.648064	1.170244	0.75783	0.583985	0.29047	0.476375	0.509579	0.840666	0.443111	-0.304668	0.093985	0.491861	0.409737	0.414355	0.461041	0.674969	0.650548	0.409623	0.855201	0.295444	0.634074	0.19264	0.329014	0.558313	0.282878	0.605497	0.290515	0.523947	0.399691	0.661664	0.093445	0.27332	0.950853	0.16754	0.625401	0.188715	0.99711
ASPN	1.874783	-0.668349	0.512017	0.020863	0.870871	0.974264	0.0524	-0.226879	0.789067	-0.083139	0.131186	0.346684	0.536922	0.559741	0.746441	0.136458	0.556477	0.32572	0.146667	0.714569	0.391831	0.34712	0.191423	0.054328	0.62617	1.060504	0.296845	0.56078	0.310366	0.546971	-0.602318	0.032658	1.311392	0.375131	0.031293	0.670987	0.277489	0.049299	-0.100142	0.255038	1.103726	0.566099	-0.473856	0.068152	0.586724	0.542115	0.733204	0.384776	0.236889
PDGFD	0.910576	0.032881	0.81139	0.365949	1.12933	0.757082	0.449354	0.706327	0.001024	1.039888	0.673606	0.633648	0.002484	0.399433	0.140227	0.697489	0.250256	0.642589	0.411766	-0.371075	0.617367	0.758185	-0.275686	0.55901	0.484045	1.496064	0.593679	0.637458	-0.092846	0.049432	-0.197507	-0.065919	0.860481	0.001861	0.255072	0.020611	0.944461	0.585485	0.484167	0.593085	1.287563	1.476691	-0.214914	0.576993	0.567155	0.394179	0.736632	0.281775	0.109488
RBP4	1.797378	0.514309	0.416384	0.603786	0.13495	1.85222	0.357537	1.40985	-2.020287	0.654802	0.211474	0.354394	0.734598	0.47715	-0.630418	0.640759	0.395765	-0.076952	-0.102345	-0.879024	0.819463	0.376773	-0.508316	1.83846	1.305646	0.832284	0.489753	-0.462177	0.705769	-0.612114	0.015855	-0.021895	1.636485	0.932737	0.208494	0.881049	1.895458	1.094565	-0.691979	-0.390718	0.646904	1.300833	0.166785	-0.357859	1.283252	-0.136026	1.369772	1.915343	0.532324
MUC7	-0.277715	0.234508	2.4374	1.572606	-0.12692	-0.445767	-0.599577	2.077116	0.913206	1.312661	1.550138	1.048738	1.194313	0.956137	1.126329	-1.661416	1.577205	2.194655	1.113778	1.715538	0.168751	1.354926	0.086369	0.232838	1.972558	1.410436	0.891779	2.967626	0.357202	0.211285	-0.11782	0.911285	1.288432	1.979403	1.581656	2.353643	0.128105	1.085776	0.900608	3.469117	0.608618	0.35662	-0.523656	0.61338	-0.88263	0.912283	0.224871	-1.091623	0.65597
CHL1	0.973932	0.241152	1.104922	-0.458556	0.607799	1.664948	0.515918	0.913674	-0.124689	0.421058	0.728438	0.063024	1.360673	0.941183	0.677881	-0.004322	0.557882	0.04131	0.805445	-0.002891	-0.13281	0.466706	0.991142	-0.030742	0.782268	-0.1313	-0.43087	-0.317836	0.247856	0.78008	0.353298	0.574145	0.804216	0.19716	0.54959	0.472701	0.904952	-0.156922	0.534894	-0.229817	0.324166	0.525141	-0.655531	0.875475	0.357065	0.415709	0.860422	1.186768	0.220358
ID4	0.328955	0.674805	0.771827	1.39378	0.388497	0.679992	1.160187	0.598166	0.779204	1.0636	0.354307	0.368504	-0.041752	0.194733	0.306206	0.450268	0.948775	0.202315	1.110578	0.851122	0.692612	0.560186	0.98742	0.504893	-0.065167	0.126748	0.657357	0.282615	0.728959	0.413498	-0.111831	0.13986	0.313003	0.468715	0.850754	0.474893	0.872338	0.36308	0.714367	0.541326	0.489951	0.396268	0.621481	0.81754	0.337359	0.849931	0.575509	1.014198	0.524463
WDR72	0.931359	-0.410329	0.458043	1.964001	-1.068565	0.032268	0.32087	1.974851	0.905104	0.635298	1.532707	1.244234	1.07574	0.299846	1.109948	-0.985949	0.702322	-0.195617	1.157131	0.227343	-1.080656	1.39385	0.303753	0.617409	0.89332	0.752897	0.570837	1.165712	1.398809	-0.160432	1.035437	1.11045	0.063296	1.528637	2.261422	0.621048	0.727972	1.19527	1.351907	1.904525	-0.852478	0.229027	-0.072937	0.647249	1.44217	0.562881	0.416734	-0.198348	1.004948
FABP7	-0.553764	1.656626	0.817317	0.053976	0.663361	1.208662	0.623839	-0.403441	0.954464	-1.058546	0.511829	1.465545	0.691253	2.596905	1.793779	1.903694	0.779448	0.365848	-1.9952	2.172521	0.305508	-0.440156	1.888774	0.142131	-1.87603	0.248449	-0.11272	-0.866115	2.101337	-0.135574	3.165951	2.647722	2.168714	3.305212	1.066365	2.85649	2.579313	2.393068	-0.273628	2.499037	2.160747	0.730217	1.214782	1.152669	0.625118	-0.060782	2.295719	1.510562	1.458663
FBLN1	0.791247	-0.284397	0.433028	-0.569809	0.871304	0.129526	0.509391	0.241023	0.250877	0.978626	0.906716	0.201455	0.357768	0.422568	-0.149286	0.826779	0.263693	0.871993	0.445991	-0.722675	0.250358	0.771028	-0.172463	0.777819	0.197285	1.305695	0.624542	0.307498	0.23119	0.045922	0.173607	-0.066712	1.012299	-0.116954	-0.098028	0.249021	0.074562	0.310015	0.213617	0.646893	0.89638	0.867326	-0.341998	0.613911	0.847835	0.6803	0.314982	0.86797	0.518989
TMEM56	0.667132	2.474279	-0.112428	-0.176459	-1.004422	0.551082	0.641737	-0.200903	0.71303	-0.004328	1.901842	1.174156	0.795019	2.587902	2.532319	0.63257	0.923672	-0.6022	-0.821901	2.003195	0.785315	-0.512669	1.086731	2.426819	-0.645725	-0.497932	-0.443599	-0.670918	2.418751	-1.526157	3.787375	2.410259	1.525689	2.552917	2.352193	1.793306	-0.513344	2.709252	0.003065	1.595126	1.987055	-0.016001	0.787209	-1.33809	1.269431	0.146208	1.9471	-1.169733	1.644438
AGTR1	1.668721	-0.135788	0.921912	-0.728431	1.013362	0.133504	0.693297	0.417928	0.132989	1.013551	0.744376	-0.088385	0.236723	0.594889	-0.054772	0.607853	0.520099	0.679884	0.265407	-0.324652	0.539557	0.445766	-0.165487	1.170015	-0.155947	1.104394	0.905982	0.431466	0.051089	0.517141	0.246527	0.087405	2.006788	-0.006956	0.024749	0.510052	0.888002	0.265476	0.08135	0.480731	1.165323	0.924471	0.395088	0.785111	1.043652	0.914075	0.857953	0.523038	0.837458
LPL	0.877767	0.134223	0.622111	0.286885	-0.392972	2.108257	0.750405	1.812016	-1.696951	0.076672	0.267215	0.001395	0.050393	0.900747	0.328649	0.111998	0.811987	0.290028	-0.201249	-0.362969	0.961125	0.252451	0.02545	1.539758	1.30752	0.236579	-0.247728	-0.236136	0.550066	-0.313158	-0.436303	-0.279221	1.354152	0.753776	-0.140604	0.310627	2.72862	0.60886	-0.953258	-0.386439	1.068041	1.118365	-0.029298	-0.03811	1.270369	-0.346125	0.972929	1.423671	0.238686
HLA-DQA1	-2.033712	2.221989	-1.950062	-2.108414	-2.078468	-1.09758	3.187123	2.488144	-1.858198	-1.943793	-0.919556	-2.015457	2.698811	2.709743	-2.345551	-2.381565	-2.176424	2.370734	3.043477	-2.154661	-2.214911	-2.199868	2.455062	-2.251116	2.204568	-2.21505	-1.0255	1.979625	-1.42022	-2.202566	-1.385074	2.564045	-1.966268	3.147828	3.244135	-2.342691	-1.189438	-2.230879	2.468798	-1.714553	3.609517	-1.680295	2.12997	-1.912569	-1.705302	-1.742898	-1.762525	-1.716686	-2.145228
CHP2	0.225094	0.895664	0.796253	0.319474	0.853307	0.699916	0.994084	0.896266	0.622576	1.094693	0.109551	0.666746	1.017253	0.512396	0.715035	0.978104	0.276679	0.370628	0.673742	1.059322	0.404403	0.454792	1.118081	0.239345	0.808137	0.232226	0.832894	0.413447	0.485431	0.900449	-0.045807	0.658084	-0.152846	0.353465	0.306761	0.724986	0.556877	0.286962	1.072315	0.784327	-0.009669	0.799762	1.230327	0.854363	0.693618	0.939378	0.666698	0.944055	0.10353
C14orf132	1.015018	0.668885	0.441656	-0.073964	0.794412	0.282846	0.063665	0.307224	0.448136	1.29747	0.631498	0.217025	0.788982	0.550849	0.378585	0.972196	0.725206	0.801057	-0.041202	0.335025	0.412575	0.542775	0.217498	0.329927	0.776656	0.689217	0.334371	0.494094	0.276304	0.301439	0.127615	-0.05783	1.026911	0.340847	0.272505	0.779646	0.340011	0.397757	0.50029	0.580088	0.540115	0.773604	0.788079	0.798097	0.451838	0.156869	0.516684	0.795601	0.627159
PCOLCE2	0.27991	-0.233436	0.733915	-0.583423	0.409557	0.560269	0.355045	0.062758	-0.00704	1.23118	0.675419	0.789381	0.224222	-0.253311	-0.317238	1.237987	0.109695	0.421927	-0.497535	0.702354	0.087351	1.477574	-0.281775	0.135362	1.080113	1.702181	0.488906	0.493215	-0.160815	-1.156968	-0.288439	-1.609042	0.900301	-0.181486	-0.333407	0.634081	0.412358	0.391901	-0.709602	0.302669	1.201889	0.932484	0.244155	0.430413	0.972955	0.361263	1.478524	1.333007	0.248426
ZDHHC11	0.191312	0.555797	0.469943	0.65416	0.909045	-0.256178	0.112298	2.085313	-0.560793	1.463994	1.378063	0.299319	2.433134	1.273891	0.106128	1.154849	0.306497	1.348787	0.266117	1.047127	-0.311329	1.240224	1.868171	1.454842	1.661114	-0.468059	-0.394869	0.448189	-0.14307	0.588074	0.550062	-0.178294	1.606565	1.197995	0.536446	2.108615	0.19825	1.126465	0.352359	-0.004963	0.659069	0.08402	0.464292	0.668957	-0.010994	0.248526	0.726689	1.003767	1.232183
CFD	0.514407	0.067423	0.199015	-0.395286	0.220702	0.218492	0.468141	0.268965	0.33924	0.709894	0.532776	0.136677	0.196615	0.488825	0.075178	0.490256	0.451158	0.380503	0.090655	0.085905	0.283294	0.50698	-0.218082	0.489786	0.132809	0.747939	0.137139	0.126676	0.261308	-0.337076	0.224372	0.003308	0.667609	-0.101186	0.095634	0.108376	0.555683	0.281772	0.034765	0.205353	0.466162	0.608658	-0.245878	0.175912	0.620154	0.347205	0.77341	0.763604	0.156501
ECM2	0.488207	-0.178768	0.619697	-0.246897	0.495799	0.845626	0.212973	0.526745	0.39431	0.092782	1.099185	0.396681	0.314112	0.680362	0.284406	0.598817	0.368421	0.76374	0.324309	0.038471	-0.072723	0.938298	0.265065	0.346515	0.426083	1.028446	0.390132	0.301265	0.251294	0.045549	-0.317952	-0.720995	0.85307	0.286236	0.124653	0.30617	0.172307	0.236045	0.163606	0.762856	0.533332	0.60906	-0.902388	0.450659	0.176375	-0.049253	1.076112	0.640544	0.429884
SCGB2A2	-0.211091	-0.702583	0.520196	1.249856	-0.795896	0.756173	-0.314006	0.992104	-0.61645	0.308331	1.12158	0.86334	0.680359	1.082192	0.86505	-0.970666	1.173223	0.727114	1.298804	0.597063	0.453097	-0.119328	0.357149	-0.538975	-0.0769	-0.186791	0.977969	0.977472	0.779634	-0.505909	0.833494	0.036385	-0.009574	0.81198	0.674682	0.735155	0.59201	0.963824	0.070873	0.84978	0.334298	-0.466368	0.347394	0.747579	0.291585	0.457187	-0.123728	-0.395024	1.17136
FABP4	0.767264	-0.000427	-0.239585	0.179975	-0.319131	1.009508	0.322573	0.858766	-0.752224	0.590681	-0.002185	0.443892	-0.034227	0.391059	-0.463286	-0.192268	0.584124	-0.347967	-0.12382	-0.341265	0.704845	0.820513	0.060313	1.28737	0.699953	0.332144	0.324413	-0.201624	-0.098678	-0.298387	0.186259	-0.176694	0.848202	0.367584	-0.035869	0.019502	1.430491	-0.397951	-0.798819	-0.089876	0.744098	0.894374	0.237024	-0.010276	0.360633	0.160942	0.617653	1.158564	-0.010898
MACROD2	0.176876	1.530325	1.123215	0.819964	0.66262	0.371763	0.873918	1.237593	0.443656	0.709329	0.624154	0.904485	0.595082	2.323355	1.091023	1.385876	0.968195	0.346751	0.346641	1.311677	0.862326	-0.126922	0.810129	0.426938	0.411201	0.317979	-0.176708	0.855265	0.925091	0.865441	0.707965	1.098297	0.649347	0.738027	0.789021	0.555302	0.737679	0.955866	0.775217	1.01452	1.312404	0.840688	0.314295	0.843153	0.583245	-0.151417	1.040587	-0.034764	0.924753
APOD	-0.454894	0.453504	0.557417	0.577355	1.0399	0.616357	-0.480845	0.864667	0.352902	0.700214	1.011777	0.940974	-0.061707	0.124665	0.058322	0.623051	0.639612	0.811143	0.406354	-0.083292	1.203601	1.179695	0.683926	0.42382	1.466065	1.371991	1.171614	-0.785003	1.130334	0.1264	0.679506	0.466259	1.284415	-0.957936	1.103817	0.734392	0.308219	-0.256417	-0.86895	-0.303338	-0.377854	0.80378	0.790809	0.995664	0.730771	0.065857	0.816929	1.131378	0.532673
CNKSR2	1.058878	0.151592	0.934557	0.030084	0.292233	-0.056057	-0.017341	0.117364	-0.167225	0.87208	0.533413	0.445303	0.559221	0.588659	0.239597	0.498871	0.416865	0.713213	0.450501	-0.225938	0.118079	0.49458	0.277142	0.78252	0.18163	1.48368	0.914915	1.075604	0.580443	0.844	0.002325	0.389611	1.680249	0.432693	0.220449	0.797172	0.157346	0.264892	-0.148304	0.078231	1.687653	0.719478	0.15322	1.105277	0.86456	0.593252	1.426122	1.11071	0.854495
MAMDC2	0.530114	0.211166	0.547427	-0.080741	0.461577	0.166145	0.887726	0.409996	-0.291202	1.554405	0.928533	0.732733	0.405745	0.400041	0.510526	0.988004	0.824022	0.478705	0.304477	0.018637	0.003595	1.358865	0.345013	0.868534	0.865684	0.53745	0.08589	0.838513	0.205358	-0.005325	-0.637332	-0.404888	0.500612	0.26857	-0.194371	0.335581	0.352615	0.115583	0.162614	0.264683	0.480748	0.838766	-0.141187	0.696442	0.307005	0.706288	1.249584	1.244269	0.977831
HLF	0.394875	0.792081	0.142259	1.05354	0.361477	0.756642	0.750261	0.817133	0.904102	0.588454	0.457802	0.375173	0.494774	-0.010874	-0.166998	0.326666	0.547894	0.797784	0.882957	0.037131	1.266473	-0.157275	0.039528	0.621457	0.506638	0.021923	0.484721	1.100958	0.736809	0.553289	-0.395552	-0.120178	-0.032176	0.065885	0.338951	0.318435	0.773314	0.187125	0.183476	0.488091	0.511104	0.327415	0.371456	0.778873	0.365213	0.541064	0.089695	0.455955	0.469823
OSR2	0.774998	0.239471	1.010527	0.094217	0.517436	0.323415	1.193292	0.065178	0.538719	0.680001	0.941947	-0.021909	0.458344	0.173653	-0.039426	0.451696	0.520622	0.65549	0.73062	-0.154065	0.581398	0.530536	0.221095	1.04135	0.537584	1.769516	1.256385	0.582865	0.529888	0.731557	0.084212	0.528939	0.893895	-0.062022	0.272704	0.200783	0.681995	0.574427	0.327616	0.841414	0.833266	0.891367	0.639134	0.868386	0.771277	1.113907	0.548258	1.086238	0.68458
PLLP	0.231021	0.437661	0.223008	0.741905	0.322653	0.596603	0.880571	0.847551	0.642561	0.621844	-0.001511	0.511887	0.479255	0.308995	0.225226	0.529056	0.346648	0.762293	0.339283	0.379128	0.357841	0.482385	0.177068	0.380036	0.181735	0.227469	0.530265	0.484845	0.203239	0.172548	-0.393942	0.442302	-0.14707	0.195637	0.626584	-0.073531	0.629247	0.485865	0.674078	0.588491	-0.116579	0.725027	1.084268	0.602093	0.53077	0.951614	0.158975	0.867704	0.36933
HS3ST6	-0.068951	1.742953	1.139223	0.972611	0.970111	1.248092	1.341329	1.070235	0.342489	1.112499	0.017662	1.102514	1.012262	0.643532	0.782438	1.220546	0.734245	0.671216	0.869712	1.037763	0.520054	0.258226	0.596761	0.832742	0.83959	0.087773	0.641441	0.539944	0.455562	0.331782	0.76952	0.900294	0.351892	0.412004	1.273526	0.167944	0.624166	0.608309	0.801135	0.453348	0.548595	0.951886	1.357009	0.863107	0.938284	1.055376	0.423096	1.113845	0.467834
VIT	0.8587	0.096815	-0.397296	-0.759346	1.177507	0.777411	0.094704	0.436155	0.008443	0.966989	0.112334	0.600879	0.50878	0.171983	0.024021	0.648256	0.371313	1.031064	-0.33753	-0.42521	0.379566	0.975176	0.466875	0.818419	0.349718	0.472252	0.198898	0.521056	-0.178443	0.041115	-0.448034	-0.694484	0.89727	0.116544	0.057553	-0.132753	0.352951	0.257008	0.750096	0.531551	0.24135	1.097586	0.235176	0.202333	0.65823	0.201505	1.255602	0.795873	-0.272595
PLCB4	0.393377	0.391251	0.056426	1.56067	0.61529	0.240942	0.125779	0.732539	-0.114729	0.494851	1.242152	0.323849	0.009322	0.577185	0.52771	-0.075201	0.523738	0.175684	1.180184	0.12716	0.012536	0.741211	0.136548	0.427185	0.280719	-0.041421	0.821584	0.342507	1.021313	0.24654	0.050015	0.692681	0.46422	1.137324	0.655025	0.427487	0.847874	0.575509	0.304823	0.232532	0.518583	0.000604	-0.740402	0.991421	-0.366617	0.171697	0.97577	0.289516	0.555459
CLDN8	0.954831	0.881494	0.348445	1.337981	0.045304	0.384619	1.343048	1.265835	0.531002	0.572643	0.352502	0.406334	0.618105	0.5884	0.890185	0.226548	0.40554	0.731849	1.053465	0.532812	0.250304	0.385006	0.929645	0.232809	0.17848	-0.392089	0.904989	1.106703	0.990173	0.502986	0.798159	0.375166	-0.187094	0.820166	0.742478	0.48139	0.786068	0.895237	0.711986	0.87344	-0.08121	0.320495	0.392949	0.958675	0.13621	0.610779	0.879075	0.333277	0.684716
LOR	-0.056685	0.432208	0.432142	-0.180398	0.352812	0.411206	0.324907	-0.383274	0.0804	0.372051	0.27988	0.440698	0.50216	0.309719	0.165953	0.395047	0.44093	0.497752	0.312118	0.47697	0.297745	0.443236	0.53028	0.238759	0.667218	0.340297	0.602529	0.168099	0.168698	0.262688	-0.021754	0.138848	-0.127444	0.421489	0.50836	0.56738	0.430839	0.3106	0.577194	0.336984	0.19807	0.19849	0.702886	0.590556	0.339153	0.499659	0.309556	0.534782	0.174001
ANO1	-0.201269	0.109685	0.32727	0.570653	0.034005	0.349568	0.450166	0.778066	0.55735	0.246896	0.389806	0.605154	0.719049	0.413779	0.6916	0.363936	0.389493	0.455563	0.578558	0.670168	0.048233	-0.057109	0.349671	0.143655	0.297691	-0.404063	0.148798	0.113312	0.184122	-0.031198	0.100831	-0.111691	-0.266134	0.15374	-0.009421	0.358363	0.508611	-0.015824	-0.028209	0.009372	-0.331108	0.204208	0.401367	0.437784	-0.516872	0.284111	-0.026491	0.178923	0.135943
AQP5	0.407666	0.598335	0.279913	2.105012	0.148095	0.958739	-0.758163	1.659858	-0.092778	0.007306	0.843244	0.723012	0.161915	0.607657	0.609304	-0.7541	0.964471	1.062694	1.1601	-0.290836	0.057897	0.204622	-0.571773	0.636726	0.862441	-0.060341	1.242082	1.176509	1.031281	0.585401	0.689031	0.324984	0.107015	0.932445	1.018592	1.146591	0.520328	1.240189	0.70506	0.947121	0.41707	-0.139303	-0.129071	0.117515	0.215787	0.527484	-0.521492	-0.586545	1.370141
ADIPOQ	1.493149	0.910781	0.070237	0.684353	-0.599669	1.594423	1.090617	2.012419	-2.40017	1.194851	0.006804	0.866332	1.021411	1.333531	-0.063496	0.627559	1.28447	-0.1902	-0.39589	-0.25917	0.99126	0.033372	0.243396	2.083242	1.364703	0.045176	0.526012	0.289125	0.641379	-0.973431	0.234582	-0.213711	1.588762	1.175674	-0.433122	-0.286164	2.008233	-0.208184	-0.782469	-1.483651	1.170023	1.401779	0.147572	-0.137816	0.884579	0.315811	1.420223	1.805993	-0.001503
HSD3B1	0.043245	3.39262	-0.23847	-0.883631	-0.970245	-0.028098	-0.202637	-0.241767	0.191243	-0.85384	1.65011	2.338291	1.483464	2.286669	2.526183	0.450381	2.164983	-0.335475	-1.214671	1.07721	1.373753	-0.700381	1.529506	2.43218	-0.873379	-1.057794	-0.861289	-1.307702	2.846951	-1.308195	3.447064	2.620722	1.359076	2.923825	3.568374	1.261815	-1.187163	3.714441	-0.076956	3.328554	2.20781	-0.529836	0.363062	-1.693288	2.438947	0.07208	3.680053	-1.701812	4.167265
PIK3R1	0.069503	0.272465	0.113776	0.373944	0.657277	-0.077127	0.396737	0.627025	0.173941	0.353675	0.352186	-0.182723	-0.061075	0.089229	0.284287	0.699361	0.007201	0.23106	0.467577	0.159227	0.641918	0.614623	0.566325	0.443744	-0.34707	0.348158	0.156093	0.059769	0.019368	-0.55003	-0.016313	0.385125	0.288845	-0.037874	0.280829	0.094476	0.959798	0.183545	0.377975	0.390828	0.804686	0.548516	0.371234	1.149791	0.659438	0.651542	0.118059	0.80241	0.46793
KRT19	1.090572	0.697861	-0.29096	1.578428	-0.847663	0.67525	0.631044	1.25366	0.162684	-0.748406	0.56382	0.623152	-0.792235	-0.418928	0.422162	-0.656958	0.340896	0.618739	0.501134	0.283789	0.382121	0.332482	0.182172	0.10122	0.410869	-0.717789	1.420024	0.905113	1.005001	0.395024	0.029854	-0.005888	0.142574	0.665186	0.192722	0.552187	1.0041	0.952364	0.705261	0.799884	-0.213437	-0.717655	-0.2883	0.711842	0.020538	0.819991	1.572558	-1.253702	0.822024
FA2H	1.044887	2.527192	0.059017	0.551262	-0.769794	0.159638	-0.60346	0.318306	0.400017	-0.136523	1.981639	1.305942	0.611257	1.673017	2.513263	0.828888	1.220795	-0.119868	0.303847	1.540111	0.641979	-0.239805	1.05181	1.284123	-0.52881	0.215843	0.586288	0.1812	1.452926	-0.589592	1.054213	0.951897	0.615328	0.817805	0.71103	0.805543	-0.021625	1.843126	0.309059	0.894846	1.874395	-0.210587	0.169792	-1.066544	0.984995	-0.443709	1.370572	-1.278652	2.07198
PTGDS	0.042464	0.176963	-0.290357	-0.024188	0.730347	-0.291125	0.020718	0.684628	0.119614	-1.030431	0.926136	0.379231	-0.592052	0.551078	-0.428763	-0.088006	0.835983	-0.346607	0.508423	-1.202757	0.4237	0.017513	0.352213	-0.08245	-0.547652	0.684705	-0.132291	-0.528524	-0.011799	0.618966	0.136212	0.430839	-0.073331	-0.267799	0.415487	-0.00904	0.191241	0.180631	0.258387	0.728075	0.629544	0.760821	-0.799392	0.933942	0.011991	-0.109479	0.177136	0.918087	0.363146
NR3C2	0.657745	0.331082	0.653778	0.966426	0.363872	0.415478	0.728134	0.740954	0.625452	0.518283	1.013282	0.496286	0.08206	0.490224	0.520478	0.122844	0.328724	0.519039	1.080908	-0.039071	0.336687	0.717162	0.577823	0.582744	-0.107268	0.744361	0.441749	0.566299	1.019802	0.685576	0.6394	0.473519	0.117363	0.477596	1.165085	0.803808	0.910802	0.737861	0.641158	0.851289	0.558966	0.612695	-0.088894	0.78933	0.384329	0.612635	0.546099	0.297433	0.462172
STXBP6	0.714448	1.127418	0.763355	0.907515	0.804264	0.460695	0.751514	1.013686	0.233884	0.607977	0.626933	-0.006048	1.010628	0.87997	0.846296	0.82365	0.917047	1.248785	0.576397	-0.057255	0.6493	-0.003652	0.52286	0.641354	1.14409	0.789025	1.329913	0.871498	0.587959	0.447674	0.431139	0.190065	1.071966	0.984248	0.932762	1.481487	0.583943	1.030242	0.496905	-0.207013	0.62418	0.447211	0.51926	1.257246	0.177643	1.151294	1.156014	0.802732	0.773042
MFAP4	0.866001	-0.110198	0.64998	-0.253845	0.995035	0.620977	0.245733	-0.022408	-0.056958	1.009038	0.853842	0.152538	0.464132	0.26247	-0.310283	0.878463	0.46443	0.626356	-0.567934	-0.203581	0.245736	0.681939	-0.481549	0.76298	0.677351	1.33881	0.480985	0.539822	0.149894	-0.218259	-0.409485	-0.935024	1.157593	-0.013009	-0.000358	0.560621	0.455032	0.270922	-0.173412	0.373597	1.295905	1.101382	0.045845	0.390229	0.669191	0.75507	0.657997	0.555734	0.567344
RHPN2	0.428885	0.781303	-0.134483	2.133216	-0.100163	0.910456	-0.305489	1.308896	0.320143	-0.209606	1.084007	0.519162	-0.23101	0.347751	0.672436	-0.674677	0.742607	0.899585	1.204214	0.28206	0.358366	0.949544	0.265326	0.050459	0.095149	-0.428018	1.29646	0.729091	0.890856	0.109262	0.191177	-0.118994	0.307136	0.243643	0.291712	0.783019	0.156405	0.916338	0.821417	0.392971	0.353725	-0.812106	-0.81463	-0.02691	-0.555281	0.596641	0.308686	-1.10304	0.872971
GATM	0.113968	0.316732	0.472553	-0.244117	0.701625	0.402789	0.944419	0.472716	0.681108	0.570197	-0.092884	0.400902	0.212538	0.304744	0.346916	0.534585	0.364234	0.465194	0.09021	0.153655	0.213284	0.106307	0.682741	-0.090362	0.567247	0.198483	0.419672	0.440898	0.381707	0.858188	0.55934	0.242172	0.354739	0.097838	0.387435	0.559646	0.328787	0.150226	0.657903	0.184569	-0.082795	0.298813	0.6274	0.788059	0.255288	0.523136	0.240267	0.33597	-0.084421
RNASE4	0.57659	0.392832	0.340477	0.679754	0.422738	0.522784	0.739005	0.598737	0.059044	0.584185	0.576744	0.28506	0.304871	0.299881	0.265566	0.434802	0.487581	0.510365	0.56993	0.175302	0.442177	0.593125	0.507078	0.449319	0.420519	0.052961	0.335965	0.521473	0.363152	0.256262	0.064313	0.149643	0.335013	0.03215	0.202039	0.297304	0.528067	0.312721	0.285699	0.356921	0.57193	0.551542	-0.065859	0.3712	0.255766	0.489908	0.620876	0.712637	0.304339
DST	0.336899	-0.216008	0.421339	0.482819	0.087582	-0.225217	-0.271162	-0.221785	1.402977	0.582381	0.551797	-0.667378	0.359876	0.183829	0.150212	-0.013787	-0.027715	0.011376	0.730316	1.123355	-0.380877	-0.252066	-0.450445	0.677881	0.082083	0.559358	0.265938	-0.032684	1.78212	0.709548	-0.480823	0.63655	1.380015	-0.349035	0.01258	-0.164086	0.097849	1.892736	0.253463	0.524071	1.277024	0.519292	-0.576733	0.634436	0.938639	1.19	-0.248523	0.887389	0.531986
FRZB	0.796755	-0.391973	1.010275	1.253677	0.156152	0.173975	-0.075477	1.149657	0.262164	0.048366	0.49467	0.418354	-0.396953	0.036615	1.096115	-0.597247	0.731869	0.354533	0.806562	-0.112144	0.649604	0.744402	0.065922	0.49799	0.491919	0.064788	0.816699	1.336832	0.203102	0.096454	0.204064	-0.041917	0.67148	0.603415	1.052306	1.172146	0.08702	1.378998	0.558907	1.409234	0.199194	0.154279	0.041211	0.421942	-0.041031	-0.003117	0.004301	-0.21087	0.968541
HLA-DQB1	0.061223	0.568897	-2.12977	0.362617	-1.732369	0.486152	0.604422	0.646997	0.627669	0.492729	-1.900375	-2.235426	0.985531	-1.980663	-1.785122	0.202244	-0.619227	0.724808	-0.784422	-3.023295	0.821476	-0.846174	0.832691	-0.811855	1.366485	1.626449	-0.6663	1.318644	-0.003422	-0.668705	1.143069	0.925382	0.457258	2.228492	-1.964062	1.184406	1.494863	-0.854568	0.866569	-1.246546	1.176016	1.694673	1.200728	1.449107	-1.209947	0.196716	0.95406	0.530535	-2.342374
CPE	1.151678	-0.269837	0.731678	0.232113	0.75011	0.125084	0.252509	-0.129356	0.098564	-0.072367	0.333805	0.29242	-0.369731	-0.236783	-0.297378	0.363859	0.548023	0.530491	0.049669	0.143803	0.327489	0.61954	0.086654	0.276776	0.118831	1.22039	0.011465	0.3796	0.294369	-0.299889	-0.283442	-0.317699	0.92089	-0.203522	-0.033374	0.152253	0.28939	0.092054	-0.478573	0.511712	1.102515	0.871135	-0.164465	0.258678	0.688904	0.438048	0.486155	0.484895	0.769062
CPA3	0.812388	-0.55839	0.12438	-0.776044	0.078223	0.328729	-0.264353	0.018651	-0.255502	1.109467	0.614782	0.184698	0.445901	0.654231	-0.546615	0.104948	0.059919	0.264665	-0.035567	-0.610532	-0.302218	0.844808	-0.052031	0.252161	0.750629	0.75284	-0.315663	-0.482516	0.144732	0.009944	-0.299616	-0.224093	0.659148	-0.104288	0.306353	0.445737	0.211153	0.603968	0.242185	0.611929	0.584277	0.7208	-1.113117	-0.308417	0.376459	0.589052	0.360452	0.69972	-0.318748
ZNF273	0.088426	0.573948	0.708646	1.117698	0.951544	0.29436	0.783059	0.812423	1.334651	1.001035	0.200484	0.258963	1.015145	0.3898	0.401932	1.29306	-0.04016	1.241754	0.732196	-0.125829	0.732378	0.861872	1.038664	0.310245	0.719951	-0.073518	0.431318	0.577164	0.144992	0.541268	0.50371	0.53174	0.135075	0.364609	0.365072	0.732062	0.113232	0.681106	0.624478	-0.019392	0.529472	0.516737	-0.439386	1.245773	-0.270261	1.0066	0.830934	0.093097	0.311726
MFSD4	0.980255	0.358854	0.679455	2.168203	-0.077708	0.242119	0.383271	0.665925	0.341205	0.4549	0.854954	0.689351	0.143927	0.2906	0.386202	-0.337383	0.876891	1.234467	1.036486	-0.176877	0.024993	0.384484	0.016162	0.424477	0.630825	0.238669	0.642015	1.419647	0.55081	0.076788	0.271904	-0.17019	0.02474	0.838212	0.946109	0.67693	0.629135	0.8676	0.853432	1.039691	0.059886	-0.08491	-0.157459	0.43569	0.162416	0.380688	0.941135	-0.006348	0.714022
SOSTDC1	0.134651	0.169204	0.055016	1.081201	-0.623392	0.458356	0.107085	0.136853	-0.3176	-0.629349	0.520962	0.217534	-0.692847	-0.331601	0.432272	-0.49516	-0.307796	-0.714584	0.855604	-0.464196	0.450797	0.077059	0.437241	0.168669	0.109477	-0.137693	0.129246	0.083821	0.590719	0.631633	0.657075	0.335314	-0.484339	0.364879	0.009868	0.236507	0.341216	0.523703	0.26805	0.836246	0.020309	-0.769587	-0.641769	0.069727	-0.165126	0.16063	0.075918	-0.566826	0.74016
MSMB	0.633802	3.110457	2.05352	0.89804	1.544918	2.191258	-0.095172	0.28631	1.303375	-1.082173	1.842557	2.308295	-0.362621	2.649815	0.480641	3.089158	2.334073	-1.821027	0.562262	-0.251973	0.442012	-0.952737	2.77889	1.73212	0.742528	1.583965	1.572218	1.882075	-0.578114	1.650472	1.382347	1.66374	-0.376027	2.749077	-0.36849	1.802113	1.219533	2.205188	-0.031158	0.086005	0.712799	1.476025	0.870276	1.368275	0.966536	-0.261146	-0.299911	1.448681	1.889819
SERPINA12	0.245197	0.742899	1.011192	-0.812636	0.709296	1.054884	0.704736	-0.480768	0.705012	0.914659	0.0104	0.539135	0.748534	0.791149	0.186804	0.756908	0.712285	0.922828	-0.004029	1.086523	0.297298	0.722911	1.188403	-0.543751	0.869327	0.642466	-0.461247	0.918525	0.406763	0.553237	0.160937	0.589386	0.270524	0.480113	0.80644	0.907558	0.478914	0.443319	1.146366	0.584335	0.019457	1.400318	1.521226	0.890013	0.420585	1.161418	0.909907	1.132883	0.458341
LINC01279	1.145479	0.119267	0.811452	-1.112362	1.214524	0.298271	0.107563	0.320032	0.382102	-0.051952	1.158013	0.373035	0.682389	0.691007	-0.586869	0.272047	0.625665	0.698732	-0.071106	-1.069572	-0.010427	0.416969	-0.001233	0.346165	0.548013	0.982096	-0.195308	0.282704	0.130088	0.392794	0.354566	-0.823017	1.434684	0.038612	-0.118695	0.743683	-0.138474	0.484181	-0.197347	0.047864	0.967289	0.611731	-0.916692	-0.05231	0.639466	-0.063758	0.21233	0.288764	0.83996
LRRC17	1.86087	0.417294	0.905555	0.627933	1.144116	1.53853	0.604214	0.98356	0.844559	0.465129	1.308753	0.408709	0.655247	1.356102	0.182295	0.982415	0.870027	0.972292	0.597168	-0.810068	1.032851	0.528549	0.484814	0.486074	0.521998	1.081008	0.923279	0.40444	0.640239	0.597989	0.743336	0.383302	1.486204	0.639147	0.560082	0.87251	1.043138	0.621017	0.44492	0.313301	1.590975	0.734954	-0.079578	0.089906	0.849695	0.130442	0.6659	0.532591	0.859057
TIMP3	0.340296	-0.099076	0.481214	0.614655	1.126401	0.219902	0.3644	0.379035	-0.136179	0.805101	0.814402	0.503597	0.494579	0.04123	0.134278	0.497968	0.824738	0.920586	0.55513	-0.359438	0.531096	0.611943	-0.177521	1.124355	0.507116	0.853546	0.557504	0.576991	0.104231	0.408026	0.094603	-0.015367	0.42212	-0.129326	0.289663	0.343979	0.371944	0.268896	0.028987	0.417507	0.972304	0.845127	0.280935	0.510323	0.546197	0.673856	0.075232	0.834627	0.563314
ELN	1.866865	0.421258	2.124429	0.438724	1.940208	0.332933	-0.634878	1.066629	0.01744	0.76089	1.817756	0.775285	1.323069	1.47495	0.07399	0.696321	2.3511	2.078893	0.763443	-0.665901	0.377446	0.3045	-0.310039	1.018257	0.895795	0.793195	-0.248885	0.25388	-0.016263	-0.032543	0.310146	0.099901	1.458958	-0.403489	0.215924	1.49831	-0.062599	-0.092835	-0.169529	0.187677	2.632851	0.866423	-0.630032	0.091004	1.698066	-0.407292	-0.461304	0.472554	1.53445
ENPP5	1.375719	0.372836	0.832326	1.797336	0.10607	0.276694	0.582435	0.930474	-0.078547	0.422046	0.726747	0.457013	-0.408307	0.655656	1.161758	0.098165	0.688943	0.557745	1.048235	-0.524747	0.070509	0.865512	0.458978	0.464947	-0.077165	0.081669	0.795297	0.806438	0.454546	0.63734	0.336837	0.276977	0.482788	0.698005	0.979018	0.891733	0.186036	1.160588	0.30638	0.994289	0.88104	0.072078	-0.968939	0.904287	-0.310876	0.700778	1.560581	-0.026009	0.64234
TPSB2	0.603655	-0.448256	0.137908	0.033623	0.570912	0.297504	0.003129	-0.291747	0.434915	1.119265	0.439357	-0.190881	0.07626	0.749325	0.196252	0.555635	0.148696	0.81114	0.111478	-1.137071	-0.282938	0.373299	0.059994	1.109837	0.738039	1.23397	0.063452	0.358827	-0.652657	0.079669	-0.283213	-0.614203	1.051866	-0.400517	0.856328	0.875295	0.293328	1.047097	0.279488	0.270372	1.4063	1.186925	0.427713	0.995446	0.914105	0.563963	0.381738	0.41248	0.670252
C1QTNF7	0.225783	0.000218	0.60381	0.196858	0.913919	0.265009	0.758264	0.186753	-0.190061	1.182118	1.296648	0.296139	0.697131	0.678721	0.205634	0.719503	0.483057	0.528978	0.756465	-0.02402	-0.464212	2.047089	0.383951	0.484529	0.87842	0.633712	0.494226	0.353064	0.806277	-0.041114	0.281819	0.187773	1.094669	1.08679	0.718459	0.551751	0.682201	0.244855	0.771287	1.093734	-0.072249	0.536441	-0.229714	1.087421	0.086442	0.309254	2.026717	1.247417	0.40704
CGNL1	1.019667	0.176422	0.418167	0.549522	0.415735	0.33789	0.763009	0.77582	0.392542	0.564742	0.690106	0.249137	0.145231	0.441294	0.526707	0.087372	0.489272	0.500161	0.663047	0.023225	0.40448	0.743623	0.064135	0.406493	0.471631	0.740175	0.817589	0.755153	0.677288	0.395734	0.342794	0.269891	0.618548	0.586396	0.452227	0.583106	0.587544	0.68222	0.577852	0.76486	0.424664	0.769939	-0.293171	0.467051	0.657141	0.560581	0.478411	0.582253	0.678402
NR1D1	0.832064	0.464564	1.689058	1.233132	0.163649	2.191999	1.340522	1.948553	1.970591	0.58976	0.579531	-0.220565	-0.663519	-0.309387	-0.540151	-0.116412	-0.18055	0.370629	1.477091	0.395713	-0.058213	-1.318073	-0.668483	1.206006	-0.296118	2.228332	2.202349	0.586555	1.740085	1.30552	0.663696	0.334681	0.366739	0.115588	0.890158	0.491074	0.730286	0.073778	0.456195	1.593287	0.288189	0.483621	0.898334	1.457025	1.501359	2.516387	-1.100838	0.154863	0.725995
YWHAE	-0.770928	0.819561	0.303145	0.664501	0.628055	0.575041	-0.692238	0.316028	-0.523765	0.659849	0.847156	0.942243	0.891949	0.60597	1.13694	0.860179	1.103075	1.604709	0.841455	-0.593694	-0.080832	-0.544178	-0.079168	0.399563	0.220759	0.472778	0.229894	0.029244	0.28868	-0.067875	0.295504	0.066015	0.366845	0.453605	1.181665	0.746043	0.022708	0.540174	0.199921	0.547798	0.448577	0.844953	0.846335	0.164135	0.790638	0.698391	-1.570617	-0.058864	1.063551
TPSAB1	0.586898	-0.28475	0.137547	0.091756	0.552523	0.242178	-0.030031	-0.15765	0.392699	1.106291	0.446174	-0.091391	0.153697	0.80885	0.145059	0.618425	0.203251	0.991733	0.190061	-1.089514	-0.287082	0.393744	0.044018	1.085701	0.761741	1.269128	0.095718	0.500832	-0.635023	0.172304	-0.283478	-0.680696	1.04003	-0.360348	0.898285	0.930357	0.175826	1.174125	0.345781	0.264328	1.398119	1.243057	0.425539	1.186293	1.014521	0.589185	0.316933	0.428493	0.698582
HPGDS	1.362507	-0.043348	0.410991	-0.587686	0.412623	-0.021923	0.926958	-0.591621	0.264134	0.469487	0.87916	-0.152856	0.225792	0.51238	-0.389928	0.853056	-0.107907	-0.063161	0.436513	0.259092	-0.049575	0.746977	0.750329	0.437615	0.283598	1.476882	0.772634	0.466311	0.20356	0.586484	0.275079	-0.094961	0.952155	0.420895	0.494081	0.652358	0.203722	0.61565	-0.097655	1.104795	0.428687	0.894309	0.410423	0.9048	0.705072	0.695955	0.293298	0.945014	0.758421
CRAT	1.050829	1.843	0.14266	-0.233719	-0.836417	-0.283326	0.263072	-0.799183	0.285187	-1.012	1.170632	0.927813	0.338334	2.255761	2.03877	0.91444	1.179363	-0.575039	-0.655395	1.895831	0.86007	-0.52786	1.140887	1.606146	-0.810653	-0.10669	-0.318365	-0.373834	1.259238	-0.821379	2.436987	1.781544	1.214584	1.453647	2.350582	1.151252	-0.769773	1.866225	-0.340156	0.983317	1.568252	0.008355	0.529878	-0.747504	0.949649	-0.246394	1.319115	-0.829207	1.150464
IGDCC4	2.038952	0.718078	0.606113	-0.193528	1.3496	0.620751	0.353784	-0.010568	0.498177	0.489449	1.846599	0.225795	0.510149	1.336546	-0.261123	1.024657	0.520817	1.126343	0.796954	-0.871538	0.211672	0.867316	0.841451	0.643687	0.171873	1.924227	0.408837	0.494273	0.500545	0.308231	0.840344	-0.074357	1.364598	0.045789	0.425227	0.924346	0.197496	0.51922	-0.142359	0.255237	0.668389	0.716333	-0.603676	0.471697	1.104751	-0.298525	0.646653	0.352294	0.497749
PSAPL1	-0.046206	1.297756	0.732585	-0.807374	-0.045073	0.179163	0.099024	-0.756651	0.097391	0.402263	0.248054	0.463794	0.187554	0.483464	1.185061	0.454978	0.62689	0.607727	-0.285131	0.888321	-0.340028	0.002296	0.409123	0.494452	-0.056316	0.113091	0.295036	0.012021	0.343619	-0.545306	1.489038	1.131661	0.267519	1.186999	1.040157	0.121413	0.433231	1.021094	0.680531	0.343062	0.406535	0.312613	0.862731	0.375373	0.585782	0.459974	0.036299	0.606663	0.664679
UST	0.901279	0.501886	1.188251	0.0992	1.299176	0.535918	0.443529	1.297807	0.439689	1.319342	1.220439	0.696285	0.559082	0.898393	0.620659	1.216448	0.797404	0.998631	0.976433	-0.965225	0.420445	0.797787	0.522657	0.316231	0.120514	0.662728	0.595777	0.625026	0.416876	0.485835	0.623366	0.315934	0.749407	0.521607	-0.1002	0.452551	0.623231	0.178901	0.479632	0.540669	0.718828	0.704797	0.065803	0.915149	-0.012436	-0.048337	0.546105	0.856341	0.710996
LOX	1.439926	-0.36494	0.960535	-0.690924	1.175511	-0.217964	0.307147	-0.185467	0.505259	0.220832	0.91063	0.245111	0.705025	0.515014	-0.053241	0.450419	1.1686	0.653752	-0.032381	-0.985151	1.038388	0.565875	0.110416	0.676232	0.265733	1.042817	0.162838	0.214216	-0.014491	0.012389	-0.232955	-0.555671	1.366507	-0.381652	0.044223	0.801907	0.082326	0.146033	0.151885	0.133153	1.200713	0.714865	-0.896834	0.262298	1.015298	0.259322	0.759862	0.567281	0.520364
CYP4F8	0.105125	2.285577	-0.436792	-0.178974	-0.824179	-0.595623	-0.536593	-0.417315	-0.24669	-0.670188	1.550429	0.650797	-0.185228	1.816689	1.432228	0.024107	0.300613	-0.404116	-0.373796	1.320696	-0.246069	-0.580457	0.529372	0.290108	-0.574213	-0.575118	-0.521398	-0.543384	0.485077	-0.701252	2.61481	1.559822	0.707143	1.599686	1.69971	0.577811	-0.642728	1.649206	-0.062455	0.736794	1.279659	-0.113393	0.760178	-1.230679	0.081882	-0.347798	0.413984	-0.713261	1.215751
IGF1	1.002681	0.245313	0.377339	-0.392612	1.034632	0.027204	-0.128048	0.421982	-0.202382	0.431857	1.320316	0.299671	-0.3345	0.745311	-0.535713	-0.072572	1.610445	-0.03933	0.680636	-1.377964	0.539322	0.06671	0.106873	0.456748	-0.205173	0.372216	0.374802	0.50107	0.029526	-0.14736	0.348452	0.715826	0.717965	-0.079037	-0.151727	-0.287372	0.408572	0.481639	0.314268	-0.469841	0.637955	0.134539	0.362869	-0.120019	0.54842	-0.666159	0.718748	0.901876	1.109024
SLC18A2	0.882128	-0.474196	0.736598	-0.130833	0.676146	0.231898	0.499634	-0.475989	0.5979	1.105115	0.42962	0.500002	0.376138	0.218508	-0.060147	1.015082	0.295293	0.724591	0.756681	-0.250362	0.109117	0.783237	0.43449	0.160425	0.576989	0.732795	-0.179858	0.293643	-0.116394	1.107279	-0.291072	0.029699	1.141577	-0.075532	0.586853	1.124746	0.428218	0.169326	0.323408	0.877238	0.9018	0.729879	-0.109409	0.393893	0.948049	0.678845	0.810643	0.538949	0.142273
PGM5	0.437768	-0.047372	-0.124459	0.757358	1.086918	-0.125115	0.310073	0.326345	0.277788	0.280977	0.672844	-0.208537	-0.506437	0.352083	0.435862	0.420458	0.297787	0.171397	0.964022	0.335363	0.109416	0.52465	0.045276	0.779837	0.128338	0.819712	0.434151	0.414065	1.016747	0.191237	0.066789	0.895293	0.684804	1.021113	0.616348	0.356158	0.950995	-0.142745	0.246007	0.185969	0.331428	0.74217	-0.139514	0.573383	-0.003628	0.133745	0.559	0.499985	0.29479
SHC3	1.055013	0.034134	0.516829	-0.226455	0.962762	-0.273799	-0.210395	0.357034	0.319051	0.549321	0.786951	0.247512	0.185245	0.236911	-0.559938	0.539328	0.550539	0.507195	0.093897	-0.513937	0.338566	0.301631	-0.1969	0.349772	0.460863	0.676158	0.143947	0.529785	0.250541	0.625181	0.046983	-0.619	1.191524	0.078055	0.310749	0.287595	-0.317865	0.279839	0.069536	0.290062	0.489708	0.282419	-0.560415	0.57772	1.086959	0.085234	1.044553	0.764839	1.003843
CD34	0.223568	0.755241	1.053746	1.07928	1.209177	1.171703	-0.540244	1.038151	0.086097	1.189779	1.145351	0.814498	0.904637	0.834029	0.339391	0.732392	0.655611	1.235835	0.80875	-0.550905	0.485196	0.319097	-0.187568	0.979344	0.571184	0.856071	0.299587	0.593144	0.29778	0.227256	0.041384	0.079971	0.760009	0.01445	0.45712	0.47972	0.4984	0.245544	0.264884	0.435306	0.860912	1.200248	0.455682	0.494261	0.738501	0.581473	0.063273	0.853155	0.51621
PPARGC1A	0.2046	1.248886	1.026317	1.672776	-0.616205	0.463073	0.075153	0.620276	0.046618	0.196947	1.383704	0.434722	0.412523	0.256779	0.98279	-0.309674	0.756458	0.435025	1.384638	0.225044	0.143855	1.043089	0.417543	0.247833	0.352935	-0.16609	0.759943	0.339374	1.077155	0.350633	0.428159	0.278692	-0.079107	0.954104	1.526193	0.593609	0.087619	0.657266	0.774726	0.908442	0.50495	0.144651	-0.00035	0.38982	0.363526	0.693279	0.188769	-0.617004	0.419754
NCALD	0.634199	0.362796	-0.246089	1.284835	-0.076958	0.602917	-0.245893	1.35144	0.183981	0.087346	0.986748	0.325887	-0.086189	0.41323	0.601532	-0.356751	0.494179	0.51293	1.117166	0.315422	0.380465	0.611671	0.294914	0.367784	0.338855	0.067518	1.127845	0.696658	0.966913	0.325031	0.539294	0.018705	0.660748	0.9185	0.464897	0.793175	0.637032	0.926855	0.572691	0.500188	0.24626	0.118508	-0.26603	-0.204071	0.159935	0.17458	-0.259703	-0.314986	1.11783
DNER	1.346484	0.968601	0.111157	1.706908	0.076393	0.606942	-0.819145	1.541574	0.095042	-0.148082	0.842225	0.688631	0.092709	0.664888	0.66475	-0.500114	1.240692	1.215608	0.575572	0.003095	0.181428	0.749371	0.056564	-0.295486	0.299197	-0.759672	1.225076	1.398501	0.763862	0.192402	0.643078	-0.699285	-0.166294	1.193482	0.14328	0.641307	0.310656	0.746627	0.286678	0.645134	0.447436	-0.536899	-1.13617	-0.065595	-0.630703	0.330089	0.404097	-0.722578	1.132036
MFI2	0.620168	0.149847	-0.003093	0.871638	-0.588142	0.380457	-0.26115	0.605496	-0.084167	0.068382	0.853523	0.382287	0.110072	0.291075	0.152751	-0.535364	0.531672	0.702991	0.288731	0.297162	-0.064972	0.319798	-0.308604	0.686991	0.5221	-0.005765	0.869044	0.78983	0.667002	-0.129073	0.488098	-0.267476	0.189236	0.5805	0.249219	0.854114	0.513921	0.74088	0.560174	0.8524	0.404954	-0.521979	-0.511966	0.192702	0.043319	0.224312	-0.287427	-0.699701	0.492251
RGS13	0.537199	-0.049565	0.490531	-0.130361	1.197538	-0.249161	0.09586	0.161064	0.357824	0.92814	0.901099	0.132701	0.036192	0.554118	-1.001996	0.47919	0.186576	0.6844	0.852033	-0.923421	0.047375	0.752321	0.960185	0.358134	0.325982	1.8432	0.926188	0.15516	0.393368	0.602587	0.137665	-0.449287	0.735908	0.499033	1.009974	1.190619	-0.058701	0.757911	-0.07653	0.096495	0.90933	0.722979	-0.699105	1.220749	0.115216	0.614083	1.269383	0.546097	0.173029
LIFR	0.349375	-0.129777	0.070303	0.861623	0.429417	0.475669	0.538951	0.353535	0.351427	0.429765	0.526009	0.115295	-0.313526	0.148681	0.165235	0.193006	0.176116	0.292222	0.672413	-0.223624	0.732237	0.168147	0.051752	0.562828	-0.16788	0.248339	0.217834	0.369393	0.336833	0.529708	0.314031	0.446065	0.496628	0.262715	0.791682	0.230909	0.724895	0.062946	0.040778	-0.012017	0.485553	0.816665	-0.06259	0.625345	0.238836	0.429074	0.548005	0.608892	0.297352
CDHR1	0.234251	1.27253	0.770214	1.408933	1.124712	1.057227	0.54104	0.99725	0.805044	1.263944	0.365039	0.55335	1.477126	0.677042	0.833604	1.449166	0.477986	1.325428	0.558351	0.660179	0.372791	0.415861	0.814311	0.04506	1.164402	-0.021963	0.048988	0.534417	0.352598	0.411143	-0.073896	-0.01134	-0.282327	0.377126	-0.353799	0.385119	0.312757	-0.394993	0.706553	0.911266	0.358163	0.890744	0.994586	1.459626	-0.14796	0.732377	-0.017049	0.657899	0.208088
MGP	0.53412	-0.142877	0.499845	-0.250041	0.475249	0.289511	0.359157	0.300855	-0.095775	0.433963	0.396971	0.320347	0.004343	0.017509	-0.114548	0.100403	0.492851	0.377675	0.229011	-0.146922	0.373156	0.652575	-0.180978	0.747529	0.43398	0.740906	0.453753	0.509286	0.230598	0.108641	-0.143497	-0.31549	0.846716	0.091532	0.161174	0.525134	0.268996	0.378548	-0.169294	0.128088	0.789451	0.636992	0.071257	0.294559	0.567927	0.29783	0.414148	0.908876	0.241742
MIR4680	0.359236	0.234637	-0.089321	0.549184	-0.010363	-0.094004	0.380136	0.37943	0.31237	0.051623	0.208586	0.292896	-0.108952	-0.184844	0.085097	0.014935	0.45202	0.217309	0.604988	-0.198879	0.725892	0.132565	0.415433	0.190112	0.267425	-0.390794	0.223211	0.570257	0.355134	0.593231	0.070303	0.133801	0.003619	0.298594	0.239898	0.556707	0.306201	0.328696	0.468733	0.37884	0.575483	0.050565	0.436296	0.680831	-0.093158	0.571246	-0.273969	-0.144714	0.435526
IGF2	0.235741	0.314765	0.815241	0.621954	0.633612	0.778314	-0.57795	0.182657	-0.023886	0.466338	0.036957	-0.173477	0.037494	-0.162017	-0.267501	0.022655	-0.114252	1.187061	1.036316	-0.385871	-0.176607	0.87434	0.098349	0.867207	0.048584	0.442902	0.091155	0.582518	-0.225653	0.208911	0.206389	0.249828	0.227646	0.093119	0.912549	0.465194	0.571556	0.075253	0.106899	0.353201	0.694487	0.447761	-0.058399	0.267504	0.232074	0.405098	0.124087	0.778997	0.567711
COL1A1	1.525759	0.306729	1.923195	-0.842125	2.062502	0.230362	-1.220056	0.443908	0.186907	-0.620451	2.329377	0.887934	1.954642	1.821955	-0.29322	0.613052	1.887451	2.462769	0.090209	-1.295686	-0.386506	-0.357559	-0.609941	1.010174	-0.140497	1.1915	-0.096177	-0.628573	0.329256	0.662924	0.816129	-0.296278	1.341683	-0.318348	0.303985	1.243329	-0.486462	0.064194	-0.2862	-0.372911	1.800952	0.814113	-0.844514	-0.755286	1.826869	-0.888884	-1.461814	-0.344714	1.978123
PRRG3	1.236041	-0.08029	0.924398	-0.546474	1.628521	0.113521	0.017543	0.923204	0.217224	1.153393	1.67397	0.431935	0.988141	1.092521	0.052914	0.915913	0.815783	1.065089	0.882621	-1.310716	0.203233	0.348904	-0.038432	0.828345	0.568405	1.812764	0.677302	0.456507	0.123294	0.838586	0.439667	0.015213	1.191369	0.134742	0.071967	0.916382	-0.017316	0.400085	0.080843	0.834124	1.46649	1.296173	-0.061629	0.526105	1.313444	-0.01265	0.493747	0.296783	1.134019
PPP1R1B	0.69008	1.200335	-0.095496	2.404527	0.140765	0.886925	-0.491899	1.954617	-0.461314	0.59687	1.134458	0.911269	0.171009	0.909288	0.935173	0.339546	1.288981	1.21858	1.257184	-0.395676	0.522188	0.349756	-0.021286	0.313813	0.41629	-0.864441	0.840141	0.765454	0.555984	0.196821	0.161902	-0.217981	-0.01747	0.42848	0.597701	0.724076	0.782585	1.187553	0.340311	0.131235	0.532808	0.139149	0.04565	0.66072	0.154499	0.341488	-0.386107	-0.191567	1.213733
TPSAB1	0.593334	-0.373651	0.082193	0.070758	0.565009	0.300768	-0.013658	-0.261931	0.399764	1.036677	0.443809	-0.191339	0.119472	0.78272	0.205748	0.567575	0.185683	0.921193	0.148632	-0.978003	-0.230638	0.360711	-0.02257	1.026211	0.722968	1.167926	0.010748	0.428939	-0.397592	0.067677	-0.334175	-0.531443	0.929346	-0.446755	0.769204	0.841656	0.130921	1.115963	0.373803	0.229191	1.390361	1.180225	0.41855	0.996632	0.936639	0.598078	0.454715	0.450654	0.692537
BTNL9	0.482652	0.468156	0.130983	0.670501	0.219677	-0.328121	0.443015	0.421336	0.375991	0.576137	0.297863	-0.038885	0.161111	0.302681	0.51834	-0.541553	0.020157	-0.522173	-0.268503	0.428975	0.0933	0.040997	0.185363	0.865794	0.33107	-0.127025	0.136806	-0.303238	0.236245	-0.114492	-0.319083	0.570617	0.151123	0.594005	0.51633	0.439582	0.505573	0.226988	0.131056	0.042386	0.243819	0.244336	0.151152	0.223781	0.241784	0.38035	0.189405	0.299289	0.168896
ITIH5	0.885295	-0.159608	0.751802	-0.301556	0.816907	0.359812	-0.279443	0.081316	0.45074	0.107721	0.798279	-0.083048	0.803928	0.553355	0.209419	0.018765	0.356039	0.573602	-0.328054	-0.248519	-0.076288	-0.009655	-0.325636	0.58026	-0.05793	1.041446	-0.791763	0.171363	0.333853	-0.315481	0.283544	-0.329282	1.362428	-0.207361	-0.102068	0.857974	0.490052	0.356647	-0.23277	0.294229	0.890473	0.691319	-0.920701	-0.037296	0.775106	-0.170929	0.176715	0.56335	0.578211
GPD1	0.648759	1.07638	-0.147998	0.464639	-0.778671	1.479289	-0.162768	0.430892	-1.232451	0.462789	0.36112	0.777513	0.343833	1.063189	0.487319	0.322298	0.405095	-0.337839	-0.639601	0.369185	0.455454	-0.003978	-0.102187	1.164903	0.412022	-0.360155	-0.635912	-0.444691	0.337149	-0.855784	0.713126	0.641778	1.102227	0.775115	0.614743	0.369332	1.515833	0.863856	-0.596719	0.147861	0.487724	0.958683	-0.137987	-0.677431	0.844105	-0.387545	0.566211	0.883916	0.389544
LEP	-0.353574	0.005335	0.254874	0.962474	-0.038746	2.382313	-0.645596	-0.645585	-1.289644	0.171273	-0.277292	0.122905	1.372091	-0.70391	-0.307461	0.632595	-0.34563	0.650981	-0.773337	0.209732	0.661976	0.634717	0.003719	0.710243	-0.811728	0.551655	-1.400814	-0.518872	1.037373	-0.80529	-0.74833	-0.426893	0.102351	-0.672788	0.377118	0.643235	1.126087	0.860292	-0.730232	-0.212217	-0.394495	1.406733	-1.089635	-0.775518	0.957325	-0.668756	1.741801	1.810431	0.105595
NEGR1	0.33104	0.111927	0.664837	0.508128	1.085544	0.08053	0.16233	0.20339	-0.149929	0.752404	1.157854	0.569398	-0.227508	0.650821	0.021139	0.25176	0.50596	0.341357	0.520638	-0.387209	0.630669	1.169005	0.848912	0.700007	-0.001792	0.737698	-0.371067	0.528157	0.375801	0.071859	-0.108673	-0.404065	0.878041	-0.26796	0.161116	0.312194	-0.400806	0.293683	0.37339	0.249425	1.123691	0.67401	0.064384	0.612506	-0.096973	0.420137	1.26597	0.745613	0.284592
MEG3	1.58291	-0.426165	-0.789247	-0.153161	0.909106	-0.601373	-0.233904	-0.631771	-0.06447	-0.176355	0.180727	-0.938412	0.781616	1.396725	-1.341522	0.124005	-1.163531	-0.362178	0.708308	1.707158	0.585433	-0.333084	0.576474	0.856837	0.010884	1.627896	-2.012218	0.441768	0.481598	-0.063814	-0.840261	0.405264	-0.378101	0.596593	0.741102	1.154658	0.574867	-0.861919	-0.90318	1.299983	0.438836	-0.14404	0.255704	0.228097	-0.090289	-0.60213	-0.27406	1.21872	-0.497217
HLA-DQB2	-0.392027	-0.117577	-1.079355	0.965732	0.383412	0.664843	1.022318	1.060032	1.217099	0.706494	0.397372	0.821021	1.04944	0.09066	-0.444731	0.60205	-0.35865	0.633614	0.365427	1.273473	0.605155	0.129996	0.480587	-0.655386	0.187753	0.797989	-0.763329	0.359989	0.302205	1.203625	0.923862	0.905806	0.262288	0.407659	-0.023053	0.434391	0.238101	0.598099	0.425796	0.734593	-0.177848	1.446349	0.153527	0.993675	1.012862	0.901391	0.96887	1.335952	-0.293091
CYP39A1	-0.215369	0.095694	0.782936	-0.687955	0.821943	0.593424	0.875863	-0.064058	0.580844	0.836212	0.325237	0.407115	0.810396	0.688501	0.598076	0.947273	0.566496	0.073734	0.001999	1.076704	-0.138215	0.738844	1.12099	-0.572321	0.790022	0.014996	0.198565	-0.148609	0.725205	0.857408	0.349944	0.217835	-0.108633	0.873241	0.687349	0.415708	-0.026912	0.019432	0.674313	0.851299	-0.333728	0.120021	0.583756	0.891655	-0.688879	0.715892	1.044447	0.669515	-0.402888
PLA2R1	0.522161	0.823966	0.405926	0.799221	0.4189	-0.438698	0.273668	0.828701	-0.035784	-0.068805	0.831204	0.479452	0.076628	0.53785	0.750117	0.247216	0.253777	0.414887	0.640221	0.392087	0.484694	0.518735	0.792987	0.195862	-0.220368	0.302591	-0.008361	0.443697	0.682053	-0.29405	0.772028	-0.070398	0.302322	0.383052	0.573681	0.757558	0.286564	1.14598	0.320303	0.471524	0.242647	0.087794	-0.455891	0.373949	0.210639	0.033319	1.027582	-0.006861	0.267506
LOC100130476	0.160154	0.293454	0.821778	-0.738047	1.0541	1.525154	1.206347	-0.922923	0.460201	0.24784	-0.214952	0.329643	0.238028	-0.115217	0.347786	0.970751	1.085996	0.627092	-0.133764	1.242186	-0.294872	0.015706	1.004705	0.431634	1.926895	-0.074484	0.884535	-0.171002	0.913469	1.067785	-0.631457	0.13475	-0.320735	0.886481	1.145072	0.484404	-0.054485	0.612672	1.643213	-0.206747	-0.373236	0.045749	1.428198	1.629638	-0.427207	1.319015	0.632964	0.397317	0.735037
PCDH7	-0.014642	0.088126	0.521558	0.213823	0.425496	1.15178	0.913457	0.884415	0.959429	-0.041045	0.480135	-0.07973	-0.010698	0.675226	0.667715	0.327424	-0.207612	-0.384961	0.411115	0.347945	-0.088916	0.169923	0.11685	0.33381	-0.111816	0.21946	0.512599	-0.220375	0.660415	0.607979	0.388431	0.639008	0.483234	0.733398	0.886579	0.852487	0.69653	-0.11785	0.172137	0.412184	-0.05785	0.672961	0.233936	0.717218	0.601207	0.895632	0.038198	0.186297	0.363921
TMEM255A	0.346626	0.918194	1.188764	0.741474	0.372262	0.717405	1.216068	0.025179	0.101511	0.50619	0.562578	0.735214	0.704991	0.609631	0.290097	1.69175	0.745435	0.167736	0.368423	0.179675	0.487703	0.592988	0.605963	0.608726	0.568944	0.4821	0.039531	1.042119	0.419802	0.246271	-0.443179	-0.561319	0.419998	0.443304	0.857485	0.360842	0.933496	0.237257	0.44199	0.491056	1.346252	0.82088	0.257245	1.027029	0.014575	1.591989	1.777873	0.852367	-0.38516
SYNPO2	0.300401	0.37093	0.605653	0.952306	1.277092	-0.200893	0.50955	0.504145	0.112477	0.797848	0.873551	-0.043457	-0.451643	0.459174	0.694821	0.541752	0.494773	-0.060128	0.611521	0.578434	0.331221	0.969634	0.372911	0.649829	0.024883	0.663361	0.031494	0.101406	1.369991	0.22838	-0.20064	0.638776	0.838066	0.547394	0.457144	0.549817	0.936389	-0.047855	0.115753	0.118951	0.541516	0.586523	-0.657728	0.531273	0.314294	0.518231	0.79392	0.703747	0.370888
CST6	0.559466	0.989513	0.875793	-0.522274	0.262409	0.272917	0.514531	-0.736756	0.191956	-0.047124	0.806676	1.073586	0.110057	0.837893	0.98125	0.708175	0.771967	-0.336493	0.185326	0.627742	0.911641	-0.245272	0.725919	0.917752	-0.004336	-0.093517	0.4958	0.255221	0.825334	0.297354	1.354375	1.084912	0.536534	1.131674	0.825011	0.990169	0.383914	1.152634	0.526668	0.376926	1.050292	0.213434	0.662607	0.182938	0.793323	0.222148	0.759364	0.442081	1.322044
APOE	0.185264	0.886699	0.41446	-0.007349	0.414966	0.521341	0.438581	0.317235	-0.030374	0.136899	0.581453	0.838528	0.045733	0.742819	0.644385	0.25094	0.654583	-0.010333	0.134135	0.007466	0.548163	-0.477996	0.045368	0.649375	0.299697	0.196064	0.115867	0.230815	0.756237	0.103725	1.110233	0.702688	0.513853	0.836516	0.811743	0.601378	0.493835	-0.004494	0.523981	0.249803	0.639824	0.329222	0.194627	0.536688	0.698986	-0.010526	0.281288	0.311497	0.586044
CLDN10	0.622968	-0.200062	-0.419337	1.664408	-0.539584	0.642974	-0.600445	0.872761	0.2176	-0.370604	1.57915	0.18446	-0.03587	0.498497	0.455182	-1.203597	0.411685	0.475415	1.015374	-0.264253	-0.242724	0.516174	-0.544795	0.087549	0.137014	-0.470655	1.146349	0.698908	0.670042	-0.550199	0.696254	-0.222993	-0.165013	0.926833	-0.041297	0.437636	0.574738	0.766862	0.466979	0.955139	-0.056409	-0.969981	-0.689308	-0.365533	-0.762355	0.063326	-0.391637	-1.27155	0.431881
TMEM178A	0.393552	0.517992	1.29063	1.981281	0.313128	0.570832	-0.017553	0.334497	-0.004361	-0.48094	0.371162	0.166921	-0.089423	0.343196	0.245717	-0.225835	1.436396	0.340318	0.836484	-0.558801	0.407776	0.507188	-0.024817	0.820146	0.547355	0.366457	0.342117	0.912347	0.57563	0.362995	0.202489	0.626875	0.14809	0.136842	1.35819	0.413924	0.222908	0.881137	0.136567	0.492567	0.623674	0.64951	-0.165531	0.689216	-0.257144	0.298599	0.612169	-0.468122	0.635838
RGMB	0.090725	1.197682	1.311175	1.31522	1.156108	0.942774	0.742393	1.019021	0.936886	1.451537	-0.407156	1.236268	0.487189	0.760554	0.605882	1.349139	0.302496	0.912428	1.113606	0.981666	1.17797	0.340417	0.553162	0.990547	1.359077	0.344491	0.136734	1.118168	0.272506	0.493421	0.391625	0.525757	0.352739	-0.007014	0.241006	0.807892	1.075056	1.349528	0.850014	0.502697	0.001459	0.800752	1.113232	0.986657	0.707196	0.872948	0.135842	0.443936	0.381271
RECK	1.239458	-0.362859	0.712766	-0.373809	0.636968	0.39503	0.301538	0.191912	-0.082154	0.581017	1.141822	0.441109	0.561415	-0.323224	0.430481	0.534657	0.102628	0.848924	-0.195301	-0.159133	-0.227782	0.679183	-0.119456	0.145731	0.413724	0.581693	-0.264274	0.384007	0.349215	-0.127042	-0.083729	-0.408244	1.287894	-0.023888	-0.318432	0.474087	0.100211	0.130149	-0.191024	0.285438	1.003566	0.402277	-0.752448	0.019093	0.530968	-0.011958	1.0321	0.75591	0.250312
CAMK2N1	1.016853	0.171949	0.20745	1.343933	0.203279	0.75619	0.164962	0.956431	0.252906	0.31629	0.748793	0.334216	0.083947	0.328836	0.312564	-0.251589	0.881844	0.704557	0.68174	0.005711	0.639767	0.64982	-0.019447	0.677643	0.463316	0.221427	0.916345	0.840562	0.911921	0.392877	0.151992	-0.001804	0.27041	0.540054	0.472642	0.46992	0.326325	0.68309	0.378269	0.627144	0.420448	0.254281	0.270144	0.498277	0.05026	0.35911	0.401981	0.022458	0.708927
ACOT1	0.412984	2.11449	-0.467811	0.032759	-0.858243	1.78102	0.362222	-0.337659	0.499057	-0.136986	1.273159	1.241384	0.611289	2.100549	1.94401	0.574919	0.827939	0.096842	-0.275249	1.170468	1.098464	-0.078965	0.151628	1.522875	-0.231801	-0.125926	-0.188022	-0.416729	1.125539	-0.495578	1.935036	1.962646	0.59472	0.921684	1.654134	0.387758	0.199939	1.344932	-0.088597	0.901798	1.768333	-0.035498	0.566421	-0.636068	0.534014	-0.030129	0.926967	-0.79328	1.060017
SOX6	-0.683141	0.433169	0.608135	0.470939	0.61434	0.736176	1.001075	0.925336	0.467193	0.51459	0.131484	0.213115	0.423232	0.594443	0.819922	0.67246	0.208924	0.316922	0.684195	0.603974	-0.239825	-0.131908	0.506359	0.127451	0.569159	-0.021657	0.523999	0.212607	0.764232	1.05636	0.97861	0.727007	0.400366	0.362044	0.260059	1.011627	0.85265	0.372124	0.60565	0.354231	-0.086607	0.371324	0.614105	0.897244	-0.051828	0.547863	0.625419	0.15331	0.11721
CYB5R3	0.208045	0.136293	0.785922	0.649958	0.786393	0.143173	-0.381741	0.461791	-0.266068	0.608549	0.726441	0.568665	0.856024	0.373654	0.492285	0.659689	0.679304	1.195201	0.402001	-0.319516	-0.211845	0.234913	-0.494312	0.927004	0.421102	0.776305	0.017919	-0.127318	-0.127284	-0.042153	0.326354	0.067498	0.441242	0.237243	0.859747	0.751834	0.229567	0.544673	0.318051	0.389786	0.498082	0.892225	0.767056	0.083042	0.53917	0.442369	-0.787965	0.26668	0.702634
TPPP	0.082898	1.223277	0.685221	1.048523	0.387464	0.497514	1.20014	0.729384	0.006036	0.803643	0.769542	-0.094623	2.070586	1.435446	0.931319	0.9711	0.576395	1.055979	-0.291596	0.400416	0.032108	1.916258	0.333297	0.574399	2.0979	-0.609901	0.217974	1.021979	0.352804	0.591931	-0.194367	-0.053892	0.089103	1.704693	0.357608	1.149923	1.289054	0.106521	0.608387	0.421085	0.615089	0.474465	0.098781	0.169805	0.293224	0.414814	0.655292	0.730315	0.857186
CES1	-0.220171	0.783328	0.35343	-0.139419	0.437445	0.81332	-0.201729	0.149191	-0.510523	0.735743	-0.921639	0.159189	0.383388	0.534425	-0.186922	1.056907	0.155717	0.671356	-0.901651	0.662794	0.161876	0.919935	-0.516262	0.869546	0.973638	0.732844	0.31761	1.027152	-0.284472	-0.253514	-0.237464	0.282211	0.57115	-0.139495	-0.35365	0.778329	0.946636	1.001233	0.19709	0.439446	0.125273	1.166153	-0.904386	0.350284	0.531077	0.156502	0.237661	1.320127	0.313967
TUB	1.126195	0.01933	0.25412	0.188921	0.877991	0.591779	-0.02392	0.717134	0.323218	0.501497	1.215782	0.362981	0.414833	0.675994	0.01442	1.161181	0.453259	0.488239	0.141551	-0.820773	0.356393	0.066038	0.148683	0.453499	0.410383	1.042972	0.399614	0.446217	0.571833	0.618974	0.40582	0.208346	1.244797	0.307517	0.280731	0.487435	0.162535	0.864177	0.213989	0.513665	0.547281	0.832075	-0.066012	0.255141	0.90224	-0.267395	0.636101	0.530579	0.819635
PAMR1	0.555295	-0.298611	0.646123	-0.045883	0.278458	0.408022	0.801923	0.310486	0.443751	1.38244	0.241593	0.078839	0.92381	0.7308	0.743944	0.334641	0.646513	0.772081	0.108166	0.737112	0.240005	0.930636	0.366651	0.669629	1.18391	0.635853	0.559188	0.719737	0.0059	-0.436646	-0.255005	0.036487	0.2011	0.871	0.158495	0.323459	0.589915	-0.106054	0.429982	0.924412	1.527423	0.471628	0.525001	0.391651	0.351887	0.213073	1.217484	0.948298	0.443136
CRISPLD1	1.131482	0.053114	0.668412	1.838827	-0.174348	0.421303	-0.131431	1.449485	-0.696422	0.114405	0.928787	0.937832	0.277858	-0.213389	0.233605	-0.903362	0.984586	0.827772	1.254923	-0.314438	0.78753	0.837876	-0.0732	0.825437	0.591832	-0.197157	0.71991	1.35497	0.543207	0.716282	-0.082775	0.1798	0.613431	0.710946	0.73101	1.184866	0.593655	0.852432	0.588702	0.786278	0.68335	0.243527	-0.517968	-0.269606	-0.003646	-0.129421	0.575424	-1.086663	1.401106
ACACB	0.80486	0.739173	0.395515	0.159905	0.162141	1.18455	0.574935	0.293775	0.123886	0.581917	0.370734	0.403514	0.256737	1.099481	0.104492	0.233415	-0.084758	0.177068	0.230598	0.46183	0.047412	0.562465	0.10873	0.89869	0.476023	0.530302	0.001134	0.230299	0.085744	-0.097165	0.550515	-0.019505	0.544211	0.50608	0.371569	0.316529	0.757083	0.407079	0.24037	0.245534	0.813343	0.291271	-0.158079	-0.129223	0.189487	-0.022145	1.013666	0.723854	0.179723
DIRAS3	0.130828	1.608508	0.123166	0.278823	0.280127	0.028226	-0.110006	-0.096876	-0.154333	-0.262197	1.034096	0.095795	0.710819	1.38238	1.202814	0.33937	0.639003	0.095622	-0.004929	0.383613	0.08991	-0.055669	0.860818	0.915576	-0.228591	0.244456	-0.417961	0.068888	0.330842	0.419607	1.06229	0.909106	0.824805	1.12384	1.571963	0.907646	0.252718	0.941487	0.270588	-0.092637	0.927619	0.679713	-0.602964	-0.430896	-0.158963	-0.381889	1.428093	-0.407872	1.05633
CD207	0.13381	-0.040917	0.603315	0.736098	1.193859	0.495261	1.065126	1.535535	0.699501	0.804657	0.724178	0.396689	0.903322	1.321281	0.975901	0.666236	0.465306	0.378925	0.295062	0.370099	0.554292	0.203579	0.590799	-0.313904	-0.562023	0.875407	-0.643251	-0.18876	0.626776	1.019719	0.452533	1.0105	1.009816	0.05318	0.541566	0.256118	1.156841	0.459269	0.068602	1.066839	-0.358885	1.166622	0.613961	0.364941	0.741857	0.96041	-0.149555	0.642249	0.304622
GFRA1	0.644985	0.466693	0.274827	0.057231	0.664605	0.244216	0.401685	0.233131	0.548932	0.822963	0.950767	-0.051985	-0.161298	0.805423	0.407776	0.193243	0.213714	0.444553	0.338424	-0.285625	0.633392	0.848108	-0.040379	0.473178	0.372162	0.439057	0.095685	0.375258	0.289581	-0.259143	0.032883	0.192874	-0.059535	0.053545	0.101603	0.131347	0.382078	0.205749	0.397046	0.667085	0.853566	0.718498	-0.205489	0.548063	0.485824	0.471948	0.511444	0.314307	0.13001
CORO2B	0.408949	0.934385	1.168428	0.9007	1.034781	0.88116	0.025254	0.980997	-0.028199	1.474686	0.722953	0.699655	0.872928	0.865161	0.560844	1.26468	1.025626	1.386018	0.858929	-0.593786	0.466918	0.580574	-0.029985	0.930963	0.493216	1.463675	0.87298	0.740044	0.364395	0.033252	-0.070143	0.024366	0.776376	-0.033725	0.199062	0.094234	0.399685	0.418695	0.343711	0.349656	0.96902	0.965716	0.824184	1.065948	0.849964	-0.043969	0.611009	0.548678	0.660682
HOXC10	0.317218	1.076622	1.124358	1.191839	1.049163	1.144135	-0.331879	1.463513	-0.449633	0.802608	1.300675	0.744513	1.203404	0.996479	0.888484	1.150661	0.986763	1.516177	1.074683	-0.368747	-0.18557	-0.308599	-0.009482	0.969155	0.663139	0.574866	0.281887	0.378041	0.713065	0.148509	0.416531	0.202623	0.397711	0.40814	0.357306	1.090353	0.188051	0.520543	0.487678	0.379143	0.749265	0.718498	0.185448	0.238344	1.03077	0.170415	0.039913	0.238004	0.977744
TNXA	0.870302	0.29284	0.87811	-0.369146	0.745572	0.442735	0.11977	0.614913	0.160463	1.343	0.909209	0.350978	0.817977	0.553963	0.13439	0.813637	0.296217	1.293323	0.33147	0.144027	-0.140219	0.907354	-0.524515	1.054764	0.718113	1.035557	0.61069	0.502484	0.323286	-0.280115	0.249919	-0.523262	0.882525	0.226494	0.45396	0.85758	0.040781	0.110322	0.088132	0.859997	1.090045	0.814107	0.288299	0.684219	0.687375	0.326401	0.527233	0.745242	0.752963
IGFBP6	0.647649	-0.090524	-0.09198	-0.251001	0.311766	-0.050662	-0.043383	0.307742	-0.391561	0.977335	0.804414	0.448957	0.566689	0.058842	0.286902	0.928263	0.570789	0.836072	0.6491	-0.064079	0.285828	0.644576	-0.330631	1.110171	0.715584	1.391134	0.842528	0.715403	0.166761	-0.906108	0.046572	-0.239149	0.99012	-0.564767	0.382512	0.300064	0.241195	0.242747	-0.32977	0.20975	0.640587	0.939804	0.676939	0.663431	1.012589	0.521249	0.717731	1.226068	0.817561
CLEC3B	1.075474	0.251723	0.680253	-0.288627	0.536011	0.250386	0.438255	0.114342	0.460546	0.576993	0.688445	0.227164	0.415834	0.484929	-0.068152	0.809397	0.575401	0.48238	0.323572	0.031002	0.204061	0.719383	-0.245313	0.814087	1.006736	1.401272	0.907635	0.825479	0.244502	-0.315296	0.371712	-0.181922	0.330456	0.19329	0.640556	0.815921	0.186046	0.684701	0.189076	0.382495	0.482683	0.701987	0.440945	0.501874	0.805886	0.513937	0.842952	0.65558	0.776645
EMX2	0.709464	0.541415	1.143105	0.813417	1.142443	0.501515	0.471284	0.209608	0.279852	1.455376	0.980242	0.693901	0.327455	0.51187	0.806187	1.330847	0.49775	0.714027	1.0084	0.315759	0.594994	1.186639	0.319674	0.684799	0.41453	1.055854	0.540937	0.253254	0.738165	0.296192	0.183336	0.327449	0.908091	0.620477	0.48024	0.409737	0.872177	0.504914	0.738083	0.479808	0.733661	0.760911	0.270632	0.620825	0.431249	0.849915	1.29601	1.166912	0.773648
DCD	0.599877	0.262206	0.228058	0.792461	0.078847	0.514682	-0.102153	0.649594	0.160645	0.189163	0.662358	0.537329	0.411765	0.588605	0.377174	0.0636	0.67542	0.495119	0.752654	0.352392	0.224715	0.199743	0.189836	0.265341	0.37612	-0.115908	0.601111	0.581222	0.58149	0.431546	0.595694	0.190921	0.209501	0.571897	0.40789	0.607167	0.338754	0.493495	0.324322	0.721821	0.490246	0.173991	0.14571	0.549404	0.336139	0.659407	0.268923	-0.403531	0.884046
PLIN1	0.852339	0.76122	0.105863	0.664574	-0.10727	1.674127	0.857949	1.047882	-1.81658	1.371888	0.138823	0.541144	0.951439	0.45024	-0.323959	0.87675	0.965263	-0.042758	-0.347177	-0.378969	1.138848	0.96521	0.064294	1.875969	0.481908	0.144575	-0.174537	-0.180754	0.743806	-1.121887	-0.240327	-0.184316	0.867249	0.537469	-0.437156	-0.071235	1.350878	0.732419	-0.654217	-0.637846	0.681449	1.259252	0.201196	-0.004163	1.055021	-0.135997	1.232473	1.581954	0.073256
MATN4	0.890107	0.223024	0.928648	-0.837901	0.764986	-0.394651	0.099307	0.682385	0.576029	-0.29463	0.552765	0.838101	1.217923	0.931672	0.030086	-0.316619	0.92255	0.993532	-0.411929	-0.561886	0.085309	0.528805	-0.329054	-0.142119	0.306261	1.359864	-0.174868	-0.496001	0.087561	-0.13655	0.479987	0.183173	1.714788	0.121336	0.667309	1.030232	0.077257	-0.241846	-0.020973	0.359941	0.610221	0.890064	-0.555613	-0.222274	0.706457	0.131695	0.232628	0.143855	0.660958
LOC100506558	0.407077	0.078565	0.180127	0.598708	0.263016	0.292032	0.71442	0.866091	0.354533	0.441799	0.460477	-0.019709	0.220491	0.225631	0.589017	0.160367	0.248212	0.492484	0.409084	-0.152665	0.457273	0.526183	0.464912	0.23162	0.271665	0.043268	0.465564	0.149672	0.021688	0.039149	0.287731	0.168885	0.157808	0.317236	0.257522	0.521503	0.08685	0.40959	0.328132	0.245336	0.657969	0.289282	-0.200545	0.295166	0.125953	0.329791	0.54804	0.63743	0.511226
KRT7	0.697901	0.964659	0.404259	1.54051	-0.975068	0.401762	-0.154348	1.672888	0.025114	-0.638324	1.140582	0.527625	-0.361996	0.362703	0.984914	-0.623837	0.319032	-0.012324	0.484307	-0.692264	-0.253498	0.770503	-0.515048	0.387512	0.535865	-0.445057	0.536047	0.218741	0.420443	-0.9444	1.032205	0.527373	0.398871	0.664727	0.609414	0.41669	0.151256	1.136921	0.265289	-0.009533	-0.024532	-0.690374	-0.574045	-0.29131	-0.054157	0.81932	-0.615368	-0.596096	0.615742
IL11RA	0.859783	0.004545	0.042056	-0.250418	0.419659	-0.090952	0.308886	0.143894	0.43069	0.098213	0.577449	-0.061394	0.120571	0.700662	-0.03475	0.324745	-0.170876	0.325886	-0.06448	-0.568367	0.165063	0.116674	0.182756	0.419896	0.244149	0.851296	-0.043647	-0.290917	0.110779	0.404942	0.088387	0.174965	0.702832	0.211511	0.304429	0.630615	0.383264	0.452333	0.151445	0.177017	0.590984	0.484615	-0.143421	0.370856	0.615903	0.234895	0.418914	0.193754	0.449085
CCDC80	2.133282	0.166021	0.627926	-1.098141	1.084077	-0.063159	0.479313	0.162524	0.880429	-0.302046	1.249589	0.207533	0.75547	0.764551	-0.733997	0.534191	0.321541	0.467988	-0.242612	-0.433159	0.308704	1.030596	0.323357	0.151007	0.503736	1.385679	-0.109216	0.265401	0.064266	0.121172	0.44617	-0.704373	1.34187	-0.1102	-0.461017	0.601621	-0.164014	0.289675	-0.443452	-0.038633	0.983114	0.963901	-1.063466	-0.046129	0.95242	-0.048581	0.444922	0.367633	0.950686
PLEKHH2	-0.221555	0.265933	0.361789	0.765935	1.112487	-0.138591	0.306266	-0.127286	0.329381	0.933729	0.55647	0.826234	0.446252	0.092177	-0.418781	0.839883	0.599685	0.46848	0.902289	-0.524605	0.439652	0.757752	-0.328133	0.421309	-0.173728	0.01537	-0.209362	0.554829	0.350843	0.250277	-0.133904	0.069377	0.223308	0.424439	0.239182	0.199449	0.01884	0.057812	0.244553	0.665476	1.137876	0.549927	-0.531887	0.850749	-0.801998	0.33146	1.171482	0.077446	-0.327946
ITM2A	1.157678	0.331756	0.847612	0.680718	0.26291	0.805435	0.092857	0.611329	0.463405	0.640053	0.647958	0.983184	0.850925	0.692751	0.378189	0.44506	0.300066	0.84321	0.235213	-0.009975	0.440159	1.240028	0.53056	0.413159	0.520832	0.328313	0.326834	1.007906	0.593803	0.145927	0.329472	0.041221	0.836398	0.640233	0.424949	0.483099	0.293008	0.128862	-0.415263	0.216344	1.039535	0.454125	-1.178359	0.455129	0.237131	0.475194	0.863652	0.807172	0.934622
WISP2	0.434081	0.098129	0.425799	-0.698544	1.641424	0.367795	0.340523	0.540272	0.452729	1.335065	1.560467	0.497269	0.431995	0.602411	-0.505208	1.074535	0.859897	0.795736	0.570387	-0.320012	0.769566	0.543851	0.3644	0.623128	-0.182536	0.823538	0.743964	-0.03047	0.054356	-0.362613	0.213417	-0.733321	0.485639	-0.510729	-0.225389	0.361108	-0.124833	0.343442	-0.009694	0.490133	0.41799	1.24312	-0.038514	0.52475	1.338216	0.690392	0.49098	1.080567	1.032449
PPP1R3C	0.421885	-0.14262	0.112812	1.307036	0.504614	0.716032	0.133194	0.949465	0.247041	0.576569	0.814621	0.322889	-0.016095	0.032585	0.359545	0.215482	0.538657	0.62074	0.487822	-0.360866	0.752131	0.806981	0.043943	0.149957	0.216345	-0.280956	0.446463	0.700555	0.688795	0.508776	0.134204	0.276844	-0.028517	0.994651	0.131924	0.32322	0.143292	0.26995	0.54014	0.065304	0.911802	0.460404	0.065218	0.188361	0.119133	-0.296393	0.549122	-0.280828	0.857128
NOVA1	1.212161	-0.125498	0.743623	-0.360848	1.124063	0.128273	0.339648	-0.38776	-0.133342	1.225635	1.114517	0.485927	0.480741	0.440381	-0.130456	0.630046	0.604068	0.857718	0.602738	0.036311	0.046529	0.630542	-0.16373	1.097808	0.189326	1.496321	0.596241	0.642648	0.204518	0.276202	-0.030767	0.044843	1.272713	0.131691	0.108192	0.13148	0.350683	0.438499	0.0496	0.426428	0.917289	1.068481	0.216925	0.755437	0.638997	0.672258	0.867732	1.016275	0.601893
PPM1L	-0.294072	0.602957	0.175697	0.387474	0.27535	0.15162	0.353874	0.1439	-0.085226	0.230777	-0.005628	0.361589	0.339321	0.437465	0.262004	0.204163	0.479467	-0.144513	0.416937	-0.163146	0.498311	0.410076	0.33239	0.301924	0.267547	-0.023294	0.246881	0.519312	0.596672	0.478202	0.427942	0.441075	0.117304	0.221529	0.430785	0.544487	0.447148	-0.048204	0.475588	0.293026	0.199289	0.541	0.370346	0.754267	-0.257067	0.291852	0.721407	0.189037	0.38108
ZFP36L2	-0.622656	0.285804	1.045061	1.076281	0.548367	0.162616	-0.725169	0.897802	-0.352232	0.94846	0.715118	0.600267	0.325879	0.671112	0.807836	0.307284	0.591424	1.403147	0.787912	-0.498843	-0.188211	0.157951	-0.480806	1.554455	0.358892	0.474343	0.145205	-0.083707	0.599285	0.104267	0.390019	0.104557	0.576215	0.668277	0.848097	0.917745	0.370287	0.214309	-0.01538	0.346037	0.819561	0.989382	1.011559	0.611373	0.405221	0.431804	-1.504708	0.576543	0.611772
FIBIN	0.90027	-0.041446	0.294237	-0.446555	0.573982	0.08375	1.409405	0.11456	-0.661124	0.826859	0.945599	-0.081639	0.337503	0.504728	0.63334	0.398247	0.104263	0.3756	0.2871	-0.086574	0.07979	0.488404	-0.031298	0.899229	0.06795	0.88198	0.706526	0.210348	-0.002265	0.263701	-0.366994	0.290698	0.816875	0.095343	0.179906	0.165629	0.744186	0.593872	0.56287	0.505304	0.63286	0.968375	-0.066974	0.923741	1.221489	1.13364	0.733897	1.136483	0.084313
EN1	0.075928	1.025981	0.785756	2.321447	0.79382	1.163189	-0.751643	1.499517	-0.536068	1.183612	1.106356	0.958489	0.325995	0.696258	0.794025	0.819107	1.00026	1.709766	1.603447	-0.95055	-0.08862	0.292598	-0.624719	0.648197	0.484643	0.483841	-0.11679	0.326723	0.642954	0.093631	0.163279	0.384821	0.311	0.700231	0.786903	0.633016	0.439972	0.920863	0.003786	0.541731	0.274138	0.362528	0.196132	0.398873	0.46061	0.285512	-0.307062	0.054118	0.593278
MFAP5	1.573026	0.277743	1.798564	-0.864443	1.417324	0.643703	0.403364	-0.188707	-0.482348	1.266307	1.156784	0.964694	0.790366	0.211502	-0.293401	1.261958	1.201296	1.052131	0.221306	-0.268713	0.806322	1.203616	-0.257448	0.890977	0.955264	1.839704	0.667943	0.43455	-0.158767	0.082733	-0.60729	-0.993038	1.420557	-0.441855	0.170753	0.511215	0.09378	0.417271	0.007583	0.309064	1.334907	0.931901	0.192192	0.557596	0.779271	0.984665	0.97024	0.625136	0.53778
MKLN1	0.283519	0.184186	0.052404	0.320328	0.511766	-0.003064	0.155053	0.061172	0.333187	0.34367	0.07336	0.041633	-0.094176	0.201615	-0.011274	0.057392	0.203185	0.050665	0.50194	-0.077147	0.504953	0.226129	-0.090786	0.506687	0.39096	0.297673	-0.280749	0.492763	0.438675	0.413206	0.068216	0.249719	0.302564	0.682162	0.603172	0.525176	0.685133	0.516777	0.061271	-0.007973	0.484696	0.469954	0.050455	0.713362	0.017709	0.299925	0.031162	0.595256	0.296782
MSH5-SAPCD1	0.135726	1.141215	1.715013	0.295068	1.678272	1.270252	1.227462	-0.469132	1.091106	1.308808	-0.260407	0.748008	0.233304	0.464098	-0.168776	1.875142	1.70745	0.692998	0.28688	0.483779	1.27161	0.496476	1.7712	-0.240115	0.633429	0.697965	0.636433	0.771013	0.228347	0.587455	0.192745	0.544771	0.639241	0.371959	0.973887	0.525966	0.60965	0.682483	1.199916	0.505252	0.768266	1.584004	1.513378	1.686726	0.581698	1.137053	1.019775	1.444567	0.386042
LOC102725271	0.048519	0.811996	0.897991	0.492462	0.275168	0.729993	0.71334	0.317736	0.375309	1.200759	0.441647	0.495442	0.897224	0.49906	0.848099	1.086941	0.104912	0.691831	0.218332	0.804553	0.139965	0.731621	0.337749	0.780407	0.808129	0.577386	0.117484	1.001342	0.704279	0.281589	-0.263117	0.089288	0.466814	0.454177	0.459425	0.595355	0.960702	0.852039	0.801107	0.432382	0.285756	0.727811	-0.204622	0.426482	0.26012	0.202669	1.055449	0.69406	0.042263
ITGBL1	1.37881	-0.221867	1.049091	-0.110233	0.748398	-0.132219	-0.135581	-0.240565	-0.070158	0.379504	1.309109	0.373288	0.433531	0.053623	0.271282	0.326658	0.344153	0.323622	-0.123568	-0.305432	0.315001	0.554528	-0.225463	0.680238	0.212019	1.041888	0.559827	0.576236	-0.334918	0.018335	0.334697	-0.916729	0.942319	-0.121335	-0.218645	0.373724	-0.126585	0.018719	-0.305356	0.097533	0.784964	0.626509	-0.241434	0.13038	0.918693	0.047177	0.620221	0.645997	0.406499
AGR2	0.44198	-0.158906	0.124372	0.357038	-0.721642	0.009569	-0.452602	-0.189257	-0.522886	-0.978342	2.015979	0.178155	0.58816	0.713271	0.23934	-0.121533	0.962024	-0.580705	1.564715	0.814643	0.713094	-0.522396	0.506182	0.016414	-0.983689	-0.713674	0.415914	-0.246318	1.494064	-0.489934	1.858001	1.498114	-0.367471	1.707058	1.514585	-0.252427	0.557707	1.534506	0.118447	0.581102	-1.009011	-0.462625	-0.035443	-0.015073	0.272859	-0.312144	1.555442	-0.610647	2.136558
CCL14	0.229549	-0.228197	0.561758	0.878687	1.195189	1.055032	0.08157	0.633172	0.446045	0.541368	0.646832	-0.1697	0.334788	0.610095	0.489547	-0.99053	-0.325653	0.31393	0.348322	0.19798	-0.089529	0.441767	0.160984	-0.125774	0.255428	0.542232	0.592011	0.494592	0.254487	-0.12251	0.772763	0.122034	-0.23116	0.462088	0.966418	0.809192	-0.265151	0.079786	0.249289	0.553643	0.645065	0.946275	0.42131	0.27268	0.284763	-0.308999	0.555656	0.259556	0.518
GLT8D2	1.104104	-0.434285	0.606748	0.070938	1.273664	0.276229	0.142491	-0.00592	0.524228	0.024006	1.204522	-0.116989	0.228854	0.563311	-0.030088	0.143468	0.565026	0.564945	-0.035484	-0.99572	0.510868	0.658038	0.054896	0.050579	0.033883	0.979581	0.060227	0.13034	-0.16863	0.341883	0.249761	-0.395872	1.284857	0.027718	0.103119	0.950014	-0.052874	0.078019	-0.142199	0.151541	0.922226	0.119293	-1.009991	0.172388	0.427996	-0.187893	0.936625	0.642352	0.37406
SH3BGRL2	0.305564	0.313187	-0.116671	1.218221	-0.010832	0.334159	-0.309328	0.428697	-0.107905	0.043669	0.456683	0.450903	-0.585151	0.430464	0.639401	-0.182809	0.530811	0.362557	0.431562	-0.152362	0.366055	0.03861	0.048887	0.512996	0.330759	-0.074816	0.55504	0.784798	0.377598	0.230112	0.23521	0.621707	0.36669	0.795737	0.752224	0.45236	0.655476	0.783593	0.565628	0.14769	0.212153	0.199748	0.354739	0.117361	0.236726	0.166792	0.465581	0.246108	0.640192
FBXO32	0.250554	0.929306	0.804595	1.036036	0.387106	0.948873	0.264111	0.96948	-0.290112	0.430956	0.910729	0.571583	0.027127	0.721199	1.037233	0.198782	0.856038	0.054273	1.034564	-0.124054	-0.057695	0.11604	0.146956	0.251906	0.167149	-0.323097	0.182737	0.255342	0.542807	0.116053	0.834697	0.488304	0.418871	0.668665	0.387182	0.384031	1.080739	0.864829	0.410266	0.540667	-0.00695	0.338454	-0.130596	0.248784	0.024835	-0.081314	0.406584	-0.01375	0.409981
FZD7	0.417781	0.130803	0.702941	0.843786	0.386003	0.694133	0.287751	0.296026	-0.181045	0.131875	0.809291	0.606799	-0.246149	0.480002	0.175563	-0.008239	0.56239	0.466546	0.977736	-0.486263	0.45622	0.006784	0.29281	0.619415	-0.126637	0.2782	0.069973	0.577808	0.672491	0.277349	0.419221	0.256929	0.335456	0.57496	0.625875	0.617625	0.279526	0.550874	0.378142	0.437093	0.672421	0.261474	-0.063783	-0.008098	-0.028097	0.006155	0.358411	0.117684	0.536736
BGN	-0.017986	0.516421	1.447511	0.752022	0.240774	0.616013	-0.426933	0.888653	-0.935959	0.510732	1.777167	0.526476	0.928434	0.949719	0.524455	0.758388	0.893827	2.119748	0.825306	-0.94492	-0.392062	0.183398	0.020572	-0.123922	-0.178928	0.14453	-0.256065	-0.116621	-0.316836	-0.384936	0.025901	0.223144	-0.190983	0.220772	0.142032	-0.157701	-0.057336	0.021565	-0.169054	-0.327221	1.389983	1.025231	0.015319	-0.119964	0.419898	-0.267333	-1.1724	0.312458	1.287221
LOC100287497	-0.337041	1.183111	1.513079	1.725444	0.985756	0.396258	0.327679	0.859602	0.608873	0.804666	0.549336	0.846154	0.349424	0.217771	0.28929	0.767449	1.27366	0.48468	1.035343	-0.606741	0.36152	-0.319138	0.027534	0.806472	-0.136931	0.918811	1.294841	0.627666	1.100179	0.322717	-0.132034	0.449933	0.387657	0.18904	0.77269	-0.009306	0.095586	1.0102	0.237048	1.175435	0.201553	1.081503	0.822785	1.402448	0.491996	1.22276	-0.014889	0.763829	0.519408
RERGL	1.111009	0.221053	-0.139352	1.279707	0.255804	0.534234	0.253837	-0.474951	-0.975856	0.481716	-0.211771	0.202138	-0.623076	-0.109626	-0.816561	-0.50416	-0.529208	-0.090351	0.819424	0.087727	0.467707	0.634749	-0.139594	0.78911	-0.010149	0.264451	0.24169	0.232245	0.195514	0.654905	-0.179461	0.01074	0.643327	0.430819	0.097063	0.248524	0.998551	0.358755	-0.541206	0.833036	0.396868	0.073007	0.503706	0.320425	-0.162286	0.893357	0.920309	0.354528	0.845598
SSPN	1.964231	-0.070646	-0.506471	0.008539	-0.059414	0.398724	1.629952	0.821103	1.273663	0.14327	0.26828	0.136807	-0.123738	-0.094638	0.157691	-0.578386	-0.50423	-0.331025	0.020891	0.880983	0.117776	0.280137	0.453197	0.546373	0.263818	0.854612	0.02448	0.551646	0.861164	0.474264	0.495579	0.197202	1.409584	0.60629	0.168649	0.533912	0.236341	0.437316	0.24301	0.290901	0.312742	0.9611	-0.033691	0.488461	0.34451	0.531808	1.096788	0.808412	0.483226
SORBS1	0.260756	0.588849	0.675318	0.942667	0.981165	0.521055	0.458644	0.432552	-0.394445	1.134522	0.621763	0.289775	0.245779	0.643585	0.738785	0.475331	0.792655	0.441754	0.744276	0.204383	0.61571	0.934273	0.300468	0.974494	0.366932	0.273433	-0.20066	0.205077	0.92979	-0.243997	-0.439582	0.565738	0.865814	0.909852	0.308595	0.461798	1.156043	0.172307	0.09787	-0.261545	0.85384	0.904139	-0.582132	0.409715	0.463705	0.239693	0.717252	1.179504	0.280508
COL1A2	1.585819	-0.235523	0.558712	0.2958	1.547832	-0.20387	0.382938	0.070549	1.395403	0.444259	1.12183	0.605822	0.174362	0.109088	-0.695929	0.72599	0.425258	0.850937	0.499921	0.013302	0.196364	-0.238559	0.222467	0.705328	-0.104435	1.738034	-0.138498	0.255694	0.356438	0.53804	0.281771	0.021024	1.320641	0.245786	0.7478	0.923178	-0.448867	0.042178	-0.106175	0.161739	0.828733	0.263122	-0.841066	0.136912	1.361872	0.330918	-0.021809	0.307252	0.717657
SLC46A2	-0.444584	0.829225	0.959614	-0.344504	0.353803	0.710691	0.556058	-0.53986	0.082386	0.394645	0.172008	0.768918	1.09843	0.577105	0.434567	0.604452	0.773683	0.336306	-0.003842	1.263238	0.618123	0.608782	0.479923	0.200769	1.093021	0.519445	0.641257	-0.145085	0.244582	0.231841	0.141295	0.007718	-0.112864	0.613005	0.594153	0.587255	0.492609	0.456864	0.491723	-0.080118	0.041406	0.425031	1.657816	0.766823	0.352953	1.210754	0.384436	1.001811	0.289012
FMO5	0.004443	0.499709	-0.309392	0.862899	-0.039613	0.054234	0.343004	0.509909	-0.362834	-0.195718	0.51484	0.544861	-0.368332	0.312818	0.85565	0.171126	0.240925	-0.267332	0.282961	0.146691	0.459894	0.504584	0.667554	-0.054451	0.763653	-0.443337	0.754928	0.542707	0.904849	0.527889	0.408954	0.307247	-0.096493	0.506572	0.246534	0.691926	0.463334	0.822934	0.714651	0.156462	-0.038771	-0.245201	0.371839	0.146749	-0.959433	0.156322	0.305738	-0.287095	-0.078649
TRIM2	0.68581	0.278559	0.453656	0.892975	-0.053448	0.565377	-0.198536	0.256277	0.193576	-0.086779	0.959029	0.603186	0.196427	0.548948	0.878342	-0.024736	0.298412	0.237841	0.832163	-0.455583	0.596834	0.545627	0.520654	0.35171	0.001109	0.045831	0.293139	0.522161	0.913463	0.541552	0.971765	0.652655	0.552955	0.965071	1.047605	0.745048	0.488509	0.690521	0.237894	0.456095	0.718042	0.0375	-0.186395	0.380411	-0.151707	0.132183	0.332984	-0.132137	0.729888
LOC100507577	0.658241	0.605749	0.807978	0.609217	1.124258	-0.203736	0.685076	0.407202	0.66806	0.469483	0.689662	-0.062889	-0.076762	0.39058	-0.149781	0.203717	0.733026	-0.270985	0.604991	1.145233	0.390414	0.377312	-0.262742	0.172385	0.639951	0.575699	0.016011	0.046386	0.380844	0.948414	0.330725	0.135752	0.621356	0.105756	0.304976	0.366864	0.367478	0.368353	0.006271	0.008806	0.422907	0.211765	0.183372	0.832079	0.316635	0.001951	0.19369	0.17968	0.29494
CMA1	1.461489	0.026708	0.116575	-1.891211	0.231278	0.568725	-0.102153	-1.007686	0.24705	0.862825	-0.18828	-0.227454	-0.378768	-0.060644	-1.119797	-0.154517	0.329169	-0.13163	-0.157173	-0.331716	-0.3656	0.265776	0.79644	0.646719	0.282159	1.062136	0.0457	-0.617933	-0.011501	0.518605	-0.552173	-0.56268	0.95456	0.227829	0.002587	0.816548	0.588455	0.962333	0.175761	-0.059578	-0.004175	0.324938	-0.08101	-0.382748	1.201088	0.558268	0.47947	-0.00519	0.330537
LMOD1	0.227758	0.62505	0.573887	1.171598	1.379822	0.1958	0.117578	0.606233	-0.229228	0.876417	0.576118	0.144207	-0.161101	0.60195	0.645194	0.398261	0.765921	0.435787	1.179626	0.410381	0.41116	0.490785	-0.18718	0.82424	-0.123285	0.29248	-0.011713	0.081553	1.172534	-0.002836	-0.229156	0.75829	0.56767	0.867762	0.451646	0.28324	0.947102	0.188192	0.166668	0.422543	0.226826	0.786729	-0.345612	0.518159	0.30519	0.113877	0.202881	0.84511	0.437084
CLMP	0.787419	1.473892	0.389786	0.045094	0.221258	0.20215	0.064197	0.070254	0.083215	0.21676	1.470484	0.737297	0.503611	1.385484	1.368424	0.570825	1.152411	0.005632	-0.132395	0.769777	0.959328	0.220892	0.655723	1.055812	-0.399804	0.54467	-0.312017	-0.092939	1.003668	-0.362559	1.618662	0.904189	0.727451	0.93919	1.189711	0.499403	0.158368	1.346569	-0.37589	0.468286	1.263728	0.237755	0.054703	-0.183522	0.305921	0.02129	0.808027	0.21218	1.128706
PTPRO	-0.019555	0.519668	0.643447	1.323225	0.463343	0.345761	0.103005	0.862504	0.074271	0.759138	0.771615	0.744706	0.461782	0.297293	1.046941	0.537918	0.588578	0.680534	0.619184	-0.312388	0.257877	0.632308	0.194815	0.392684	0.039892	0.212674	0.339687	0.58071	0.21669	-0.387399	0.277376	0.460015	-0.081627	0.365281	0.59577	0.17146	0.2925	0.314108	0.307157	0.546855	0.056722	0.220117	0.145857	0.209089	0.414691	0.180755	-0.026174	0.197535	0.503232
PSPH	-1.734909	-1.608984	-1.483924	-1.786061	-1.385889	2.149499	-1.787167	-1.804365	1.502907	-1.851782	-1.713951	1.726086	-1.052827	-1.321559	1.819132	-1.748496	-1.695648	-1.393337	1.575948	-1.604672	1.87954	-1.46423	-0.929256	1.729201	-1.388788	1.663564	-1.150102	-1.425802	-1.383242	-1.132384	1.63567	-1.145454	-1.178184	-0.816526	2.158073	-0.798616	-1.842642	-1.45125	-1.389517	-1.444771	-1.713231	1.668051	1.695101	1.882894	-1.919871	2.140874	-1.401741	-1.626485	-1.531568
GSN	0.61672	-0.749328	-0.00848	-0.303119	-0.032519	-0.634492	0.625813	-0.300142	-0.000213	0.562527	0.326113	0.196315	0.124292	-0.171612	-0.453801	-0.033267	0.538889	0.664409	0.315554	0.190468	0.025085	0.666987	-0.19677	0.939981	0.279436	1.06303	0.73581	0.398839	0.029773	-0.070239	0.076098	-0.526469	0.564834	0.17195	0.61981	0.584504	0.287455	0.374547	0.141283	0.230246	0.931558	0.688449	0.418084	0.543056	0.445761	0.969835	0.335701	0.726594	0.485253
DEPTOR	-0.12109	-0.301232	0.184922	0.979428	-0.145449	0.648586	-0.309758	1.0089	0.488594	-0.550016	0.729799	0.447034	0.267404	-0.120762	-0.341234	0.785515	-0.081117	0.337126	0.708339	0.205736	-0.161062	1.02948	-0.218254	-0.175613	0.487455	0.441406	0.055009	-0.680254	-0.375328	-0.525799	-0.081572	0.506713	0.424034	0.433143	-0.326166	0.475161	0.831106	-0.271236	0.997023	0.397768	0.634233	0.324454	0.125895	0.62856	0.199405	0.062842	0.556619	-0.413729	0.103533
TCF7L2	0.294515	0.365443	1.555348	0.91101	0.973707	0.641428	0.34451	0.523123	0.027024	1.029754	1.016301	0.539223	0.413392	0.832479	0.513951	0.473147	0.830845	0.654756	1.33054	-0.015914	0.301188	0.51835	0.044756	0.599424	-0.121011	0.958283	0.152409	-0.036027	0.461568	0.515814	0.624728	0.209614	0.587632	0.164814	0.545954	0.568511	0.626722	0.52416	0.027392	0.305398	0.827471	0.522219	-0.021651	0.672577	0.551238	0.52987	0.548777	0.771923	0.694029
LOC100506990	-0.36685	0.32973	0.949156	-0.700899	0.390911	0.143155	1.113171	0.791063	0.246602	0.533346	0.159376	0.267369	0.758854	0.728461	1.012497	0.954911	0.372605	0.53239	-0.207383	-0.066106	0.267879	0.497389	0.418231	0.520695	1.071324	0.278195	0.830702	0.014946	-0.362105	0.044059	0.154828	0.452885	0.281838	0.499295	0.543229	0.637639	0.455201	0.149982	0.461601	1.018436	0.264491	0.107757	0.545004	-0.078686	0.308366	0.718905	-0.044717	0.56774	0.279528
AK021804	0.332468	0.306853	0.402124	0.162136	0.846238	-0.165451	0.275429	-0.308331	0.73754	1.305914	1.021765	0.602229	-0.514832	0.281509	0.086612	0.31061	0.078089	0.883588	0.042573	0.776699	0.314473	0.461763	0.255457	0.796025	0.135839	1.707645	0.042079	0.448171	0.66222	-0.024647	0.004521	0.03269	1.126451	0.486384	0.552418	0.75833	-0.108788	0.68695	0.472191	0.097782	0.986513	0.321341	-0.323575	0.232004	0.679373	0.552809	0.968205	0.866188	-0.009157
FAM189A2	0.306081	0.983603	0.297402	1.842881	0.300192	0.639121	0.474624	1.322206	-0.139069	0.501532	0.742268	0.516848	0.499041	0.41139	0.983703	0.56046	0.503652	1.049337	1.044908	0.208686	0.469074	0.601153	0.287141	0.495324	0.551202	-0.178511	0.402659	0.797996	0.723813	0.203417	0.320114	0.040443	-0.134959	0.629273	0.178554	0.822482	0.961854	0.828793	0.871778	0.736953	0.363388	0.177796	-0.117931	0.058888	0.099566	0.603649	-0.112884	0.254656	0.562096
RAI2	0.548836	0.387432	0.380171	0.45666	0.717729	-0.159763	0.591729	0.248128	0.252193	1.065978	0.886815	0.490782	0.193179	0.451838	0.023154	0.551918	0.672342	0.326781	0.493848	-0.347437	1.024092	1.11991	0.127578	0.59513	0.100484	0.618411	0.397528	0.663008	0.321584	0.098075	-0.051968	0.053157	0.439789	0.192468	0.206634	0.17747	0.324596	0.11343	0.144594	0.271198	1.003282	0.544247	0.226994	0.638221	0.572637	0.664968	0.991984	0.820984	0.820931
DES	-0.15412	1.053927	1.208493	1.144669	1.598945	-0.676378	0.261866	0.290838	-0.038596	1.273881	0.908098	-0.040774	-0.346825	1.180894	0.942739	1.243434	0.924238	0.570759	1.36243	0.43306	0.388171	0.401123	-0.312634	1.45539	0.421776	0.494713	0.07914	-0.348946	1.6359	-0.138936	-0.445849	1.158118	1.012174	1.279263	0.895288	0.908712	1.505955	-0.285833	0.173645	-0.193732	0.396061	0.690061	-0.535082	0.735333	0.183201	-0.001895	-0.063265	0.992497	0.306798
EBF1	0.566551	0.208044	0.586144	0.548291	0.438184	0.968959	0.15453	0.551132	0.261995	0.84079	0.504617	0.229906	-0.007757	0.331932	-0.342862	-0.021067	0.13417	0.102785	0.523407	-0.02791	0.219163	0.585087	-0.008426	0.785954	-0.202682	0.867579	0.16732	-0.074428	0.29132	0.05287	-0.005946	0.157304	0.937879	0.150499	0.358292	0.070871	0.851962	0.085595	0.167074	0.436075	0.967855	1.009435	-0.23959	0.301983	0.419067	0.656649	0.457932	0.778872	0.370109
REV3L	0.581252	-0.451394	0.093696	0.115734	0.020761	-0.665227	1.574453	-0.416121	1.479277	0.313496	0.18568	-0.623889	-0.308027	-0.547363	-0.594907	0.067516	-0.370992	-0.157043	0.071521	0.655862	-0.046819	-0.258634	-0.102839	0.735184	0.285381	1.449166	1.010018	1.013046	1.034411	1.045821	0.52035	0.740313	1.154109	0.322896	0.803851	0.25092	-0.373489	0.302569	-0.270864	0.547905	0.536451	0.015043	0.261469	1.059088	0.776125	1.292099	0.457591	0.162524	-0.145332
RHOB	0.129122	-0.120294	1.175867	0.503552	0.596717	-0.423872	0.344799	0.375577	0.455131	0.825236	0.39642	0.424692	0.429872	0.031571	0.244116	0.328948	0.408232	0.954142	0.703817	-0.341614	-0.399073	-0.158915	-0.419763	0.643912	0.681222	0.77329	1.105745	-0.10307	-0.033719	0.443637	0.334218	0.329015	-0.421164	0.20966	0.647355	0.714044	0.00474	0.17457	0.327488	0.67959	0.486751	0.84372	1.044988	0.816792	0.521181	0.74961	-0.796048	0.091182	0.359641
ALDH3A2	0.259015	0.467879	0.058105	0.227882	0.416099	0.280425	0.581757	0.640487	0.347945	0.257081	-0.316569	0.257358	0.526354	0.02781	0.59583	0.530571	0.434907	0.436574	0.294105	0.394415	0.276279	0.056599	0.467161	0.271637	0.614078	0.128417	0.743487	0.292399	0.307591	0.572829	0.307737	0.237391	0.291459	0.251532	0.185116	0.284777	0.669095	0.624231	0.663008	0.2575	-0.028018	0.484884	0.8832	0.718174	-0.005514	0.482512	0.542324	0.510633	0.447706
TIMP4	0.491527	0.266452	0.24737	-0.313098	-0.254254	1.294621	0.546041	0.287253	-1.457751	0.464082	-0.327021	0.217217	-0.532385	0.405491	-0.411845	-0.919509	0.030552	0.083222	-0.279012	0.007482	0.19836	0.771939	-0.512618	1.27764	1.145542	0.08691	-0.325503	0.777419	0.242815	-0.44932	0.422189	0.086645	0.437592	0.632696	0.783078	0.540009	1.315532	0.622911	-0.110341	0.123138	0.637816	1.268474	0.628355	-0.727763	0.753384	-0.855143	1.039855	1.651702	0.055204
SEMA3G	0.496593	0.583356	0.272641	0.676133	0.102502	0.81976	-0.082255	0.729705	-0.212354	0.520708	0.749858	0.409057	0.315289	0.722643	1.013735	-0.419235	0.800455	0.323781	0.676581	-0.099672	0.24496	0.641026	0.153954	0.354535	-0.149853	-0.011454	-0.013611	0.46394	0.299739	-0.112532	0.422419	0.04545	0.065585	0.11375	0.2214	0.251568	0.270152	0.759414	0.176398	0.481389	0.045303	0.437447	-0.071277	-0.027165	0.2995	-0.221717	0.204723	0.539846	0.574115
CAB39L	0.671285	0.165854	0.474953	0.656338	0.527139	-0.061732	0.960194	0.386001	0.107899	0.326968	0.654562	0.321341	-0.015448	0.100384	0.209139	0.710614	0.549252	0.611807	0.611863	0.605795	0.490612	0.947098	0.184731	0.75324	0.234819	0.744662	0.233055	0.861747	0.701703	0.03612	-0.684791	0.332472	0.121867	0.208824	0.284697	0.328936	0.810603	0.343302	0.310248	0.556936	1.01859	0.727615	-0.022227	0.311295	0.52278	0.703367	1.001776	0.793943	0.569115
SYNM	0.423919	0.632945	0.379295	0.815684	1.355498	-0.314366	0.016617	0.56591	-0.030763	0.855722	0.89506	0.093118	-0.49877	1.007852	0.998226	0.805902	0.412195	-0.004979	0.993778	0.30786	0.211866	0.543565	-0.087486	0.524316	0.267517	0.260241	0.146854	-0.002644	1.243966	-0.152453	-0.27017	0.711492	0.531713	0.869889	0.263495	0.148048	0.776935	0.254272	0.224115	-0.59887	0.16482	0.410961	-0.579981	0.559239	-0.135769	-0.223941	0.035242	0.460031	0.139004
FBLN2	0.940615	-0.307261	0.619303	-0.817584	0.773115	0.19006	0.222784	-0.099763	0.339841	0.641372	0.568578	-0.225582	0.682991	0.284481	-0.018426	0.430087	0.114377	0.557281	-0.202354	-0.222682	0.217104	0.944095	-0.144659	0.457083	0.387269	0.776925	0.177107	-0.042649	-0.154855	-0.387149	0.471248	-0.646045	0.728328	-0.625807	-0.341415	0.330098	-0.21899	0.035896	-0.401679	0.112544	0.954154	0.886205	-0.451645	-0.070171	0.646701	-0.187219	-0.08187	0.754634	0.283269
MIR6883	0.710642	0.18441	0.635328	1.059496	0.149769	0.587948	0.76731	1.596856	1.084147	0.143667	0.879002	-0.446231	-0.637534	-0.280249	-0.123327	0.251265	-0.652645	0.707204	0.92193	-0.453889	0.847612	-0.477503	-0.641823	0.89998	-0.742848	1.338692	1.132913	0.410436	0.842751	0.972793	0.097952	0.426577	-0.091005	-0.187015	0.715872	0.018468	0.502948	-0.237847	0.0396	1.237056	0.306474	0.575577	0.626805	1.269517	0.982056	1.064515	-0.975961	-0.058764	0.285593
KIAA1244	0.890086	0.463484	0.658838	1.473019	0.379355	0.992694	0.2106	1.319008	-0.283542	0.416204	0.993739	0.775068	0.476919	0.425283	0.742758	0.362738	1.085085	1.264233	1.11742	-0.228421	0.614818	0.561142	0.143005	0.455277	0.303935	0.273324	0.688209	1.122255	0.53834	0.454408	-0.145216	0.032347	0.635969	0.329011	0.309155	0.701442	0.820959	0.98776	0.632704	0.281659	0.735208	0.436453	-0.281334	0.532796	0.659685	0.310642	0.573693	0.402651	0.931211
TNMD	0.340764	0.223572	0.558716	1.312607	0.30647	1.104272	0.113464	-0.615594	-1.088546	-0.150109	-0.433925	0.225004	0.246365	-0.435369	-0.707162	-0.169792	0.955734	-0.757205	0.531644	-0.711825	2.293815	-0.127352	0.299241	0.199865	-0.7535	0.769812	-0.203513	0.667403	-0.016534	0.078892	-0.538097	0.024214	-0.335146	0.043586	0.669678	0.743516	1.214203	1.133535	-0.066634	0.252115	0.037466	2.117615	0.117545	-0.241665	0.494931	0.34774	1.099413	1.866548	0.73756
C2orf40	0.360249	-0.169993	-0.97695	1.245792	0.827583	1.426641	0.321659	1.345365	-1.152442	-0.046727	0.508577	0.104167	-0.130284	0.270298	0.761293	0.332084	0.097448	0.29037	0.277807	-0.295849	-0.055141	0.674202	0.431833	-0.338195	0.125455	0.586953	0.82119	0.188433	0.854708	-0.482403	-0.409821	-0.043564	-0.042976	0.7942	0.469486	0.454863	0.497935	-0.045916	0.212579	0.643344	-0.671528	0.350155	0.493252	-0.184653	-0.809493	-0.366846	0.539093	0.68125	0.831493
SERTM1	1.7166	-0.010649	0.204073	-0.347571	1.488083	-0.719803	-0.52447	0.516198	0.148854	0.282114	1.26153	0.413065	1.695998	1.50544	-0.332576	0.884534	0.324233	1.339469	0.659793	-0.225197	0.521933	0.675789	0.198237	0.854061	0.329905	1.566022	0.350069	0.557093	0.091404	1.099582	0.569635	0.210663	1.856674	0.183827	0.422363	1.278481	-0.683208	1.11918	-0.189312	1.053362	-0.733149	1.271056	-1.11552	-0.441713	0.016455	-0.208982	1.026816	-0.25045	2.163219
ESRRG	0.40208	0.234793	0.293099	1.950204	-0.540882	0.46371	-0.21175	0.70303	-0.154193	0.063999	0.606933	0.005805	-0.074182	0.235332	0.237581	-0.460179	0.410723	0.491801	1.097698	-0.248599	0.072081	0.38779	0.272398	0.884724	-0.066215	-0.308254	0.891783	0.730447	0.488537	0.247929	0.348176	0.181066	-0.007535	1.323646	0.999862	0.607073	0.616879	0.995824	0.606561	0.7296	-0.401074	-0.308867	-0.182182	0.384118	0.033426	-0.015236	0.832328	-0.597521	0.935727
SVEP1	0.793528	-0.137776	0.833356	-0.618194	0.531059	0.458667	0.218089	-0.150643	-0.357466	0.92805	0.664547	0.14594	-0.297697	0.164435	-0.24517	0.924028	0.19185	0.583756	0.190965	0.53205	-0.15472	0.480867	-0.084392	0.723765	-0.032985	1.436825	0.225112	0.348224	0.099477	-0.280711	-0.566629	-0.519365	0.941096	-0.763426	-0.358875	-0.16024	0.466508	0.087903	0.306773	0.635907	0.933091	0.858328	-0.282065	0.419275	0.530818	0.186208	0.829026	0.592336	-0.204612
MR1	-0.041483	0.642591	0.174541	0.748148	0.517585	0.658098	-0.176228	0.539064	0.30661	0.639817	0.695867	0.435891	0.381946	0.870218	0.713649	0.734797	0.259138	0.513805	0.544379	-0.630118	0.305343	0.34248	-0.072919	0.142035	0.529457	0.10272	-0.133003	0.607838	-0.026085	0.168692	0.187308	0.403058	0.248977	0.578494	0.024015	0.605971	0.767938	0.423889	0.19129	0.06411	0.753176	0.701833	-0.114624	0.508401	0.20824	-0.221343	0.646394	0.209505	-0.042701
IL17RD	1.028821	0.079539	0.81034	0.09839	0.630943	0.601846	0.433078	-0.036008	0.468331	0.463458	0.53964	0.16996	0.081968	0.148733	0.173665	0.562761	0.514326	0.473439	0.368171	-0.354566	0.578848	0.494794	0.509368	0.369315	0.294612	0.654117	0.243932	0.428169	0.642569	0.502154	0.147285	-0.018929	0.897779	0.295319	0.045001	0.514949	0.156507	0.339503	0.142036	0.408585	0.922193	0.604476	0.061835	0.676752	0.424054	0.377372	0.813738	0.602695	0.282156
TMPO	-0.331302	-0.656081	-0.10249	-0.254479	0.114447	-0.474307	0.130095	-0.240448	-0.218979	-0.07056	0.070887	-0.461817	-0.195048	-0.166574	-0.053	-0.199925	-0.451506	-0.043703	0.07613	-0.444945	-0.076995	-0.231072	0.210891	0.053355	-0.340969	0.14915	0.370892	-0.211579	0.351008	0.422209	0.025873	0.170174	0.044841	0.298703	0.150407	0.029753	-0.021967	-0.119825	0.150384	0.204438	-0.349963	-0.04585	0.258382	0.339964	-0.585992	0.265042	-0.912356	-0.326215	-0.068696
FXYD1	0.497995	0.086621	0.195463	0.455716	0.732772	0.47651	0.17347	0.55802	-0.102545	0.486405	0.748953	0.194184	0.424398	0.786682	0.188521	0.513799	0.035264	0.901666	0.302181	-0.364175	-0.093872	0.12188	-0.280195	0.760966	0.691797	0.714346	0.404641	0.274202	0.336503	-0.098691	0.413528	0.205983	1.064466	0.163965	0.608252	0.920021	0.550836	0.53923	0.315698	0.306435	0.475309	1.136847	-0.177967	-0.125214	0.900112	0.103647	0.587644	0.795325	0.770308
HOXB3	0.690087	0.245216	0.647475	0.873063	0.649171	0.020766	-0.026904	0.630523	0.234725	0.56629	0.351505	0.1228	-0.058542	0.393804	0.209641	0.113678	-0.020305	0.421525	0.719966	0.099009	0.380825	0.403186	0.330424	0.419843	0.334652	0.395675	0.120356	0.74356	0.551743	0.033643	0.603997	-0.019434	0.631127	0.465222	0.386426	0.498812	0.49298	0.726997	0.244382	0.176089	0.360288	0.239041	-0.264264	0.314047	-0.168953	0.645002	0.878752	0.438267	0.229646
WNT2B	0.390487	0.923206	0.852101	0.926631	0.831632	0.518005	1.074107	1.143703	1.147449	0.655046	0.124261	0.629174	1.155512	0.441032	0.276181	0.973027	0.446719	1.426739	0.446032	1.10602	1.436881	0.410526	1.723177	-0.177016	0.647356	-0.882754	-0.35169	1.125508	0.19197	1.160574	0.508965	-0.458485	-0.248546	0.344193	0.166853	0.849212	0.461569	0.103398	0.776633	0.873917	0.023367	0.204363	0.431594	1.605934	-0.241967	0.362944	1.410948	0.567889	0.755869
KCNK5	0.929398	0.145267	0.073462	1.73527	-0.384838	0.426324	-0.610398	0.916349	0.137793	0.310689	0.401261	0.453185	-0.099379	-0.10219	0.466212	-1.064767	0.549612	0.511878	0.763872	0.055852	0.463144	0.554968	0.066315	0.491077	0.172719	-0.793969	0.318816	0.821032	0.575924	-0.254673	0.417267	-0.19006	-0.177533	0.585004	0.750764	0.69318	0.395213	0.8117	0.266194	0.604006	0.23306	-0.432796	-0.28837	0.191577	-0.105603	0.244886	-0.226514	-0.598581	0.681694
FADS2	1.061279	2.108778	0.340926	0.313355	-0.541815	-0.028781	0.425509	0.139544	0.529162	0.04624	1.605778	1.253789	1.025965	1.982227	1.785469	0.929838	1.057504	-0.032073	-0.602431	1.452882	0.402936	-0.388144	0.690649	1.530385	-0.459032	-0.404254	0.168549	-0.399294	1.397819	-0.929163	2.258779	1.831686	0.84622	1.832203	1.808291	1.345559	0.002823	1.817377	0.451492	1.289875	1.658303	0.214411	0.996159	-2.17848	1.36756	-0.087861	1.491751	-1.458928	1.726827
C1orf115	0.527418	-0.017189	-0.41123	1.169385	0.221068	1.085925	0.205248	1.003987	0.38092	0.197006	0.29784	0.174263	0.011627	0.159259	0.177982	0.129195	0.281643	0.319704	0.274339	0.148235	0.302137	0.287711	0.023778	0.214272	0.253183	-0.080964	0.346058	0.543362	0.580357	0.035293	0.315998	0.221402	-0.050674	0.40859	0.361486	0.533844	0.752722	0.50807	0.253226	0.329369	0.165918	0.416803	0.15257	0.231615	0.036429	0.123402	0.30072	0.30197	0.354331
SLC12A2	1.041986	0.028385	-0.038802	1.75719	-1.000415	0.440357	-0.388903	1.035432	0.309331	-0.114045	0.809493	0.562541	-0.308888	0.191915	0.54993	-0.667396	1.010901	0.740716	0.825009	-0.052148	0.70707	0.610787	-0.061315	0.463097	0.522123	-0.666176	1.096421	1.302624	0.739812	0.255481	0.170716	0.082156	-0.07804	0.572701	0.380328	0.623381	0.507191	0.943799	0.785667	0.606512	0.417269	-0.249814	-0.55402	-0.051302	-0.178119	0.348761	-0.42718	-0.712809	1.233431
ZSCAN18	0.39011	0.612246	0.602456	0.889415	0.870424	0.883603	0.463151	0.976572	0.287852	1.042524	0.909838	0.199093	1.049698	0.577393	0.633553	0.801571	0.665891	1.018532	0.404951	0.359834	-0.016578	0.763797	0.20076	0.941704	0.822605	0.090031	0.369123	0.711696	0.405825	0.213312	0.349834	0.790774	0.228959	0.948255	0.556557	0.751479	0.989882	0.744464	0.749618	0.613715	0.221361	0.828031	0.097527	0.198111	0.430133	0.117464	0.554168	0.93716	0.656814
FAXDC2	0.063639	0.917938	0.277909	-0.068762	0.027436	-0.105126	-0.274653	0.071095	-0.372235	0.728239	0.767811	0.763095	-0.056696	1.02486	0.891096	0.014719	0.675011	-0.451892	-0.022901	0.058846	0.241901	0.44752	0.250201	0.530719	-0.375233	-0.255256	-0.343791	-0.04499	0.473368	-0.423701	0.97055	0.513847	0.109362	0.827877	0.668165	0.182176	0.186563	0.961113	0.143386	0.159502	0.804823	0.248046	-0.104115	-0.030582	-0.059194	-0.274176	0.887922	0.335781	0.363874
ATP6V0A4	0.508956	0.699562	0.26925	1.4352	-0.202757	0.611512	-0.755206	1.094566	-0.269383	-0.297428	0.990069	0.779058	-0.186076	0.372892	0.605029	-0.411825	0.700675	0.649878	0.508885	0.425183	0.193778	0.64507	0.119754	0.390796	0.092643	-0.406421	0.794056	0.531085	0.723046	0.097133	1.271185	0.68299	-0.142953	0.874187	1.023031	0.477168	0.581014	0.758204	0.785551	0.541595	-0.096508	-0.561729	-0.422346	0.047852	-0.309454	0.033254	0.241636	-0.849972	1.114534
BHLHE41	1.378058	0.666446	0.340034	0.882973	0.030155	1.112781	0.82995	0.966027	0.758361	0.037549	1.174498	0.046897	-0.267721	0.325323	-0.139211	0.093572	0.464352	0.549174	0.855843	-1.023539	0.557223	0.013832	-0.013938	1.089581	0.099692	0.899683	0.703672	1.055748	1.189081	0.734491	0.458618	-0.15963	0.683715	0.588035	0.703221	0.675407	0.666702	0.343374	-0.172608	0.553693	1.096415	0.706256	-0.179028	0.588266	1.048904	0.396755	0.46147	0.654325	0.980664
NPY1R	0.551146	0.285748	0.258447	0.964893	0.353389	1.084034	-0.18615	0.44736	-0.334727	0.281761	0.615034	0.339108	0.068809	-0.190979	0.004662	0.135881	0.36543	0.704332	0.254129	0.18893	0.067663	0.608826	0.333059	0.092411	0.006103	0.174259	0.735774	0.20786	0.835978	0.13201	0.263487	-0.286982	0.237944	0.806859	0.290009	0.654178	0.34003	0.215506	0.350792	0.253133	-0.214659	0.17479	0.102974	-0.048439	0.076307	0.229755	0.582523	0.216368	0.160093
FXYD6	0.626985	0.464574	0.246056	-0.058817	0.471616	0.357109	0.0692	0.200536	0.045206	0.538515	0.669153	0.344918	-0.266056	0.424394	0.367227	0.216631	0.357539	0.300007	0.29404	-0.382193	0.288974	-0.043786	0.246334	0.448192	0.369134	0.451672	0.441234	0.842956	0.425635	0.499969	0.257311	0.605222	0.263436	0.357212	0.507246	0.390203	0.571377	0.503821	0.589217	0.523765	0.737709	0.401747	-0.038123	-0.138039	0.641258	0.341346	0.046056	0.367635	0.735634
CRISP3	-0.363055	-0.275297	2.399531	1.27057	-1.770264	-0.117453	-0.592303	2.913144	-0.866485	0.733337	1.860142	1.209443	-0.055171	-0.007937	1.834859	-2.345474	-0.422357	-0.825316	0.089933	-1.254597	-0.429207	1.677438	-2.370975	0.164381	2.682828	-0.00902	0.082109	2.148079	-0.160344	-1.789761	0.532057	-1.248641	0.981179	-0.730848	2.704848	0.749863	-0.695643	-0.516835	1.871042	0.518372	-0.825262	-0.489102	-0.270892	0.696731	0.471291	-0.526407	-1.067389	-0.627622	1.219705
COBL	0.159326	0.801268	0.383042	0.989854	0.178456	0.670434	0.477316	0.94768	0.349911	0.385546	0.102682	0.397348	0.543831	0.458007	0.736055	0.467305	0.509326	0.363413	0.474123	0.518227	-0.024571	0.195051	0.358108	0.12618	0.814612	-0.283435	0.592517	0.475132	0.492403	0.475531	0.380788	0.491456	-0.237849	0.680847	0.253754	0.53516	0.674479	0.485461	0.707681	0.698844	0.044965	0.418201	0.610644	0.678415	0.345675	0.701402	0.399776	0.381501	0.310279
BCHE	0.26405	0.643949	0.569817	0.365226	1.27344	0.697392	-0.00282	0.091577	-0.115279	-0.04346	0.605783	0.649083	0.320133	0.478173	0.716077	0.701062	0.24225	-0.074381	0.630945	-0.095929	0.459446	0.48192	0.567298	0.026088	-0.251046	0.577863	0.356954	0.330451	0.66526	0.537157	-0.098816	0.639481	0.410699	0.656408	0.149566	0.495029	0.521599	0.474132	-0.470771	-0.469581	0.708004	0.27462	0.606508	0.367958	-0.081316	0.284879	0.702195	0.428235	0.37526
OLFML3	0.868206	0.290793	0.651289	-0.031723	0.925416	0.452798	0.162468	0.421308	0.119946	0.557461	1.103997	0.406926	0.577911	0.684349	-0.008875	1.02688	0.362793	0.898843	0.418494	-0.54394	0.472553	0.394993	-0.088242	0.85291	0.365485	0.986986	0.362471	0.461808	0.158954	-0.278715	0.494015	-0.341389	0.917806	-0.44076	0.12644	0.286503	0.233272	0.477211	0.251425	0.318756	0.615014	0.619273	-0.042274	0.209031	0.985458	0.177002	0.446563	0.424665	0.906767
KRT18	0.994095	0.123179	0.031151	1.651671	-0.503863	0.551116	-0.075855	1.12488	0.246026	-0.376954	1.129563	0.511626	-0.169371	0.244232	0.559247	-0.516909	0.593481	0.492936	0.746529	0.05276	0.02356	0.493322	-0.173958	0.380194	0.588955	-0.254629	0.877896	0.803586	0.592678	0.140374	0.278564	0.10742	0.366812	0.459586	0.517496	0.650074	0.4943	1.138754	0.500024	0.599741	0.052595	-0.260443	-0.252538	-0.241767	-0.14665	0.491605	-0.031074	-0.69501	0.969001
ATP2A3	0.058707	0.653897	0.126796	1.684356	-0.125702	1.012766	-0.758058	1.644118	-0.346567	0.400538	1.15804	0.702982	0.804162	0.77188	0.791887	0.193508	0.798962	1.777781	1.113592	-0.092162	-0.373407	0.330358	0.08208	0.372738	0.263764	-0.682403	0.604465	0.669779	0.25731	-0.29785	0.443966	-0.274876	-0.07753	0.452988	0.477181	0.721787	0.871265	0.672355	0.698814	0.173497	0.246152	-0.107613	-0.023761	0.375409	0.226743	-0.091816	-0.682515	-0.316392	0.65814
CYP3A5	-0.172871	1.373909	-0.038042	0.416565	-0.146485	0.188299	0.794432	1.430783	0.143174	0.194985	0.124867	0.118121	0.408807	-0.288573	0.273752	0.847089	-0.243886	0.112432	0.438525	1.190984	0.578058	0.211573	1.98788	-0.110968	-0.122656	-0.428476	0.037774	0.182366	-0.021769	0.494677	0.050255	-0.108538	-0.213152	-0.110712	-0.251469	-0.181843	0.107955	-0.047048	0.308829	0.008697	-0.447953	0.179387	-0.344606	1.868904	-0.571427	1.471607	1.462006	-0.067949	-0.259329
OLFML2A	0.498831	0.283052	0.248585	0.375769	0.280842	0.362512	0.36375	0.384664	0.318045	0.277282	0.159264	0.119642	0.135314	0.02763	0.293766	-0.028388	0.055796	0.287968	0.299568	-0.084515	-0.082088	0.324505	-0.028383	0.358713	0.477576	0.204395	0.26324	0.504286	0.57675	0.416441	0.234514	0.36216	0.441714	0.374667	0.532277	0.449933	0.63965	0.462855	0.196917	0.462586	0.452116	0.500537	0.218563	0.276957	0.386799	0.038372	-0.131767	0.211771	0.327941
PAPLN	0.185464	-0.064159	0.863031	0.183947	1.474582	-0.312176	0.61473	1.100489	0.85845	1.332827	0.492841	0.362496	0.95452	0.449511	0.49353	1.033978	0.593985	0.856219	0.660252	-0.219617	0.831512	0.660647	0.503862	0.275211	-0.260222	1.063738	0.2064	0.347651	0.112085	0.093097	-0.671159	0.220575	0.666012	-0.759774	-0.400873	-0.14995	0.598957	0.44015	0.004252	0.573485	0.991182	1.170936	-0.184234	0.990453	-0.099955	0.406124	0.924166	0.660356	0.011735
ZNF423	1.286984	0.01854	0.722398	0.002663	0.726173	0.458927	0.229057	0.320129	0.838809	0.395771	0.889999	0.270966	0.312381	0.466466	-0.095264	0.475388	0.194338	0.265964	0.438837	-0.342982	0.291418	0.570357	0.006897	0.889134	0.68997	1.595278	0.557503	0.53044	0.744359	0.687208	0.337249	-0.270681	0.88504	0.206582	0.643603	0.53853	0.366567	0.361235	0.529926	0.373586	0.936758	0.840562	-0.053769	0.364521	0.840065	0.200312	0.641528	0.55927	0.725397
TLN1	-0.257991	1.109886	1.048257	1.484891	1.25354	1.373577	-0.414485	1.11145	-0.664171	1.096755	1.043891	0.728786	0.822667	0.818373	0.715945	0.993425	0.824742	1.478171	1.325686	-0.754468	0.016872	-0.059079	-0.207607	0.72135	0.031181	0.187682	-0.304155	-0.241723	0.185102	0.059582	-0.165041	0.184345	0.272176	0.214453	0.554318	0.579229	0.439463	0.080283	-0.303143	0.065777	0.315079	1.261743	0.301336	0.311351	0.404902	-0.093393	-1.146841	0.60136	0.358287
ISM1	0.0834	0.090694	0.469783	0.517604	0.747583	0.079329	0.52545	0.799677	-0.609773	0.975024	0.90155	0.314796	0.29393	0.24919	0.735264	0.623942	0.535545	0.154426	0.266525	-0.064754	0.126737	0.742396	-0.383533	0.425062	0.709735	0.300562	0.625982	0.164859	0.156647	0.220361	0.058019	0.274286	0.59853	0.809113	0.026784	0.328767	0.56084	0.404653	0.470361	0.457199	0.472603	0.894045	0.038559	0.275892	0.156609	0.511379	1.24796	0.746935	0.06431
ZNF43	0.094706	1.094505	0.19927	0.301446	-0.035768	0.599098	0.522112	0.760496	0.308678	0.246449	0.502774	0.558967	0.569636	0.965838	-0.082831	0.329088	0.670557	-0.092607	0.241575	0.491694	0.140771	0.150636	0.556069	0.40037	-0.49426	0.185706	0.358096	-0.165994	0.797975	0.772014	0.78787	0.887423	0.321333	0.579684	0.763324	0.380833	0.220333	0.569302	0.178572	0.296083	0.248597	0.302062	-0.101312	0.180464	-0.150827	0.286539	0.959985	0.148529	0.558466
AX746755	-0.024625	1.060452	0.401464	0.280152	-0.231129	0.074709	0.287072	0.371149	-0.006161	-0.073887	0.355488	0.815339	1.139388	0.961544	0.553968	0.926121	0.480282	-0.04517	0.033081	0.409246	0.106095	-0.336353	0.263618	-0.102991	0.315878	-0.343889	-0.068526	1.001723	0.877338	0.643068	0.729812	1.076144	-0.042105	-0.065434	1.02	0.559513	0.13376	1.119765	0.335004	0.361178	0.794204	-0.185291	0.605854	0.387494	-0.141645	-0.266634	0.400065	-0.507295	1.527811
GSTM3	0.515364	1.173511	1.364664	0.652477	0.858901	0.61367	0.995813	1.257423	0.236914	0.654571	0.384346	0.731161	1.259188	0.954225	0.444059	1.186896	0.586875	0.10099	0.765573	-0.296084	0.886705	-0.431928	0.815589	0.19675	0.168171	0.167971	0.441969	0.48591	0.064147	-0.045657	0.239943	0.089976	0.115494	0.600212	0.129854	-0.166928	0.150957	0.078096	0.75977	0.056343	0.499027	0.67277	0.947232	0.818487	-0.115838	-0.002896	1.096001	0.835322	0.514875
DCLK1	1.125134	0.414882	0.616664	-0.375765	1.006367	-0.419772	0.007117	-0.303934	0.158742	1.033934	0.62528	0.56515	-0.0088	1.001958	0.51853	0.764804	0.90504	0.855682	0.440538	-0.417174	0.313638	0.936687	0.498116	0.81399	0.071179	0.634938	0.03375	0.523682	-0.159245	-0.107709	0.079018	0.479998	1.123618	0.385195	-0.060636	0.344329	0.281601	0.469811	0.42879	0.123213	0.666982	0.306898	0.166309	0.130409	0.278653	-0.095518	1.285974	0.855632	0.772367
KLF8	0.561252	0.087662	0.334193	0.360026	0.325253	0.31896	0.564509	0.268155	1.017062	0.079248	0.133114	0.265163	0.276718	-0.146644	0.147855	0.459385	-0.203156	0.233864	0.510914	0.272222	0.232524	0.61732	0.473409	0.298715	0.397551	0.188913	0.362071	0.402834	0.586091	0.72142	0.424428	0.233324	0.048341	0.551813	0.307951	0.303074	0.263733	-0.146058	0.237981	0.413379	-0.09188	0.392591	0.526894	0.891837	-0.302886	0.371033	0.700045	0.064955	0.131311
IRX1	0.725895	-0.128919	0.293031	0.002577	0.440831	-0.307485	0.391712	-0.011025	0.251145	0.6937	0.655185	-0.135701	0.174492	0.145711	-0.05206	0.213766	0.268317	0.637942	0.18375	-0.218483	0.501582	0.625643	0.296791	0.440359	-0.053587	0.850243	0.545178	0.120643	0.380811	0.177793	0.060825	-0.176417	1.098133	0.192095	0.044883	0.190115	0.365331	-0.090115	0.015394	0.516171	0.521144	0.662227	0.171637	0.425529	0.763513	0.689636	0.516253	0.414073	0.357501
IL17D	1.110027	0.454257	0.693721	-0.302875	1.096927	0.321853	0.456624	0.063915	-0.164689	0.809611	0.796568	0.389049	0.661056	0.323589	-0.154686	0.697077	0.848745	0.498224	-0.017172	-0.228411	0.739844	0.612584	-0.303796	0.621837	0.50845	1.466529	0.757731	0.456733	0.204674	0.526995	-0.722891	-0.303796	1.029767	-0.068287	0.079074	0.353377	0.087379	0.320774	-0.200566	0.423204	1.317566	0.870992	-0.059323	0.671103	0.597565	0.774752	1.205629	0.935654	0.417626
HSD11B2	0.992409	0.193244	-0.047343	1.80285	-0.448858	-0.236519	-0.159716	0.964964	0.442388	0.651642	0.257894	0.759686	0.047226	0.681097	-0.228038	-0.636592	0.415598	1.077264	0.542244	-0.205394	0.480695	-0.006516	-0.201699	0.666746	0.027265	-0.30177	0.066884	1.347616	0.640728	-0.508047	-0.040664	-0.284534	-0.407508	0.360457	0.860612	0.284793	0.681982	1.047451	0.607909	1.335671	-0.537375	0.003429	0.293086	0.589036	0.536458	0.098461	0.299487	-0.042711	0.970612
MMP28	0.131963	0.152673	-0.196028	0.509765	0.614309	0.25077	0.41149	0.296421	0.600338	0.791816	-0.014063	0.798	1.33878	0.674564	0.870383	0.650239	0.078473	1.056286	0.271721	0.355789	0.150963	0.595923	0.216735	-0.32679	0.447403	-0.348258	0.04602	-0.03766	-0.261817	-0.353602	-0.524451	-0.159516	-0.211199	0.631465	0.167476	0.119949	0.916309	-0.097418	0.253415	-0.044	-0.111313	0.473792	0.352222	0.436582	-0.370191	0.033056	0.550701	1.191509	-0.329617
WFDC3	0.70174	-0.459958	0.909301	-1.232084	-0.846776	0.714041	0.334281	1.488432	0.505864	0.940322	-1.371042	0.956254	0.221836	0.760057	0.671604	-0.357267	0.678185	0.219353	0.520839	0.178784	0.549465	0.931952	0.278672	0.981346	1.178189	0.395209	1.505649	1.303199	0.881	-0.816632	-1.369296	-0.062402	0.228054	0.104909	1.303729	-0.155746	0.722977	0.35223	0.791153	0.760209	-0.06024	-0.206017	0.367055	0.268193	1.285765	0.32785	0.001232	-0.888008	0.30969
RBMS3	0.5128	0.306932	0.719689	0.623348	0.609235	0.835606	0.460923	0.659584	0.27486	0.93806	0.800197	0.057524	-0.416547	0.242416	0.237048	0.331151	0.457999	0.486031	0.393616	-0.233276	0.429721	0.582455	0.11517	0.704718	0.017846	0.99553	0.080865	0.432406	0.600078	0.085761	0.099804	0.278601	0.59265	0.147133	0.421003	0.368113	0.89885	0.598275	0.460538	0.509287	0.75455	0.739818	-0.277806	-0.028833	0.216175	0.378353	0.743767	0.804802	0.42402
GAN	0.179807	0.602732	0.931627	0.279348	0.782383	1.024822	0.795233	0.237865	0.59938	0.733233	0.291026	0.567029	0.834114	0.536251	0.820454	0.95739	0.779559	0.811386	0.605278	0.61481	0.800239	0.718882	0.919564	-0.018151	0.397381	-0.053362	0.523843	0.482395	0.272182	0.980018	0.465257	0.483316	-0.027033	0.5897	0.454044	0.488906	0.550132	0.305844	0.832043	0.144289	0.069436	0.409425	1.104303	0.967899	0.189177	0.857498	0.36959	0.814419	0.127815
GSTM5	0.978091	0.156875	0.280519	-0.185398	0.770818	0.868383	0.292483	0.163998	0.39847	0.369114	0.636318	0.666232	0.819688	0.581936	0.024243	0.453978	0.292928	0.403038	-0.398079	-0.032462	0.106025	-0.024042	0.472296	0.829242	0.56666	0.809894	0.178241	0.423556	0.437161	-0.186077	0.344523	0.527926	0.37592	-0.049183	0.047963	0.025269	0.503343	0.470945	0.253533	0.685356	0.525919	1.112856	0.289393	-0.069105	0.825798	0.190129	0.518836	0.716287	0.878179
PGM5-AS1	0.389621	0.148093	0.038955	0.106568	0.23937	0.262261	0.143961	0.438568	0.174687	0.044844	0.09003	0.159703	0.276881	0.182392	0.271669	-0.451659	0.311308	0.218493	0.654561	0.117411	-0.164222	-0.197764	-0.34986	0.441729	0.191672	0.486501	0.690464	0.296133	0.855405	-0.092726	-0.088114	0.865675	0.801167	0.717638	0.785671	0.395118	0.828799	0.10029	0.223541	0.62619	-0.053384	0.510761	0.377582	-0.019391	0.475816	-0.037294	0.519113	0.314474	0.542599
SLITRK4	1.714524	-0.106467	0.417841	-0.596685	-0.596835	-0.048906	0.893392	-0.418158	0.507029	1.782815	0.134323	0.023498	-0.282125	0.542463	-0.278051	0.579617	0.562647	0.481681	-0.566471	-0.230068	1.123831	0.693068	-0.745565	0.225012	0.851133	1.21696	0.625027	1.52927	-0.824059	-1.002255	0.540069	-0.273432	1.700765	0.027473	0.243419	0.763335	-0.1154	0.901854	-0.899417	-0.055543	0.715322	1.018666	0.46926	1.0489	0.651423	0.625561	1.410616	0.534271	0.64671
UBE2QL1	0.536646	1.369845	0.989263	-0.175327	0.65135	-0.268757	-0.119129	-0.400556	0.061739	-0.215836	0.908713	0.561431	0.342258	1.378021	1.492036	-0.208031	0.852927	0.195257	-0.054272	0.597561	1.342877	-0.016081	0.33944	1.096361	-1.56727	-0.251663	0.081168	-0.515987	0.490657	-0.652139	2.180684	1.139902	0.460984	0.996008	0.584404	0.821414	0.115496	1.62	0.291619	0.639711	1.186141	-0.562148	0.218475	0.012723	-0.033814	-0.500651	1.270307	-1.477776	1.739128
JUND	-0.448429	0.412075	0.929439	0.831509	0.700481	0.602885	-0.541169	1.222423	-0.32987	0.531399	1.04293	0.214219	0.626186	0.489949	0.452898	0.296761	0.864773	0.95885	0.691182	-0.94074	-0.258841	0.029415	-0.284958	1.105643	0.702234	0.629824	0.489575	0.33158	0.199949	0.377112	-0.046461	0.170226	0.075567	0.232261	0.625792	0.911286	-0.008078	-0.038777	0.094171	0.172195	0.828806	0.798668	0.499692	0.094557	0.498632	0.220027	-1.211742	0.386337	0.901853
SFRP1	0.62299	0.178283	-0.320819	1.227454	0.103398	0.883125	-0.020798	1.206913	-0.390182	-0.04944	0.824988	0.40223	-0.087499	0.312222	0.631882	-0.561961	0.164974	0.52262	0.661103	-0.264203	-0.008386	0.34455	-0.034399	0.191128	0.033543	-0.519898	0.372596	0.526579	0.731864	0.170419	0.143015	0.329337	-0.022865	0.522629	-0.151987	0.24835	0.804337	0.510882	0.444098	0.705379	0.01495	-0.193036	-0.691196	0.081538	-0.171194	0.121159	-0.360508	-0.552201	0.507638
TMEM150C	0.333369	-0.146418	0.305798	0.565741	0.346425	-0.145853	-0.073888	0.311546	0.187721	-0.055836	0.570022	0.187088	-0.482701	0.382474	-0.190311	-0.058241	0.477524	0.008073	0.74364	-0.942989	0.411068	0.384361	-0.012627	0.431806	-0.176043	0.752424	0.789025	-0.056016	0.24448	0.968301	-0.027758	-0.173085	0.009189	0.394702	0.553984	0.224572	0.222931	0.058759	-0.111456	0.08842	0.566198	0.277765	0.03587	0.780927	0.443013	0.488792	0.710947	0.019459	0.505872
GALNT16	1.320981	0.076073	0.77542	-0.277539	0.913631	0.138247	-0.218217	0.007103	0.48541	-0.199666	0.669949	0.359867	0.366434	0.72576	-0.291246	0.770735	0.499961	0.396676	0.160317	-0.43713	-0.203261	0.158853	-0.424136	0.695088	0.649406	1.42106	0.320097	0.125828	0.313993	0.076848	-0.181212	-0.444939	1.406253	-0.408867	-0.04605	0.662981	0.001139	0.230198	0.207977	0.248827	0.719037	0.710626	-0.14406	0.091457	0.776296	0.037946	0.774857	0.781463	0.414357
PDZK1	0.150735	2.205861	-0.414864	-0.207097	-0.931759	-0.96215	0.160375	-0.768817	-0.457805	-0.119729	1.785498	1.051924	0.539335	2.564168	1.577007	-0.159504	1.14063	-0.769977	-0.66981	1.034505	0.080888	-0.35217	0.550597	0.833944	-0.677299	-0.645829	-0.62469	-0.641539	1.209191	-0.831157	2.631275	1.872219	0.551766	2.319693	1.511646	1.530141	-0.535171	1.9371	-0.259089	0.53996	1.410596	-0.483692	-0.094848	-1.106462	0.325011	-0.734942	1.465693	-1.15342	1.42594
ALDH1A1	0.550693	0.458982	0.221401	-0.581588	6e-04	-0.137798	0.439443	-0.581682	-0.204044	0.557454	0.058788	0.332681	-0.133026	0.014137	0.623832	0.229543	0.268171	-0.347589	-0.003612	-0.51787	0.444903	0.408449	0.080484	0.697173	-0.446885	0.936921	0.336624	-0.22369	-0.038967	0.123608	-0.149221	-0.210139	0.814145	-0.282686	-0.102793	0.205559	0.539786	0.597182	-0.060596	0.214053	1.116091	0.705531	-0.049676	0.325892	0.47362	0.293437	0.374148	0.925945	0.614914
SLIT3	0.93528	-0.372769	0.710897	-0.653542	0.715673	0.269515	0.154868	0.185898	-0.459966	0.468824	0.714619	0.015457	0.299381	0.043409	0.100699	0.59024	0.081621	0.859814	-0.090462	0.249273	0.155344	0.421955	-0.478848	0.405782	0.069322	1.167866	-0.171472	-0.070981	0.02908	-0.799682	-0.420591	-0.830343	0.733383	-0.604381	-0.141824	0.276894	0.093077	0.067232	-0.467318	0.476064	0.81243	0.596492	-0.130803	0.421144	0.794884	-0.00139	0.231459	0.787983	0.212569
ZG16B	-0.216647	0.605911	-2.437074	0.28413	-1.229093	0.175831	-0.705737	1.11693	-0.720454	-0.767831	0.410082	-0.372526	0.041142	0.012293	-0.550507	-0.642148	-0.220256	-0.397907	0.547514	0.093029	-1.508746	0.555803	-0.167393	0.335215	0.569418	-0.829758	0.007301	0.049094	0.510172	0.277047	0.505353	-0.108413	-0.857978	0.119446	-0.375692	0.819312	0.808699	0.627784	0.485717	-1.151118	-0.920705	-0.958286	-0.989904	-1.060153	-0.669766	0.027471	-1.455623	-1.703225	-0.064641
CTSG	0.849387	-0.45453	-0.288683	-0.601703	0.45961	0.002875	0.490803	-0.589853	0.622631	0.778646	-0.161681	-0.196022	-0.556097	-0.55619	-0.654482	0.453713	-0.024537	0.014876	0.014728	-0.363322	-0.192243	-0.320523	0.105493	0.414101	0.526363	1.36842	0.368257	-0.142198	0.155703	0.696939	-0.247101	-0.144887	1.311299	0.112303	0.426316	0.636602	0.368158	0.488382	0.223709	0.282429	0.562881	0.549532	-0.415464	0.586323	0.737924	0.721372	0.055829	0.27559	0.204114
C1orf21	-0.01466	0.332484	0.781679	0.817247	0.733604	0.222573	0.746646	0.451777	0.890326	0.638942	0.199796	0.262072	0.508828	0.203498	0.345156	0.598975	0.890668	0.645513	0.414952	0.185838	0.402117	-0.189891	0.174747	0.647545	0.268144	0.090637	0.063933	0.363671	0.036713	0.498417	-0.474346	0.490975	0.132897	-0.081444	0.290385	0.306641	0.595987	0.202213	0.528749	0.288354	0.682935	0.717136	0.494196	0.760679	0.597951	0.47881	0.26771	0.615912	0.35407
SORBS2	0.527586	0.655202	0.358153	1.271812	1.006048	0.731749	-0.158733	0.758268	-0.462116	0.553681	0.615193	0.231686	-0.149219	0.639668	0.698142	0.166886	0.54349	0.596068	1.0925	0.365484	0.018836	0.880336	-0.180473	0.5125	0.158489	0.337889	0.108177	0.138177	1.18457	0.119726	0.633357	0.541927	0.5924	0.799405	0.509654	0.208178	0.462288	0.558156	-0.109481	0.297179	-0.066502	-0.194645	-0.600781	0.307674	-0.104491	-0.317276	0.527041	0.000529	0.44443
ZKSCAN1	0.558487	0.25627	0.173886	0.464872	0.260957	-0.013413	-0.591217	0.60525	0.159141	0.107639	0.283518	0.318984	0.448773	0.172902	0.407654	0.285047	0.407774	0.300721	0.730394	0.032545	0.26068	0.220524	-0.164578	-0.13503	0.091465	-0.310094	-0.076606	0.13221	0.131941	0.415366	0.187356	0.119117	-0.14426	0.484479	0.060799	-0.241267	-0.134532	0.3737	0.087281	0.274017	0.020739	0.013112	0.073719	0.563778	-0.134502	-0.111549	0.125601	0.262447	0.102749
ACTG1P4	-0.15851	0.510401	0.744952	1.412757	0.727235	0.051056	0.511712	0.23284	0.601353	0.772865	0.593915	0.441495	0.384816	0.471681	0.50258	0.956312	0.332999	0.620972	0.686358	0.217122	0.207724	0.415257	0.886161	0.405578	0.3023	0.658834	-0.366212	0.217678	0.458457	0.118534	0.15418	0.167459	0.41745	0.682091	0.512513	0.618833	0.342615	0.536211	0.32538	-0.111305	0.378645	0.056218	-0.355806	1.117268	-0.385609	0.52183	1.155043	0.427315	-0.161461
HAO2	0.354656	2.49506	0.015623	-0.372321	-0.709326	-0.520377	0.071818	-0.620521	0.053127	-0.586673	1.221165	0.615025	0.106301	1.448551	2.106614	0.680341	0.921323	-0.761238	-0.674559	1.855633	1.176766	-0.891774	1.133643	1.824795	-1.074135	-0.983926	-0.774212	-0.890107	1.851053	-1.300607	2.525855	2.78396	1.385466	1.936285	2.086549	0.821849	-0.629078	2.93567	0.214514	1.356721	1.791839	-0.607417	1.141618	-1.454679	1.093001	-0.617583	1.379241	-1.293666	2.184969
COL21A1	0.652068	0.325133	0.467518	0.70817	0.714389	-0.143305	0.645272	0.523137	0.720928	0.083045	0.696947	0.409695	0.406446	0.274779	0.238166	0.017551	-0.16814	0.086298	0.438793	-0.16789	0.116909	0.116971	0.31392	0.225173	0.195475	0.388285	0.01059	0.42952	0.266105	0.592996	0.692805	0.631325	0.222339	0.633872	0.678701	0.731558	0.256446	0.228032	0.33231	0.31233	0.252646	0.610393	-0.339834	0.445004	-0.021781	0.600489	0.722192	0.3239	0.191386
PTN	0.516198	0.393268	0.328081	0.489049	0.793322	0.305661	0.41223	0.588016	0.623194	-0.269496	0.864776	0.614021	-0.246341	0.807488	0.625918	0.43492	0.090217	-0.327238	0.845333	-1.081985	0.859751	0.079513	0.759997	0.339859	-0.753808	0.341147	0.071264	-0.230966	0.503693	0.794283	0.887869	0.743703	0.580398	0.25805	0.595589	0.710556	0.278289	0.223564	0.087796	0.17764	0.51241	0.02238	-0.96866	0.717883	-0.019516	0.334573	0.177051	0.240966	1.141723
MTURN	0.600449	0.572039	0.745277	0.777338	0.383847	0.068845	0.634783	0.562858	0.377104	0.466273	0.487521	0.409047	-0.008663	0.505764	0.043827	0.132406	0.290553	-0.007072	0.552041	-0.029888	0.529435	0.674185	0.496178	0.351934	-0.057921	0.260038	0.475272	0.001898	0.467609	0.316826	0.267354	0.324451	0.219216	0.480733	0.445969	0.214907	0.47743	0.334844	0.217047	0.380911	0.045372	0.733563	0.397526	0.856449	0.030649	0.556044	0.3398	0.621221	0.413861
ACCS	0.335719	-0.093906	0.031918	0.436459	0.085687	0.078653	0.665406	0.156725	0.286685	0.204314	0.02773	-0.071721	0.390923	-0.323085	-0.239046	-0.014211	-0.034059	0.225648	0.109098	-0.050365	-0.109918	0.094334	-0.032151	-0.063045	0.138492	0.17014	0.542983	-0.351938	-0.070379	-0.102007	-0.496607	-0.069747	0.239765	0.693232	-0.003477	0.56755	0.55687	-0.28787	0.1282	0.186848	0.303566	0.199693	0.600706	0.484346	0.494895	0.138476	0.240446	-0.017308	-0.041755
MYL9	0.274489	0.820035	0.931698	1.078401	1.389731	0.803552	-0.189432	0.424712	-0.650651	1.08344	0.938735	0.405782	0.180201	1.071364	0.932804	0.812724	0.783154	0.707285	1.039203	0.00395	0.170439	0.289491	-0.234113	1.326913	0.3735	0.622527	-0.063211	0.106744	1.103144	-0.381729	0.144842	0.820201	1.129105	0.824214	0.767361	0.907446	0.877032	0.042688	-0.143586	0.192521	0.363702	1.031617	-0.140792	0.488798	0.456051	0.167942	-0.348161	0.253333	0.588482
MMP27	1.233032	-0.531563	1.40529	-0.592065	1.380469	-0.743678	0.644781	-0.44015	0.978022	0.370567	1.122387	0.831061	0.333809	0.582215	0.193133	1.389441	1.037366	1.13517	0.258324	-1.869483	-0.512734	0.770601	-0.230961	0.596764	0.365867	1.766514	0.319569	0.567883	0.40931	0.259389	0.294398	-0.247788	1.629694	0.44181	0.181018	0.783253	-0.509694	0.187491	-0.280979	0.661655	0.853646	0.996114	-0.995054	0.051462	0.555103	0.125698	0.946572	0.425901	0.99753
SORBS3	-0.278761	0.976869	0.94501	0.754308	0.909035	0.672023	-0.43324	0.680313	-0.261362	0.915689	1.078536	0.627577	0.543958	0.643871	0.063665	0.532179	0.646672	1.616144	0.930736	-0.417928	-0.092646	-0.275122	-0.409452	0.289642	0.300647	0.036133	-0.137097	0.033041	-0.513142	-0.201025	0.182263	-0.297069	-0.017018	-0.113697	0.085114	0.061426	-0.210118	-0.076581	-0.066544	-0.264268	0.720681	0.973625	0.813346	0.212095	0.51111	0.409491	-1.304308	0.036682	0.775303
DMD	0.522765	0.301983	0.537487	0.827084	0.641669	0.169439	0.672182	0.66351	0.294907	0.424617	0.438059	0.272088	0.001758	0.730649	0.613396	0.115564	0.553993	0.15117	0.830396	-0.043845	0.364542	0.355614	0.578937	0.353188	0.109355	0.002111	-0.063417	0.346717	0.773189	0.620922	0.186766	0.617753	0.340535	0.887421	0.426097	0.515524	0.866162	0.29473	0.367112	0.207667	0.288667	0.362482	-0.293715	0.678196	-0.213721	0.589408	0.668204	0.475535	0.108703
LDB2	0.767542	-0.40745	0.202497	0.269443	0.655993	0.886217	-0.202508	0.117513	0.184251	0.145063	0.866238	-0.147211	0.150414	0.378405	-0.443632	0.150278	0.426566	0.372018	0.383502	0.025798	0.063429	-0.034665	-0.061407	0.28426	-0.299964	0.936361	0.526894	0.170616	0.641331	0.612866	0.502904	0.264603	1.02876	0.568105	0.783176	0.533303	0.587932	0.273771	0.238456	0.454286	0.298019	0.633399	-0.576224	0.342805	0.515112	0.231162	0.18222	0.341982	0.261848
PODN	0.621834	0.473122	0.442054	0.215299	1.286647	0.712716	-0.041713	0.446967	0.03844	0.994981	0.622053	0.580615	0.369821	0.990456	-0.014436	0.501826	0.697564	0.978218	0.536524	-0.628819	-0.162862	0.377125	-0.360588	0.783462	0.307916	0.879205	0.046347	0.33781	0.216067	0.249515	0.400553	0.481223	0.549182	-0.157373	0.389381	0.205735	0.222721	0.289713	0.35576	0.333727	0.56242	1.014206	-0.434852	0.506273	0.768732	-0.167385	0.298355	1.120071	0.547983
PDGFC	0.648816	-0.000257	0.290205	0.722167	0.583459	0.214804	0.846315	1.177009	0.405395	0.819651	0.82269	0.368665	0.423176	0.584863	0.928811	0.532509	0.581758	0.893156	0.169262	-0.00262	0.409495	0.396713	0.053197	1.090544	0.903643	0.722167	0.465708	0.323773	0.523681	0.831789	0.165773	0.730361	0.811389	0.476314	0.233629	0.653928	1.040133	0.653999	0.679625	0.736458	1.178677	1.194189	0.406038	1.111026	0.493796	0.593703	0.329484	0.811439	0.792436
SLC40A1	0.611213	-0.129305	0.257078	-0.324165	0.269871	-0.151119	-0.210971	-0.500323	-0.364418	-0.364167	0.3532	0.47725	-0.624265	0.227432	-0.054491	-0.178601	0.158892	-0.220905	-0.036604	-0.123928	0.445127	0.280506	0.034775	0.549691	-0.25988	-0.198401	-0.292568	0.536128	0.461509	0.444809	0.368592	0.119396	0.268113	0.310337	0.114499	0.499224	-0.107873	0.144688	-0.083822	-0.063633	0.091746	0.306065	-0.007192	-0.202128	-0.08418	-0.340488	0.441045	0.275779	0.078622
SIK1	-0.123329	0.999125	0.816008	0.677382	0.419343	0.82372	0.284555	0.395782	0.861576	0.641328	-0.091078	0.414951	0.338167	-0.007688	0.351744	0.046091	0.159799	0.029807	0.369487	0.10621	0.477649	0.013688	0.780391	0.367612	0.067601	1.120722	1.763649	0.134233	0.282209	0.265358	-0.462942	0.366528	-0.45644	0.003702	0.389337	0.013948	0.259449	-0.147762	0.49496	0.80225	0.688183	0.206745	1.247326	1.136451	0.495826	0.829	-0.597419	0.202715	-0.018798
CADM3	-0.042058	0.230264	-0.221	0.266712	0.346597	0.38908	0.217618	0.406151	-0.119293	0.555257	0.588667	0.310446	0.34431	0.398915	0.089179	0.673524	-0.33296	0.767198	0.598499	0.046818	-0.051968	0.191065	0.102085	0.686298	0.2942	0.493987	-0.087116	0.032543	0.098799	0.039865	0.124357	0.419743	0.834767	-0.077333	0.280957	-0.075302	0.371716	0.212261	0.450939	1.037453	0.720264	1.204157	0.516439	0.479796	0.922936	0.814578	0.451247	0.660559	0.837741
RCAN2	0.304156	0.326965	0.047182	1.282344	0.435206	0.284467	0.236816	0.539375	0.550663	0.258546	0.23504	0.209517	-0.176182	0.06923	0.154616	-0.065394	0.463769	0.347372	0.771364	0.212468	0.388704	0.635222	0.051765	0.570884	0.495147	0.241188	0.895016	0.819149	0.420776	0.359781	0.049786	-0.018679	0.431616	0.728468	0.526127	0.376259	0.525518	0.461947	0.423261	0.433829	0.708068	0.262142	-0.006563	0.187723	-0.04193	0.47866	0.407401	0.708479	0.745928
LAMB4	-0.101826	0.359503	0.582522	0.499658	0.530941	0.037614	1.21777	1.031718	0.82821	0.395718	0.141635	0.395565	1.030136	0.555214	0.885233	1.038412	-0.255325	0.881323	0.050101	0.728291	-0.115612	0.645303	0.883712	0.025435	1.168026	-0.642782	-0.076663	0.478666	-0.290257	0.34225	-0.102892	-0.40791	-0.584826	0.441127	0.268899	0.331689	0.808523	-0.444616	0.742019	-0.217212	-0.326214	0.116948	0.385462	0.784867	-0.224857	0.677838	0.858495	0.52172	0.29256
TCF7L1	0.518665	0.861753	0.874805	0.58385	0.880219	0.671501	-0.031234	0.646538	-0.092784	0.634803	0.931075	0.569118	0.507358	0.605647	0.212728	0.899827	1.098962	0.985416	0.693858	-0.56165	0.446668	0.347958	-0.232801	0.978601	0.141714	1.215203	0.458997	0.546769	0.444589	0.289012	-0.007162	-0.092632	0.749019	0.083606	0.37755	0.312058	0.490271	0.392609	0.084332	0.413334	0.727101	0.483588	0.218443	0.329247	0.641884	-0.072498	0.43088	0.482023	0.687014
SFRP2	0.78823	-0.048528	0.851539	-0.774867	1.14995	0.54126	0.187508	0.041289	0.299613	-0.022223	0.856292	0.064831	0.570079	0.233861	-0.102696	0.425721	0.854003	0.929885	-0.286549	-0.832463	0.199136	0.155883	0.034967	0.131012	0.322698	1.171111	0.432672	0.076412	0.274121	0.149869	0.08285	-0.941436	1.050763	-0.30381	0.054879	0.834521	0.022153	0.416489	-0.274386	-0.113121	0.605024	0.21268	-0.520073	-0.061192	0.627269	-0.130188	0.120087	0.42455	0.638893
MIR100HG	1.052466	0.079133	1.330554	0.279768	0.803459	0.24289	0.096403	0.044178	0.537935	0.803567	0.92363	0.069471	0.037306	0.650327	-0.133054	0.967097	0.844228	0.850059	0.36505	-0.426861	0.511582	0.836635	0.514351	0.760753	0.271529	1.25128	0.23393	0.456631	0.720044	0.11766	0.373349	0.335763	1.156428	0.535006	0.266273	0.539806	0.334416	0.333926	0.183701	0.507402	0.986059	0.675937	0.089376	0.603199	0.641783	0.599498	0.557957	0.545064	0.567535
TENC1	0.411747	0.132431	0.239913	0.475915	0.836994	0.102324	0.18313	0.566336	0.135992	0.613756	0.437164	0.28496	0.2384	0.215041	0.031367	0.294636	0.239093	0.632816	0.278966	-0.295393	-0.225558	0.463126	-0.193517	0.998823	0.137453	0.749234	0.483796	0.18335	0.163085	0.261696	0.144206	0.330381	-0.138744	0.39046	0.329385	0.466646	0.136634	0.443225	0.513936	0.43456	0.552331	0.598289	0.468034	0.282097	0.396422	0.17781	0.268287	0.475509	0.199804
AQPEP	-0.614479	0.087733	0.586222	-0.108312	0.876269	-0.1518	0.216891	-0.025221	-0.008354	1.768265	0.759829	0.30552	-0.135096	0.09682	-0.001904	0.129305	0.071893	-0.042912	0.158759	-0.267174	0.175172	1.508693	-0.181756	0.892956	0.344828	0.782583	0.018943	-0.066045	0.349931	-0.171985	-0.706485	-0.462727	0.652171	-0.177251	-0.179763	-0.083576	0.50404	0.101555	0.004191	0.538307	1.596762	1.625614	-0.912842	1.311395	-0.335458	0.50559	2.243366	0.683287	-0.620205
CLDN23	0.385979	0.432645	0.893912	0.955469	0.895303	0.996538	1.675963	-0.579043	0.41276	0.501516	0.438215	0.899555	1.062507	0.706744	0.692521	1.350829	0.028812	-0.021358	0.415883	1.151306	0.494103	0.486876	0.76208	-0.089004	-0.111804	0.851008	0.105201	0.255894	0.271596	0.917788	-0.029162	-0.026854	0.345582	0.08674	-0.140794	0.329842	0.470327	-0.29041	1.14274	1.124969	0.328647	0.813348	1.519885	0.968071	0.631538	1.655047	0.628759	1.482783	-0.416915
AWAT1	0.156146	2.014137	-0.209555	-0.679336	-0.649104	-0.370681	0.495386	-0.49128	-0.106143	-0.57218	0.848057	1.042513	0.575039	3.185428	1.810719	-0.036008	1.051583	-0.399564	-0.595851	1.236333	0.398448	-0.718696	0.320926	2.176286	-1.146856	-0.919432	-0.618542	-0.778181	1.209189	-1.199412	2.941009	1.266139	0.974292	2.011648	2.056926	0.625763	-0.561727	1.461911	-0.330284	1.077889	0.779742	-0.133742	0.064116	-1.010424	0.480273	-0.470035	1.261907	-0.724497	1.851222
CBX7	0.145964	0.32891	0.477897	0.426287	0.304658	0.412529	0.263592	0.597912	0.419617	0.569719	0.314919	-0.133303	-0.065246	0.214961	0.112098	0.310403	0.161666	0.264797	0.438335	0.09367	-0.130952	0.130822	0.07061	0.64087	0.262912	0.46271	0.244111	0.272332	0.415586	0.274395	0.118264	-0.045366	0.083109	0.44841	0.280267	0.188072	0.735347	0.265298	0.398465	0.627142	0.341591	0.53954	0.307151	0.481351	0.284048	0.183298	0.330415	0.360693	-0.021891
FNBP1L	0.455047	0.269995	0.430487	0.741493	0.274243	0.252361	-0.064506	0.458625	-0.018429	0.080615	0.342934	0.403116	-0.307722	0.461782	0.490575	0.093206	0.33412	0.40315	0.519016	0.065511	0.501048	0.668122	0.713175	0.208164	0.177621	-0.099299	0.312934	0.579993	0.659816	0.514264	0.781743	0.161665	0.27014	0.722987	0.32567	0.56169	0.264307	0.551769	0.097325	0.593859	0.053355	-0.151349	-0.03354	0.484106	-0.388663	-0.080986	0.548757	-0.20842	0.46408
TLE2	0.504041	0.234751	0.196713	0.719207	0.722828	0.416475	0.107477	0.766945	-0.101905	0.579901	0.187012	0.202709	-0.121428	0.568154	0.095817	0.184559	0.563583	0.551825	0.481502	-0.300222	-0.070756	0.160016	-0.210489	0.388215	0.194436	0.532784	0.238465	0.289488	0.286327	-0.006483	0.133344	-0.071117	0.327056	0.390835	0.451007	0.307512	0.386922	0.29683	0.287641	0.524044	0.373329	0.292406	0.180773	0.481744	0.428922	0.482164	-0.23597	0.448687	0.238304
CIDEC	0.845995	0.093932	-0.21119	0.457686	-0.484676	1.383813	0.298815	0.455065	-0.958674	0.448727	-0.312899	0.325003	0.436132	0.271562	-1.018679	0.001154	0.537519	0.02867	-0.68292	-0.114868	0.479258	0.698761	-0.375044	1.530991	1.184991	0.187039	-0.220447	0.418892	0.57574	-0.927136	-0.039752	-0.009702	1.289999	0.996758	-0.157232	0.284624	1.747124	0.445401	-0.580843	-0.424298	0.910049	1.137035	0.045209	-0.534296	0.863859	-0.027003	1.319403	1.264714	-0.11181
SERPINA5	1.00182	0.337137	0.383517	-0.816561	1.273932	0.146005	0.36465	0.294475	0.847306	0.120632	1.488556	0.530909	0.633022	0.766057	-0.34437	0.327224	0.393075	0.746694	-0.365008	-0.657414	0.434966	0.545928	-0.23996	0.974007	0.447012	1.620494	0.160167	0.82864	0.025841	0.071593	-0.013616	-0.64087	1.19093	-0.168861	-0.07562	0.528129	-0.028651	-0.222725	-0.223776	-0.058877	0.677673	0.36687	-0.291265	0.070057	1.049861	0.268442	0.371558	0.475745	1.273251
MYRIP	-0.034293	-0.213406	0.338158	0.969587	0.550323	0.212268	0.284941	-0.1223	-0.0542	0.134869	0.132949	-0.064873	0.052704	0.147152	-0.114999	-0.195998	0.466968	-0.059454	0.443344	-0.031386	0.198529	0.479054	0.153764	0.759799	-0.057607	-0.366825	0.101395	0.535438	0.432706	0.018404	-0.110236	0.077213	0.343431	0.332223	0.275768	0.581578	0.75992	0.35249	0.645778	-0.066859	-0.038755	-0.057485	0.165753	0.185237	-0.534549	-0.33875	0.947124	0.627858	0.119495
GATA3	-0.041334	0.761186	0.619699	0.172259	0.391216	0.757892	0.564226	0.320585	0.103975	0.781952	-0.233279	0.361554	0.664408	0.563139	0.776646	0.861683	0.590272	0.5667	0.253595	0.711675	-0.044202	0.651822	0.368665	-0.005454	0.527827	0.113459	0.32479	0.484103	0.467708	0.663724	0.261208	0.252141	-0.095	0.466465	-0.188555	0.312887	0.6154	0.459819	0.67512	0.50368	0.023705	0.353129	0.852971	0.661194	0.409396	0.527122	0.509843	0.593973	-0.251699
ZNF677	0.047649	0.657343	0.652824	0.720259	0.633397	0.229109	0.637281	0.855375	0.696325	0.656365	0.432755	0.638863	0.173283	0.787777	0.67707	0.679218	0.608461	0.954951	0.662522	-0.287925	0.91665	0.226751	0.613177	0.390138	0.077336	0.251396	0.382551	0.524345	0.51235	0.432432	0.307775	0.294788	0.116586	0.653588	0.410018	0.728335	0.490059	0.600779	0.035169	-0.015027	0.621992	0.427797	-0.425913	1.277565	-0.336523	0.17915	1.450972	0.263746	0.080176
VAPA	0.615268	0.57452	0.692415	0.806545	0.24057	0.30847	0.592769	0.13261	0.709411	0.716172	0.271576	0.242617	0.387625	-0.189384	0.264552	0.365304	0.595372	0.421817	0.884506	-0.182246	0.383025	0.005843	0.578202	0.49195	0.704166	0.206448	0.281049	0.63465	0.738873	0.706382	-0.19336	0.49405	0.420362	0.289279	0.519084	0.506828	0.501318	0.471458	0.257417	0.383775	0.387817	0.538253	0.193438	0.844262	0.576329	0.688468	0.411347	0.531507	0.321786
SSFA2	-0.445056	-0.538611	0.3714	-0.317294	0.347754	-0.037529	0.57792	-0.542199	0.791818	0.331413	-0.376299	0.196094	-0.141681	-0.14572	-0.231775	0.311933	0.629111	0.660219	-0.289623	1.086744	0.564435	0.512018	0.879025	0.149312	-0.189974	-0.034375	-0.32528	0.063565	0.426498	0.004883	0.184101	0.204823	-0.389189	0.22363	0.450244	0.546009	0.471546	0.19118	0.864879	0.615831	-0.139336	0.078984	0.764658	0.626593	-0.186991	0.566368	0.113926	-0.183258	-0.293647
NAP1L3	1.395628	-0.188111	0.864318	0.32249	0.817	0.064613	0.61007	0.519754	0.176932	0.458635	1.071905	-0.046993	0.234188	0.708343	0.372807	0.696259	0.623233	0.672151	0.661998	-0.733233	-0.145199	0.383183	0.319335	0.352084	0.557175	1.412357	0.669999	0.199286	0.384359	0.640965	0.307596	0.444989	1.588471	0.387114	0.544318	1.037076	0.613762	0.524346	0.038969	0.580667	1.129078	0.831404	-0.783694	0.623123	0.622076	0.657184	1.081517	0.804495	0.705511
PDZRN4	0.776667	0.438472	0.620506	-0.280305	1.642245	0.529616	-0.483445	0.46178	-0.81381	0.947019	0.030763	0.599158	1.25079	0.929184	0.027058	-0.011086	1.086966	1.092555	0.67549	-1.248301	-0.088995	1.021561	0.308662	1.451212	0.681008	0.687312	0.03745	0.15449	-0.11809	-0.177205	-0.045228	-0.241069	1.76402	0.548165	0.33009	0.438799	0.020511	0.300375	0.353579	-0.230403	0.695229	0.361963	-0.154649	0.694404	0.044462	-0.321226	0.505089	0.177173	0.483511
CTNND1	-0.211823	0.253988	0.443697	0.082104	0.513502	0.448368	0.092589	-0.016712	-0.189929	0.452442	0.406335	0.317096	0.431755	0.468168	0.280748	0.320849	0.577932	0.786761	0.442201	-0.319658	-0.144983	0.160436	-0.011427	0.456482	0.100854	0.197239	0.035435	-0.099184	0.187583	0.173574	0.157601	0.254806	-0.094213	0.351302	0.526189	0.6227	0.160904	0.332235	0.3251	0.177065	0.313715	0.620065	0.680695	0.303581	-0.0279	0.304533	-0.781863	0.092027	0.218651
PLEKHH1	0.074403	1.291905	0.554683	0.702208	0.477364	0.352359	-0.19815	0.348762	-0.101857	0.16335	0.557377	0.656099	-0.011361	0.676428	0.937765	0.84493	0.805937	0.623369	0.161619	-0.652653	0.033122	-0.051458	0.429112	0.237609	0.089901	-0.762	0.050914	0.407563	0.526652	0.220062	0.869662	0.071615	0.249149	0.696276	0.527683	0.122597	0.004495	0.711467	0.187436	-0.127317	0.594559	0.149217	0.636734	0.487824	-0.446329	-0.179359	0.033087	-0.572123	0.687662
GSTA3	-0.43925	0.599049	0.17714	0.700372	0.010478	0.947086	0.694945	0.329233	0.525577	0.284927	0.144383	0.60092	0.484016	0.378277	0.161588	0.199348	0.310397	-0.201808	0.545379	0.310807	0.815487	0.486263	0.731593	0.109442	0.818479	-0.564339	0.483162	0.671281	0.138623	0.651554	-0.33573	0.605689	0.167711	-0.053529	0.657788	0.286494	0.708807	0.148827	0.552968	0.178291	-0.65262	0.634453	0.818238	0.118168	0.227564	0.340105	0.41394	0.552463	0.305543
KIT	0.349076	0.274055	0.058863	0.690024	0.243304	0.47096	0.090937	0.332121	0.124319	0.892482	0.205726	0.39686	0.081841	0.409646	0.453812	0.2412	0.323469	0.493289	0.295316	-0.292621	0.333193	0.580534	0.386759	0.257943	0.470252	0.3348	0.790109	0.334963	0.273802	0.383198	0.126717	-0.263285	0.120983	0.222327	0.352208	0.459043	0.479417	0.739985	0.303395	0.260182	0.691031	0.285307	0.590936	0.837687	0.429891	0.59797	0.220385	-0.09723	0.127339
ZFPM2	1.128407	-0.491685	1.114905	-0.098202	0.990821	0.564197	0.37791	0.397053	0.61692	1.009154	0.810958	-0.053438	0.392443	0.860727	0.111178	0.364294	0.606352	0.727632	0.140805	-0.480217	0.226603	0.23687	-0.022476	1.054266	0.348381	1.382474	0.561191	0.039582	0.508557	0.313286	-0.265465	0.007522	1.292091	-0.050675	0.685682	0.258126	0.773426	0.232864	0.303342	0.50091	0.29849	0.982473	0.142467	0.823185	0.491072	-0.080499	0.437815	0.626628	0.177159
GPAM	0.931551	0.315523	0.52043	-0.164255	-0.093664	2.332557	1.299506	-0.519062	-1.766713	-0.671516	-0.260733	0.583989	0.342589	1.317285	-0.146233	0.694057	0.087262	0.533133	-0.547287	-0.437149	0.069909	0.434347	-0.202658	0.3748	2.224329	0.709585	-0.775704	0.128615	0.840504	0.218417	-0.403692	-0.939866	2.369019	1.821594	0.277094	1.036443	1.592664	0.413767	-0.266933	-0.580492	1.233771	0.239877	-0.103841	0.034808	0.839263	-0.825548	1.826709	0.997955	-0.778415
GLRB	0.418287	0.682826	0.691742	0.481195	0.923632	0.07338	-0.146168	0.166699	-0.138708	0.796082	0.844227	-0.058609	0.402716	0.640886	0.288061	0.541002	0.710338	0.516103	0.570081	-0.738996	0.644988	0.47636	0.267092	0.584974	-0.081444	0.445307	0.454934	0.017648	-0.081933	0.481374	0.179326	0.25003	1.663953	0.396801	0.182597	0.448864	-0.037754	0.688744	-0.155723	0.111181	1.239704	0.156534	-0.477315	0.20923	-0.203722	0.29689	1.291314	0.590332	0.122923
PADI2	0.667136	0.58919	-0.296604	1.283392	-0.529811	0.778531	-0.291354	1.471213	-0.157386	0.396486	0.693123	0.643574	-0.07357	0.388334	0.710123	-0.684781	0.064363	0.598469	0.320024	-0.031948	0.052758	0.647036	-0.195227	0.138769	0.182317	-0.49818	0.427856	0.313772	0.707191	0.131949	0.400157	0.2426	0.065096	0.370004	0.494735	0.092967	0.655141	0.876671	0.384349	0.476238	0.157555	-0.215011	-0.467167	-0.076821	-0.077378	0.100345	-0.65709	-0.222994	0.603612
LSP1	-0.051093	0.738937	0.617412	0.458681	0.637024	0.827386	-0.115526	0.692306	0.045426	0.906776	0.40116	0.455598	1.210997	0.890871	0.467311	1.020911	0.440856	1.670723	0.7776	-0.029916	-0.100126	0.158103	0.316443	0.252019	0.44721	0.362987	-0.239609	0.035425	-0.06394	0.552217	-0.121177	0.086361	0.359129	-0.378248	0.383763	0.324375	0.375052	0.081587	0.079384	0.34779	0.266727	0.834901	0.505881	0.452214	0.70826	0.279622	-0.558441	0.516387	0.565232
FADS1	0.754169	2.140371	0.443263	0.21111	-0.631227	0.958337	0.37109	-0.009725	-0.050183	-0.57918	1.831183	1.792018	0.869241	2.446886	2.174087	0.568813	0.542421	0.071773	-0.784945	2.19526	0.883341	-0.573461	1.250035	1.573492	0.060667	-0.730445	-0.586573	-0.820683	2.283169	-1.170563	3.139576	2.474478	1.71192	2.338453	2.713873	1.660543	-0.631404	2.603256	0.233731	1.575138	1.680643	-0.362221	0.794063	-1.923722	1.169302	-0.403078	1.40391	-1.420835	2.546226
ZNF704	0.166014	0.125655	0.951542	0.932725	0.709705	0.541679	0.276591	0.519883	0.303902	0.550535	0.784581	0.332791	0.174812	0.484273	0.557332	0.251554	0.619221	0.692312	0.947731	0.309459	0.632606	0.449919	0.409554	0.68281	0.404907	0.54001	0.095289	0.556996	0.247786	0.227265	0.090207	0.109619	0.530674	0.335071	0.521538	0.375931	0.5643	0.339416	0.383363	0.321998	0.788735	0.323323	-0.051931	0.166653	0.149749	0.293802	0.640911	0.80576	0.470499
SLC14A1	1.020073	0.326057	-0.923469	1.62874	0.35695	0.529374	-0.077966	1.708594	-0.387144	-0.008912	-0.336938	0.435582	-0.242397	0.022087	0.145436	-0.074158	0.69574	1.00163	1.602363	0.640846	-0.049093	0.250286	0.887477	0.50954	0.181876	-0.798155	0.747343	1.176438	1.163615	1.040246	0.077401	-0.429955	0.323674	0.606321	0.266088	1.222576	0.179007	0.091499	-0.168866	0.388652	-0.405585	-0.464379	-0.104639	0.068404	-0.327547	-0.287879	0.980233	-0.714663	0.607207
TMEM237	0.22763	0.567448	0.424211	0.897356	0.35877	0.350451	0.614349	0.892517	0.631466	0.615029	0.205242	0.355704	0.770023	0.29839	0.728251	0.505411	0.483777	0.415048	0.472883	-0.138041	0.461726	0.322947	0.384607	0.384378	0.518862	0.056513	0.268197	0.357529	0.108311	0.555607	-0.084482	0.379566	0.4915	0.11502	0.159018	0.264905	0.681075	0.210649	0.353381	0.101638	0.376094	0.629009	0.155579	0.539324	0.270069	0.23811	0.576298	0.48941	0.495213
SLIT2	0.705703	-0.512044	-0.369994	-0.742623	0.627955	0.208114	0.99886	0.427317	0.301173	-0.05997	0.802159	-0.257385	-0.312614	0.647021	0.409475	0.249447	0.311632	-0.055394	0.314692	0.208906	-0.281408	0.256611	0.518234	0.232252	-0.046314	1.381423	-0.124506	-0.066522	0.48843	0.060191	0.158274	0.232307	0.821356	0.249158	0.622199	0.736512	0.638891	0.565312	-0.036217	0.186954	1.067634	0.373122	-1.565126	-0.573056	0.79155	-0.086024	0.336958	1.187672	0.127267
PAIP2B	0.025335	0.629073	0.210697	0.60724	0.215954	0.258027	0.388178	0.443631	0.150762	0.350991	0.044796	0.520045	0.479627	0.465938	0.490245	0.37984	0.242434	0.106194	0.420145	0.471243	-0.412346	0.32343	0.61241	0.004409	0.286249	-0.28392	0.42934	0.356225	0.584255	0.658249	0.477778	0.381332	0.057091	0.503152	0.380645	0.311206	0.375805	0.42346	0.799339	0.428443	-0.092816	0.35682	0.410249	0.601954	0.100648	0.085302	0.26621	0.441042	-0.081339
TXNIP	0.117424	0.036086	0.131857	0.144115	0.448155	-0.028891	0.354962	0.281661	0.446709	0.549605	0.069003	-0.028544	0.025036	0.026902	0.042727	0.294117	0.007771	0.092259	0.140573	0.484223	0.538699	0.441785	0.464616	0.35816	0.086059	0.285378	0.316606	0.192387	0.080089	-0.00507	0.336502	0.274986	-0.124384	0.071512	0.261781	0.283629	0.732478	0.532406	0.491044	0.489127	0.30877	0.478324	0.512213	0.408909	0.308333	0.505854	0.579337	0.293918	0.213541
IPW	0.568807	0.475481	0.677574	0.950228	0.739686	0.710768	0.657542	1.102934	0.748282	0.873798	0.114006	0.592249	0.212592	0.502853	0.612996	0.269552	0.608199	0.827971	0.726267	-0.130635	0.78433	0.601878	0.597347	0.575602	0.083939	0.04832	0.153795	0.911081	0.694083	0.784728	0.204705	0.18834	0.166776	0.245876	0.466856	0.541786	0.744097	0.70659	0.604617	0.706533	0.686265	0.686407	0.235593	0.902671	-0.067607	0.625457	0.956708	0.472118	0.382616
ZNF652	0.253015	-0.33478	0.639359	0.262652	0.366511	-1.853903	1.219167	0.533258	0.924988	0.036831	0.335056	0.522302	0.003868	-1.568715	0.105233	0.492303	0.057531	-0.502229	0.313543	0.823184	0.679785	0.367212	1.053864	0.467484	0.557347	0.66987	0.954947	0.942934	0.681508	1.031591	0.549292	0.493801	0.400481	0.303905	0.695928	-0.252057	0.933378	0.448351	0.964229	0.447919	0.85459	0.447511	-0.947399	0.906561	0.566309	1.105437	1.070571	-0.121486	0.37412
MCF2L	-0.050944	0.929391	0.255285	0.837029	0.671398	0.806813	0.169875	0.788199	-0.031686	0.76589	0.540464	0.523839	0.647658	0.737487	0.64436	0.605241	0.377166	0.568132	0.439016	-0.110017	0.270177	0.458108	0.067395	0.342233	0.497661	-0.383334	0.086822	0.18825	0.330796	0.135394	0.348872	0.256999	0.256976	0.730164	0.302207	0.344396	0.720593	0.52822	0.587972	0.039768	0.35942	0.347383	0.257623	0.114323	-0.089588	-0.020719	0.162467	0.461024	0.00028
PARD3B	0.461261	0.34842	0.534966	0.408518	0.534404	0.34198	0.172832	0.504182	0.168461	0.476809	0.689088	0.069236	0.179903	0.591632	0.193878	0.481441	0.570597	0.253954	0.290882	-0.028908	0.001277	0.060702	-0.124695	0.796412	0.611316	0.725903	0.163664	0.285639	0.301016	0.4388	0.260394	-0.058814	0.850931	0.292738	0.189332	0.40211	0.462728	0.547014	0.490554	0.352272	0.474773	0.685218	-0.001854	0.177086	0.155959	0.175127	0.464673	0.520582	0.483464
EPHB6	-0.25963	0.722324	0.623511	0.446655	0.527282	0.78471	-0.046794	0.420795	-0.245925	0.339536	0.052311	0.65731	0.705567	0.28428	0.665582	0.610067	0.366092	0.361804	0.299161	0.185506	0.305239	-0.157139	0.268845	-0.02615	0.491326	-0.275854	-0.006227	-0.140408	-0.021748	0.042634	-0.652863	0.023433	-0.35234	0.271591	0.022292	0.432373	0.151177	0.082655	0.295605	0.32107	-0.019899	0.745756	0.69939	0.267428	0.296822	0.121406	-0.182663	0.56315	0.032973
SORD	0.268892	1.849703	0.398672	0.497581	-0.149872	-0.736343	0.147617	-0.716842	0.184489	0.050795	0.889487	0.721631	0.898678	0.923186	1.660406	0.158651	1.015949	0.470519	0.020494	0.733255	0.184711	-0.249628	0.816726	0.990256	-0.584403	-0.436006	0.166072	-0.066695	1.317485	-0.781131	1.55111	1.563777	0.578309	1.985392	1.63128	1.21177	0.057397	1.31781	0.017222	-0.612326	0.382339	-0.042091	1.32966	0.274866	0.171827	0.853656	1.375565	-0.375675	1.513324
ACTG2	0.711776	0.535902	0.949744	0.868091	1.595574	0.004832	0.285087	0.436189	0.190646	0.94742	0.487221	0.033976	-0.41922	0.956394	0.818427	1.245928	0.995199	0.46024	0.918416	0.419182	0.593534	0.590171	-0.285397	1.366286	0.301168	0.91141	-0.113088	0.464245	0.882121	0.036024	-0.155747	0.551233	1.051593	0.736957	0.212853	0.710881	0.901011	-0.13728	-0.293087	-0.330188	-0.067634	0.359364	-0.812838	0.574608	0.316241	-0.012009	0.118309	0.446613	0.356522
AIF1L	0.192428	0.592308	-0.143986	0.820493	0.736985	0.482103	-0.163294	0.330474	0.137203	-0.200484	0.410967	0.351708	0.130048	0.746711	-0.000459	0.266175	0.645626	-0.103564	0.512528	-0.115994	0.574599	0.47613	-0.354741	0.608996	0.202073	0.260156	0.063832	0.359013	0.364419	0.049254	0.050079	0.215557	0.290267	0.378115	0.346183	0.077606	0.509838	0.458977	-0.031132	0.298862	0.173636	0.54448	0.354356	0.311813	0.097206	0.09939	0.094354	0.345483	0.177106
PDGFRL	1.702496	-0.039622	0.513954	-0.453265	1.350629	0.153637	-0.003251	0.057765	0.653576	0.33338	1.61585	0.365593	1.01335	1.023495	0.304268	0.701019	0.216318	0.952524	-0.086164	-0.605379	0.638114	0.652921	0.307854	0.845203	0.751633	1.073854	0.661743	0.04617	0.487594	0.749094	0.494564	-0.646659	1.557154	-0.143286	-0.139907	0.894452	0.001772	0.287013	0.23943	0.303795	1.035727	0.845937	-0.453795	0.170094	1.443808	0.281928	0.611573	0.482759	1.272488
SCD5	0.562804	0.584269	0.815241	0.971279	0.976337	1.240756	1.145733	1.248485	0.565198	0.601062	0.473383	0.525087	0.078477	0.328062	0.506674	0.70847	0.253435	0.504236	0.556116	-0.439112	0.463969	-0.130109	0.584621	0.328152	0.049515	0.537407	0.169065	0.544118	0.991683	0.350093	0.431739	0.66101	0.892327	0.175881	0.926176	0.398506	0.998711	0.822622	0.673313	0.890574	0.121391	0.728774	0.781806	0.420209	0.332492	-0.089947	0.800742	0.782718	0.496369
SAP30L	0.233917	0.230292	0.229257	0.364543	0.535524	0.136328	0.294422	0.137461	0.009479	0.434833	0.171929	0.254833	0.381889	0.184513	0.07952	0.420159	0.229667	0.512102	0.339667	-0.095366	0.299094	0.23	0.47587	0.148141	-0.002409	0.024716	-0.055954	0.415055	0.243667	0.315941	0.039599	-0.073302	-0.012596	0.044	0.015621	0.113253	0.318854	0.080978	-0.133837	0.360969	0.540235	0.2782	0.490066	0.537738	-0.231132	0.066532	0.175983	0.188039	0.268478
PRELP	0.276412	0.122337	0.522913	0.159842	0.659261	0.711396	-0.098747	0.575872	0.05122	1.142025	1.264608	0.452934	0.720428	0.612492	-0.082942	0.730402	0.637072	1.084348	0.220814	-0.337426	0.320538	0.396078	0.064448	0.62764	0.149995	1.010384	0.629407	0.405843	0.328132	-0.249041	-0.017484	-0.07721	0.438825	-0.206744	-0.127383	0.241848	0.052049	0.281906	0.151877	0.526362	0.8825	0.779506	0.301445	0.047755	0.729232	0.41093	0.762532	0.882719	0.262943
LINC01305	0.065706	0.050195	0.260424	0.290318	0.80893	0.274662	0.208767	0.35239	0.590485	0.916344	0.680011	-0.176303	-0.166887	0.554382	0.192468	0.83551	0.317161	0.878874	0.776439	0.200911	0.043248	0.252174	0.582015	0.287632	0.446352	0.761902	-0.129618	-0.009115	0.786463	-0.05911	-0.166331	-0.116055	0.448338	0.259207	0.844177	0.133627	0.020517	0.479666	0.17539	-0.089156	0.183839	0.872298	-0.073728	0.746223	-0.143637	0.575064	1.081513	0.519782	-0.318177
SPTBN1	0.651507	-0.161147	0.223196	0.292722	0.310221	0.25797	0.272547	0.274216	0.226053	0.479051	0.51505	0.142582	0.325912	0.2209	0.239063	0.258498	0.086177	0.211119	-0.008296	-0.156788	-0.144238	0.537901	0.087411	0.786852	0.53694	0.961865	0.264544	0.219789	0.393734	0.031091	0.30285	0.454744	0.686727	0.533007	0.650916	0.488598	0.512621	0.541751	0.454008	0.568942	0.810786	0.952078	0.285422	0.150428	0.53019	0.340113	-0.083933	0.724147	0.739918
RAPGEF2	0.046656	0.776359	-0.655814	1.434946	0.632861	1.551263	-0.848365	0.988678	0.616759	0.441816	0.804525	-0.942297	-0.935948	0.463246	-0.735919	1.145375	-0.29591	0.558545	-0.305416	0.252794	0.257066	0.215016	0.793272	0.33568	0.193658	0.445034	0.421787	-0.434493	-0.083022	0.603926	0.867345	0.201228	0.156684	-0.354181	-0.110894	0.682912	0.770205	0.454662	0.473792	-0.258558	0.400377	0.320783	1.271732	-0.008164	-0.733437	0.315593	0.398588	-0.51011	0.608003
SPRY2	0.232115	0.131611	0.9648	0.975252	0.790517	0.649518	0.319567	0.655066	0.061253	0.732169	0.312628	0.262378	0.284607	0.461647	0.636379	0.419917	0.455463	0.510294	0.818381	0.35509	0.005623	0.524781	0.054901	0.491655	0.261131	0.737432	0.585982	0.424252	0.648165	0.371845	0.491764	0.033252	0.31623	0.34595	0.307925	0.327181	0.66267	0.47805	0.343214	0.599764	0.17259	0.163719	0.217022	0.869803	0.163056	0.541188	0.334135	0.392437	0.18302
ARHGEF26	0.332227	0.785028	0.426823	0.623776	0.162112	0.699735	0.888249	0.408662	0.231117	0.614021	0.299549	0.317868	0.636464	0.733939	0.714548	0.80679	0.43184	0.626609	0.082488	0.292904	0.518536	0.510647	0.558228	0.552597	0.565709	-0.147001	0.293352	0.693015	0.360465	0.754716	0.208916	0.162091	0.125633	0.363642	-0.013965	0.609659	0.397285	0.225207	0.030717	-0.142446	0.502019	0.330597	-0.039225	0.414659	0.098429	0.371901	0.562006	0.662407	0.306774
GHR	0.561278	0.067244	0.148073	0.231922	0.189734	0.688065	0.650262	0.385048	0.036219	0.368984	-0.010785	0.195483	0.315891	0.187265	0.159987	0.040173	0.016736	-0.156521	0.010989	-0.589514	0.324738	0.455895	0.082257	1.067516	0.122283	0.129415	0.226001	0.009848	0.278751	0.186989	-0.123443	-0.20305	0.541093	0.34878	0.218999	0.131952	1.147713	0.311015	-0.198925	-0.042201	0.480015	0.692936	-0.059637	0.113991	0.08764	-0.030132	0.704657	0.366307	-0.120293
FASN	0.165449	2.447689	0.538441	0.312321	-0.429378	1.047726	-0.332871	0.150208	-0.531375	-0.129366	1.541912	1.297142	0.515133	2.531669	1.955216	0.755285	1.029881	0.640447	-0.387351	0.487819	0.131799	-0.723482	-0.000723	1.35008	0.226825	-0.908467	-0.497753	-0.489755	1.016214	-0.35454	2.053589	1.373481	1.041065	1.591898	1.672251	0.799302	-0.13874	1.694684	-0.253771	0.332921	1.53027	-0.073686	0.517396	-0.780193	0.439459	-0.300375	0.116972	-0.748972	1.25637
XPNPEP2	0.33874	0.255905	0.475677	-0.301673	0.202496	0.557149	-0.060422	0.094535	-0.474724	1.173862	0.773775	0.480794	0.653635	-0.073046	0.111116	0.354735	-0.246189	0.813456	-0.171842	-0.449939	0.193103	0.104652	-0.30554	0.414594	0.371042	0.465217	0.03295	0.391341	-0.209955	-0.224782	0.220268	0.223182	0.407501	-0.330135	-0.094875	0.196331	0.19571	0.354323	0.066556	0.310144	0.30938	0.986778	0.062983	0.116956	0.438473	0.084632	0.347577	0.191533	0.148726
EMCN	0.495251	-0.347189	0.004762	0.444894	1.050231	1.198857	-0.125681	0.513902	-0.130433	0.155664	0.554067	-0.024691	0.336791	0.737405	0.637717	0.699183	-0.447527	0.650987	0.003691	-0.467302	0.36953	0.707323	0.601264	-0.005501	0.521706	0.444228	-0.147224	0.548869	0.832201	0.37046	1.050638	0.041479	0.4493	0.556332	0.396954	0.46073	0.512123	0.232721	0.135244	-0.090235	-0.367504	0.636905	-0.782119	0.3615	0.060624	-0.083969	0.590025	0.297916	-0.04352
ZBTB20	0.698812	-0.161456	0.163297	-0.131405	0.494412	0.148763	0.556821	0.27329	0.842374	0.631865	0.483126	0.097409	0.036453	0.34294	-0.084229	0.130143	-0.027175	0.154558	0.27177	-0.087829	-0.16312	0.155629	-0.231434	0.37912	0.870804	-0.154784	0.683471	0.757423	0.488841	1.008973	0.237671	0.113201	0.727645	0.746486	0.381507	0.640764	0.118315	0.763174	-0.190356	0.175242	0.458842	0.633344	-0.088304	0.326643	0.469227	0.158665	-0.042666	0.682571	0.386974
TMEM213	0.442572	-0.697861	-0.205443	1.668332	-0.157834	0.860889	0.010576	0.215816	0.045182	-0.327864	0.408816	0.224962	0.204192	-0.351699	0.538192	-0.657284	1.02854	0.261816	0.610166	0.760433	-0.518486	1.399509	0.202831	-0.542857	0.588517	-0.275014	0.97441	0.306604	1.056153	0.050171	1.088054	0.287641	-0.516074	1.070711	0.747917	-0.194309	0.622095	-0.15618	0.507595	0.026128	-0.771642	-1.103423	-0.443428	0.243401	-0.494194	0.658092	0.168093	-1.1941	0.675772
SYBU	0.475713	0.218538	0.558567	0.644259	0.35217	0.469467	0.652664	0.983853	-0.087801	0.210883	0.522193	0.154804	0.576664	0.301595	0.635954	0.536075	0.071521	0.645807	0.815731	-0.061927	0.206715	0.185319	0.135343	0.508612	0.152539	1.010055	0.396895	0.542571	0.39988	0.210561	0.328788	0.254984	0.364098	0.32365	0.49662	0.397397	0.782646	0.554972	0.156362	0.406989	0.119228	0.481601	0.169051	0.5971	0.559483	0.495887	0.455608	0.264847	0.524597
SGCG	0.779811	0.675129	0.745973	-0.152319	-0.00595	0.54226	0.587719	0.699681	0.768672	1.239618	0.524196	-0.08474	0.466496	0.196033	0.054325	0.745243	-0.12012	0.478889	0.071342	0.102366	0.410199	0.844086	-0.192941	0.831459	0.745375	0.670797	-0.023521	0.509059	-0.154315	0.002862	-0.407852	-0.273544	0.537112	0.283087	0.050477	0.270684	0.279854	0.193338	0.633375	0.358487	0.886189	1.133365	-0.207674	0.160147	0.447489	0.382689	0.953577	0.811482	0.339634
EMX2OS	0.389828	0.159923	0.404157	0.151583	0.649871	0.205005	0.224927	0.457767	0.162909	0.613493	0.730534	0.230451	-0.249326	0.153456	-0.050079	0.256574	-0.070227	0.064118	0.018116	0.205457	0.131845	0.458047	0.342911	0.260763	0.130216	0.89624	0.311482	0.124771	0.348575	0.153826	0.419387	0.124704	0.605752	0.31512	0.273499	0.391353	0.332925	0.264764	0.320573	0.621523	0.234094	0.683729	0.007107	0.604249	0.540416	0.271216	0.767832	0.803129	0.62854
CDON	0.50171	0.494592	0.503208	0.202704	0.726013	0.81154	0.573593	0.830216	0.284725	0.883319	0.959894	0.153415	0.842214	0.823063	0.47756	0.702254	0.411151	1.046473	0.106565	-0.099976	0.459314	0.359798	0.568413	0.525354	0.514349	0.364435	0.190895	0.750228	0.355368	0.242071	0.257416	0.003312	0.536065	0.098387	-0.11557	0.401504	0.776295	0.215245	0.443446	0.037289	0.455911	0.620431	-0.250802	0.316566	0.519663	0.123093	0.240625	0.458649	0.189714
DBP	0.526832	0.735816	0.510542	0.688106	-0.042195	1.235598	0.536768	1.440893	0.763654	0.111531	0.523339	0.003249	0.050677	-0.227648	-0.259724	-0.105182	-0.042362	0.188266	1.060695	0.067437	0.326792	-0.675242	-0.669355	0.619423	0.13462	0.944654	1.081834	0.387761	0.983745	0.713876	0.563517	-0.023459	-0.033305	0.160386	0.642559	0.652662	0.264266	0.013845	-0.11147	0.533855	0.425847	0.508945	0.208048	0.604329	0.755524	0.932773	-0.504976	-0.130447	0.71232
BCL6	-0.492743	0.358882	0.347755	0.210434	0.239295	0.000668	-0.71746	0.210548	-0.155357	0.648197	0.180183	0.058197	0.044124	-0.065332	0.668006	0.709359	0.166848	0.590438	0.38755	-0.516062	-0.342164	-0.147511	-0.491558	0.58736	0.235629	0.624875	0.318706	0.237021	0.220473	0.421802	-0.338444	0.257414	-0.560748	-0.037516	0.029293	0.242269	-0.310878	0.565662	0.057697	0.484266	-0.262208	0.59907	0.641131	0.993825	0.274786	0.753584	-0.039524	-0.31423	0.317878
ABCF2	-0.1851	0.3764	-0.361185	0.083714	-0.18272	0.347352	-0.070973	0.780253	0.641161	0.152897	0.110837	-0.297054	0.884489	-0.077387	0.634939	0.193895	-0.074254	0.155324	0.005533	0.549835	0.382718	0.219198	-0.069252	0.131457	0.868483	-0.33525	0.45213	-0.053629	-0.234236	0.055839	-0.19734	0.217883	0.031512	0.334987	0.363212	-0.01675	0.45536	0.235276	0.018976	0.618352	0.081235	0.45981	0.185242	0.182387	0.398276	0.214395	0.163273	0.584825	0.03779
SGCE	1.115578	-0.019332	0.218998	0.241835	0.3988	0.543978	0.49269	0.358403	0.187448	0.539933	0.834137	0.001944	-0.030643	0.34637	0.108914	0.413248	0.148058	0.439732	0.44076	0.128016	0.361927	0.695693	0.183893	0.449398	0.190672	0.801846	0.481914	0.354083	0.060247	-0.136475	0.107996	-0.02815	0.993237	0.346987	0.185712	0.429176	0.606582	0.51602	0.306924	0.614926	0.686363	0.719413	-0.124661	-0.035711	0.395075	0.401758	0.828026	0.760127	0.515617
CYBRD1	0.114916	-0.227261	0.579857	-0.595805	0.793186	-0.311813	0.993925	-0.544352	0.51741	0.62299	0.638926	-0.067855	0.087414	-0.284257	-0.4432	0.172814	0.979903	0.316718	-0.356808	-0.510809	0.660803	0.532192	-0.041837	0.194989	0.0942	0.870542	0.682341	0.105838	-0.071307	0.111426	-0.183461	-0.631825	0.587626	-0.027605	0.21915	0.393326	0.207004	0.159549	0.089971	0.797802	0.798902	0.866308	0.415453	0.531439	0.21493	0.625643	0.499174	0.059486	0.402724
LOC100131564	0.01541	0.467842	0.122902	0.730712	0.827896	0.622555	0.482233	0.75939	0.759093	1.419162	0.762976	0.672573	0.218612	0.232983	0.546267	0.699421	0.424998	0.910082	0.274941	0.472995	0.044959	0.555119	0.008848	0.797217	0.288848	0.167164	-0.111147	0.112046	0.817373	0.020597	0.747724	0.664913	0.19521	0.424173	0.465896	0.197342	0.63932	0.295107	0.688219	-0.029757	0.461349	-0.018897	-0.022535	-0.347698	0.659331	0.615424	0.533914	0.120148	0.17496
ANKRD33B	0.382139	0.803009	0.582297	0.502118	0.602821	0.727876	0.667404	0.761761	0.472026	0.599845	0.260461	0.363569	0.951045	0.332456	0.581801	0.315589	0.483361	0.718646	0.091374	0.37093	0.651278	0.762317	0.379725	0.281007	0.648741	-0.544535	0.058693	0.227513	0.113952	-0.033685	-0.069382	0.546123	0.132185	0.418199	0.20913	0.535881	1.121043	0.392363	0.72597	0.473433	0.673368	1.090203	0.303169	0.335138	0.509377	0.166349	0.57638	0.740048	0.556897
SMOC2	0.645491	-0.699711	0.61279	0.042561	0.850153	0.42114	0.270629	0.312687	-0.071613	0.522135	0.524739	-0.099221	0.074274	0.274844	-0.03603	0.67292	-0.093465	0.157195	-0.232278	0.069845	0.286224	0.607481	-0.149997	0.199205	0.161269	1.072501	0.071012	0.15229	0.120284	-0.206588	-0.441019	-0.259219	0.875086	-0.308704	-0.192943	0.118024	0.612206	0.449923	0.115939	0.36913	0.412679	0.689511	-0.633312	0.161882	0.849832	-0.474908	0.567781	1.005149	-0.330076
HDC	0.570561	-0.460454	-0.127787	0.309758	0.551235	-0.088643	0.413642	-0.11361	0.484566	0.887668	0.378598	0.119125	-0.076093	-0.165739	-0.608799	0.538585	-0.015822	0.694115	0.059709	-0.128671	0.363096	0.274789	0.289644	0.245689	-0.179318	1.07063	-0.022994	-0.296848	-0.252623	-0.31581	-0.406493	-0.417255	0.204534	-0.14082	-0.056632	-0.031262	-0.180262	0.054366	0.134015	0.619971	1.149162	0.538053	0.177401	1.411191	0.470465	0.256931	0.112952	0.131171	0.136537
PEG3	0.450088	0.06757	0.588169	0.969521	0.943697	0.517066	0.499829	0.925364	0.265374	0.675122	0.796689	0.195666	0.010725	0.672753	0.198102	0.483874	0.649166	0.668082	1.255448	-0.379287	-0.364932	0.191476	0.133658	0.598993	0.200816	0.971563	0.878881	0.702793	0.371794	0.795877	0.823324	0.630742	0.567033	0.593266	0.643265	0.852969	0.960182	0.734417	0.531027	0.775539	0.558278	0.690656	0.4491	1.236512	0.621347	0.305792	0.917819	0.625059	0.550415
SNX1	0.353998	0.523233	0.528698	0.713571	0.875232	0.449494	0.230124	0.718366	0.38574	0.639564	0.55153	0.306706	0.169806	0.311796	0.609559	0.571406	0.412243	0.549697	0.647184	0.099937	0.028525	0.702309	0.356593	0.423977	0.301652	0.155178	0.200511	0.29596	0.275232	0.109393	0.118479	-0.182202	0.382176	0.635287	0.388058	0.310986	0.865591	0.474197	0.048587	0.350607	0.468516	0.641766	-0.004882	0.884264	0.015953	0.454572	0.709479	0.544171	0.149126
FGFR1	0.833384	-0.502773	0.5301	0.009542	0.634642	-0.302141	-0.32124	-0.424465	-0.394408	0.938189	0.701049	0.347392	0.346865	0.240054	-0.220175	0.832059	0.766921	1.101823	0.324806	-0.568333	0.047596	-0.025191	-0.310581	0.927018	-0.049075	0.641117	0.06479	-0.011851	-0.011919	-0.066163	-0.142427	0.189268	0.612651	0.089873	0.236743	0.629754	0.264871	0.26306	-0.17638	0.275731	0.799231	0.956497	0.308273	0.209005	0.861848	0.354275	-0.771831	0.45772	0.674321
AGR3	-0.157136	0.432272	-0.18829	-0.070907	-0.136878	1.778027	-0.930331	0.163398	-0.727712	1.249137	-0.110841	0.442608	1.900825	2.747567	-0.558261	2.513621	-0.369038	1.344327	-0.53812	0.321988	-0.803698	3.426328	-0.30266	-0.818357	0.836464	-0.185916	-0.174864	0.788226	1.666867	-0.475138	-0.449851	-0.056802	-0.463405	2.536184	0.815364	-0.253501	2.167553	0.713147	0.868076	1.230396	-0.078834	-0.333183	0.067063	0.197677	0.966646	0.184269	3.216454	0.151084	-0.030316
PECR	-0.106176	2.118741	-0.108821	-0.059322	-0.532079	-0.033113	-0.248841	-0.183992	-0.42698	-0.040726	1.091287	0.657912	0.462942	1.746809	1.742641	0.422629	0.877352	-0.576406	-0.735073	0.908482	0.524568	-0.42719	0.596402	0.921033	-0.680587	-0.657576	-0.555214	-0.748399	1.034458	-0.904286	2.235002	1.672187	1.117056	1.891445	1.706235	0.764446	-0.11382	1.925587	0.17483	0.771029	1.04707	-0.344589	0.747248	-0.746748	0.509507	-0.541599	0.873516	-0.70118	1.723373
MUCL1	0.472718	0.435872	0.109892	0.633975	0.122786	0.24565	-0.535954	0.743032	0.128094	0.232125	-0.146696	0.655224	0.172647	0.35264	0.333211	-0.169619	0.423871	0.194736	0.805458	0.112225	0.381216	0.094572	-0.184324	0.367373	0.320603	-0.20878	0.842233	0.497899	0.595576	0.35928	0.494949	-0.053017	0.150497	0.394954	0.060537	0.336202	0.331824	0.388404	0.097049	0.425324	0.35146	0.032803	0.227268	0.411592	0.100213	0.383444	0.0495	-1.068338	0.714869
TMEM47	0.28971	0.137388	0.458668	0.945561	0.408029	0.611737	0.310922	0.604625	0.316934	0.692461	0.44386	-0.248622	0.303192	0.503641	0.448957	0.705552	0.346851	0.66483	0.31815	0.195902	0.547685	1.064704	0.493765	0.760226	0.208129	0.291353	0.257003	0.324382	0.61001	-0.109647	0.260266	0.299113	0.474943	0.25722	0.496535	0.468547	0.84417	0.788839	0.337736	0.381083	0.728787	0.465287	0.111954	0.328286	0.240324	0.278033	0.218843	0.614432	0.45404
NFIA	0.472909	-0.019449	0.054194	-0.000894	0.175022	0.105472	0.201263	0.105713	0.245664	0.318251	0.433803	0.139944	0.034281	0.160693	0.048804	0.151764	0.283904	0.243261	0.07441	0.218677	0.246805	0.244107	-0.278534	0.574545	0.258539	0.676528	0.231408	0.346778	0.464738	-0.020753	0.338071	0.445606	0.676458	0.22546	0.310894	0.416814	0.61392	0.538273	0.202393	0.172844	0.496778	0.694318	0.303195	0.260701	0.363833	0.259494	-0.011029	0.506631	0.568958
PTPN21	-0.120939	-0.208257	0.397297	-0.001336	0.896313	0.585733	0.443228	-0.846322	0.442595	0.390482	-0.050476	0.465376	0.669859	0.248105	-0.312654	0.964581	0.464394	0.791241	-0.409287	1.025511	-0.262472	0.456434	0.698915	-0.391028	0.757591	0.096417	0.84373	0.111055	0.268952	0.589559	0.353882	0.152457	0.264345	0.319162	0.187055	0.624846	0.186402	0.006346	0.31088	0.500354	-0.291945	0.232619	0.965269	0.549762	0.213209	0.625356	0.546803	0.17515	0.132244
PBX1	0.336105	0.683506	0.639457	0.787529	0.83416	0.406524	-0.194642	0.704267	-0.184069	0.683144	0.833161	0.384736	0.334441	0.369757	0.280217	0.134711	0.847281	0.558629	0.728813	-0.749043	0.410429	0.062379	-0.14751	0.703956	0.155556	0.496307	0.349762	0.701325	0.597278	0.50162	-0.075819	0.021652	0.654674	0.025523	0.277788	0.438484	0.303383	0.471372	0.12167	0.251987	0.464793	0.399676	-0.023275	0.44299	0.472561	0.128806	0.128004	0.463513	0.640384
GPC3	1.018963	0.229176	-0.200953	0.043441	-0.208965	0.707653	0.660889	0.506431	-0.242642	0.320031	0.02538	-0.086238	-0.151026	0.118426	-0.206396	0.026724	0.018092	0.294548	0.208351	0.713372	0.7426	0.890735	-0.23466	0.98803	0.494297	1.05572	-0.027717	0.813386	0.477171	-0.243567	-0.407337	-0.237065	0.086268	0.135507	0.339252	-0.113624	1.458418	0.58537	0.189236	0.809996	-0.279361	1.174597	0.179521	-0.299872	0.048698	0.453927	0.453372	1.097833	0.007211
MEST	1.419009	0.315447	0.508176	-0.17147	0.147202	0.6449	-0.261886	0.559975	-0.461213	-0.474243	0.165808	0.776096	-0.095572	0.455929	-0.118316	-0.432081	0.533183	-0.531359	-0.068383	-0.356744	1.01434	-0.916405	0.282987	0.659826	-0.679161	0.640528	-0.057534	0.284387	0.64379	0.218331	0.890176	0.558146	0.807805	0.208773	0.831832	0.8165	0.432169	0.445546	0.085007	-0.232723	0.552011	0.698314	-0.218694	-0.196751	0.5265	-0.34029	-0.128015	-0.276361	0.801256
PLIN4	0.36092	0.284054	-0.320465	0.230573	-0.486709	2.126872	0.102792	0.134069	-1.491112	0.42561	-0.481247	0.628708	0.644484	0.059798	-0.42858	0.451083	-0.073362	0.160035	-0.854054	0.126979	0.303148	0.519579	-0.473957	1.169737	0.378505	-0.003788	-0.669418	-0.283155	0.327233	-0.686913	-0.243955	-0.253859	0.751557	0.223685	0.19168	0.257611	1.105511	0.635017	-0.743823	0.124935	0.608603	1.131168	-0.08686	-0.658331	1.026095	-0.3803	0.535421	1.499524	0.100402
SCN7A	0.553132	0.600667	0.307383	1.420984	0.256058	0.470172	0.404332	1.21383	-0.353634	0.680813	0.525901	0.535362	-0.963528	0.554835	1.089441	-0.145398	0.584828	0.3547	0.489603	-0.829682	-0.192142	0.684193	0.538513	0.665277	0.626657	0.070303	0.529209	0.929395	0.78275	0.54044	0.400032	0.504833	0.827669	1.085546	0.704446	0.25399	1.174848	1.177602	0.775116	-0.024116	0.460361	-0.125681	-0.307577	1.271895	-0.064891	-0.148185	0.959824	0.066541	0.334384
ROPN1B	0.748112	0.415994	-0.021241	1.516775	-0.25028	0.428303	0.089839	0.928156	-0.350091	-0.442301	0.550565	0.157826	-1.141429	-0.1665	0.428689	-0.481492	0.138789	0.277468	0.332226	0.080675	0.547597	0.927961	0.099386	0.281987	0.641877	-0.973302	1.085347	0.773419	0.548733	0.170378	0.370525	-0.027335	0.127951	0.829674	0.673331	0.792558	0.624037	1.128746	0.283721	0.203402	0.077952	-0.543093	0.292021	-0.007974	-0.668315	0.300399	0.190355	-0.757872	0.799972
OLFML1	1.090434	0.2264	0.591896	-0.227598	0.78105	0.329978	0.286563	-0.153228	0.468681	0.499133	0.867801	0.047709	0.470056	0.337769	-0.054127	0.591149	0.599823	0.676955	0.08868	-0.537364	0.646452	0.234649	-0.344287	0.955021	0.427084	1.446963	0.608536	0.657352	0.303984	0.224623	0.01746	-0.549897	1.06928	-0.02915	0.134015	0.624947	0.112213	0.232225	0.162002	0.183451	0.982313	0.917497	-0.32453	0.331447	0.912113	-0.101342	0.589488	0.372807	0.450725
MMRN1	0.436361	0.21762	1.67915	-0.35856	0.749966	-0.076031	-0.767242	-0.506547	-0.341706	0.482034	0.732471	0.151506	-0.746893	0.013061	0.690139	0.027817	0.43727	0.826537	0.428329	0.141317	0.089407	0.518572	1.391107	0.729597	-0.606636	1.400242	-0.262077	0.401485	-0.826322	0.342156	-0.77023	-0.084943	1.141627	-0.020774	0.420456	0.406495	0.213787	0.102408	0.573377	0.086156	1.40051	0.256889	-0.443873	0.336627	-0.854336	0.109146	1.554129	0.79927	-0.500912
MCOLN3	0.73134	0.116867	0.24331	0.054862	0.762067	0.033516	0.532765	-0.059156	0.334969	1.377924	0.401507	0.379937	0.620301	0.307355	0.408029	1.167607	0.141192	0.722746	0.322968	-0.4377	0.394828	1.178054	0.240415	0.433557	0.344103	0.765143	0.644104	0.27737	-0.197183	0.272917	-0.100126	-0.519975	0.906935	0.182894	-0.135337	0.49085	-0.204136	0.041469	0.026744	0.442909	0.693577	0.223644	0.66553	1.038886	0.369611	0.758522	1.059494	0.831512	0.213576
NSUN6	-0.085809	0.647493	0.418082	0.264124	1.332963	0.341016	-0.2699	0.31006	0.198708	1.190903	0.939082	0.364212	0.104966	0.49645	0.567055	0.920982	0.224613	0.938273	0.751477	-0.01777	-0.042297	-0.02493	0.167972	0.791422	0.329493	0.667631	0.087933	0.26111	0.728738	0.587896	0.678618	0.395481	0.58298	0.670817	0.733413	0.772007	0.621004	0.417748	0.027887	0.423289	0.981385	-0.079989	-0.853658	0.806259	0.325754	0.399706	0.723557	0.15315	0.121375
ABHD12B	0.280284	1.015645	0.775839	-0.093619	0.382296	0.02352	0.180311	-0.786715	0.371331	0.333224	0.322994	1.043109	0.482351	1.151412	0.737387	0.471956	1.018129	0.093948	0.113552	0.786074	0.583123	-0.013287	1.29536	-0.801936	0.668631	-0.166609	0.495515	0.175274	0.559713	0.16363	0.628663	0.606276	0.241355	0.777007	0.94866	0.412161	0.161512	0.860127	0.194483	0.155621	0.384692	-0.136377	1.222219	0.774274	0.196765	0.678696	0.776154	0.413529	0.382147
DNM1	0.517472	0.647717	0.866779	0.181854	1.357324	0.950067	-0.0783	0.709639	-0.14636	1.462365	1.171399	0.716882	1.010064	0.688555	0.295501	1.495255	0.679604	1.329205	0.750352	-0.223862	0.233713	0.248135	-0.254847	0.693922	0.505778	1.166429	0.32258	0.599975	0.100539	-0.121827	-0.11855	-0.032774	0.969833	-0.168577	0.422936	0.659772	0.15265	0.469328	-0.247925	0.445224	1.053654	0.679271	0.228244	0.545124	0.756716	0.164017	0.005461	0.679067	0.318037
AHSA2	0.390081	-0.142772	0.67624	0.779593	0.167381	0.056747	0.451309	0.10365	-0.150057	0.826703	0.513244	0.173801	0.149364	0.623851	0.359973	0.772045	-0.652718	0.351917	0.520582	0.064965	-0.256069	0.33451	0.648648	0.136302	0.154624	0.295945	-0.214108	0.338755	0.510618	0.710495	0.123608	0.310259	0.610736	0.49872	0.508942	0.189577	0.291338	0.534256	0.419062	0.898371	0.749823	-0.27695	-0.305679	0.915394	0.006819	0.023396	1.357759	0.875526	0.139933
SCARB2	0.456234	-0.266994	-0.026704	-0.113614	0.104259	-0.213111	0.153703	-0.37542	0.195357	0.090851	0.453811	0.100393	-0.154021	0.0216	0.551074	0.153641	0.313471	0.370615	-0.189003	0.115612	0.348943	0.612195	0.307795	0.359113	0.376196	0.177148	0.653345	0.653943	0.35573	0.178963	0.665045	0.208902	0.267763	0.629823	0.584524	0.695626	0.130371	0.62934	0.176794	0.629507	0.617877	0.35905	0.334094	0.27053	0.07253	0.497047	-0.380662	-0.140446	0.508633
NFIX	-0.377061	1.477556	1.267118	1.123261	1.528728	1.356606	-0.281463	1.292352	-0.655218	1.056643	0.926836	1.073477	1.163725	1.221376	0.893721	0.570831	1.101234	1.171523	1.051865	-0.489069	0.140395	-0.001359	-0.038986	0.599148	0.351606	0.267032	-0.281592	0.414529	0.149856	0.028175	0.01644	0.24863	0.350257	0.067373	0.394281	0.453389	0.325779	0.196403	0.018745	0.052616	0.602176	0.272365	0.026849	0.266574	0.393744	0.131584	0.16652	0.504371	0.319259
H3F3A	-0.029254	0.901035	0.130561	1.227337	-0.111891	0.155639	0.951839	0.245797	0.796989	0.5838	0.079547	0.087437	0.084025	-0.353452	0.081065	-0.06097	0.56637	0.265001	0.373038	0.058374	0.329004	-0.050039	-0.003883	0.867611	0.474819	0.790604	0.87378	0.569017	0.253665	0.153763	-0.959503	0.353514	-0.172209	-0.061458	0.564834	0.311254	0.791512	0.586424	0.398541	0.495843	0.928187	0.59079	0.436836	0.559971	0.601998	1.201067	0.021023	0.822762	0.501897
MIR6872	0.654685	-0.085614	0.4445	-0.053158	0.560641	-0.057874	-0.049236	0.231512	0.249479	0.125981	1.073814	0.260788	0.966861	0.878497	0.095447	0.579201	0.086648	0.590202	-0.020567	0.04677	-0.254799	-0.00277	-0.23597	0.338558	0.490807	0.746806	0.141766	-0.038466	0.231496	-0.137744	0.358991	0.008689	1.154388	0.097564	0.104519	0.499253	-0.094891	0.255775	-0.008604	0.184384	0.929326	0.427967	-0.63546	-0.390686	1.1722	-0.847484	-0.24681	0.365406	0.956556
MARC2	0.892898	0.309603	0.139591	1.084295	0.459491	1.034869	0.082284	0.986819	-0.05463	0.446788	0.670528	0.344144	0.40371	1.057399	0.496933	0.404739	0.066614	0.535175	0.624584	-0.535519	0.031642	0.299632	0.044059	0.71616	0.333194	0.231825	0.640896	0.734742	0.327453	0.216108	0.266294	0.258069	0.370352	0.600008	0.707958	0.402243	0.608654	0.652224	0.229418	0.678406	0.449675	0.312064	-0.095207	0.317413	-0.356662	0.149082	0.543941	0.059612	0.591813
LTBP4	0.062053	0.494466	0.195106	0.568678	0.414724	0.137015	-0.269961	0.57745	0.028585	1.133827	0.645732	0.388838	0.487124	0.450507	-0.001232	0.864547	0.153827	0.683387	0.606582	-0.316895	-0.05061	0.300152	-0.238883	0.462914	0.402776	0.561954	0.343148	0.556933	0.211719	-0.121496	-0.111629	0.169595	0.535097	0.289126	0.398182	0.336498	0.321148	0.353094	0.139027	0.454506	0.628575	0.464971	0.250667	0.52822	0.568436	0.44845	0.510067	0.846172	0.445152
NRN1	0.281916	0.284046	0.612048	0.913414	0.888741	0.622393	0.530098	0.365991	0.096467	0.719001	0.539448	0.126534	0.279226	0.898294	0.308116	0.510441	-0.099176	0.355094	0.552892	0.23065	0.358714	0.910571	0.377508	0.701514	0.172474	0.64739	0.347942	0.048899	0.495093	-0.264031	-0.029043	0.522502	0.516869	0.75469	0.092543	0.414534	0.660984	0.247847	0.323979	-0.122262	0.271167	0.431135	-0.069942	0.417078	0.278692	0.175034	0.678376	0.782415	0.194305
CNTN4	-0.088592	-0.066508	0.515781	0.614147	0.807861	-0.006176	-0.19361	-0.004593	0.121799	0.774552	0.461464	0.251808	0.498023	0.185552	0.653387	-0.354347	-0.174886	-0.296107	0.598171	-0.237449	0.976443	-0.236	0.072561	1.149392	-0.00456	0.057253	0.855513	0.735712	1.275157	0.224995	0.923182	0.454493	1.066158	0.03811	0.395135	0.29272	0.141244	0.208019	0.346264	0.770723	0.299297	0.969569	-0.469336	0.12194	-0.514843	0.313556	0.411388	0.217361	0.510964
FAM19A5	1.228091	0.581581	0.970567	0.375695	0.707222	0.169781	-0.119083	0.951954	0.097725	1.38476	1.800122	0.432177	0.696153	0.568207	0.155044	1.355555	0.650217	0.928577	0.865208	-0.192829	0.469018	0.78953	-0.135833	0.94341	0.865156	0.997297	0.189391	0.699095	0.252677	0.429461	-0.177675	-0.453187	1.194475	-0.169418	0.142231	0.512479	0.354322	0.230425	0.502572	0.714105	1.58196	0.73117	-0.143633	0.583102	0.602308	-0.443837	1.595952	0.21148	0.835034
RERG	0.375415	0.654711	0.849061	1.134444	0.827305	0.627544	-0.018707	0.645344	-0.032514	0.506347	0.701442	0.569693	-0.184331	0.297982	0.272657	0.226234	0.829491	0.669585	1.029675	-0.675756	1.053601	0.363172	0.267387	0.719619	-0.228362	-0.211866	0.089458	0.596675	0.29735	0.613607	0.227731	0.318153	0.363497	0.565961	0.694065	0.298667	0.057538	0.388205	0.245411	0.158707	0.290525	0.435769	-0.263724	0.383667	-0.393992	0.357297	1.110425	0.379737	0.789897
GPRASP1	0.423816	0.513102	0.607536	1.043378	0.587714	0.634233	0.689009	0.874159	0.561263	0.716592	0.937176	0.655423	0.088781	0.604624	0.336154	0.655751	0.635985	0.834881	0.613345	-0.077672	0.997135	0.513536	0.558084	0.99622	0.160567	0.425466	0.422815	0.954429	0.881166	0.324637	-0.012166	0.432144	0.296402	0.401402	0.735075	0.600733	1.078939	0.562915	0.696271	0.991959	0.708609	0.940637	-0.063375	0.916814	0.045774	0.326565	1.072995	0.375647	0.56648
PRLR	0.4252	0.255168	0.176687	0.165478	0.600297	0.130194	-0.445322	0.525953	0.220567	0.862178	0.793703	0.666485	1.075271	0.830952	0.589162	0.504018	0.44297	0.538384	0.63793	0.108809	0.479746	0.413519	0.441323	0.337063	0.25736	-0.372817	0.510609	1.384456	0.604277	0.653606	0.891508	1.018619	0.608595	1.216604	0.266094	0.705023	0.515254	1.219883	1.078758	0.343003	-0.203237	0.376147	0.124499	0.723076	0.074605	-0.113001	1.311873	0.036201	1.073585
EPHX1	0.10093	0.528676	0.303519	0.52363	0.374208	0.819608	0.031468	0.750246	-0.257907	0.457275	0.538386	0.341182	0.356373	0.515914	0.119127	0.14229	0.35624	0.811994	0.493456	-0.148344	0.33669	0.197768	-0.659411	0.772081	0.183303	0.558629	0.315768	0.430459	0.248255	0.102217	0.237282	-0.288441	0.579183	0.163671	1.268196	1.03036	0.25335	0.459823	-0.457393	0.005922	0.286038	0.731669	0.392404	0.210904	0.452183	0.283909	0.316524	0.492135	0.373324
GATAD2B	0.206328	0.26918	0.364803	0.381872	0.450954	0.226471	0.060712	0.683196	0.418115	0.502162	0.160505	-0.16935	0.048402	0.055237	0.293697	0.165914	0.297603	0.214978	0.441308	0.010241	0.071117	0.549149	0.38271	0.397445	0.084336	0.2557	0.302643	0.654369	0.210399	-0.073324	0.199815	0.194246	0.01997	0.484147	0.39008	0.237191	0.743931	0.219832	0.181653	0.364595	0.120907	0.470986	0.241849	0.485791	0.135943	0.066041	0.558845	0.396739	0.507025
PCSK1N	0.150841	-0.061502	0.62423	-0.069252	0.3459	-0.095971	-0.363701	0.470225	0.210613	0.502084	1.101921	-0.084922	0.890562	-0.32228	-0.458362	0.404787	0.022828	0.725288	-0.266	-0.322675	0.152924	-0.068999	-0.110132	0.35919	0.200949	0.128479	0.439171	0.005481	-0.089812	0.484181	0.400609	0.274629	0.518211	-0.002478	0.405479	0.256075	-0.15712	0.023153	0.241873	0.618447	0.835094	0.972699	0.335243	-0.465457	0.891738	0.386536	0.254218	-0.010317	1.163529
KIFC2	-0.3346	0.91692	0.820231	1.354837	0.28118	0.787641	-0.217677	0.757613	0.071976	0.713622	0.546257	0.497383	1.055274	0.716804	0.542511	0.673242	0.408061	1.599971	0.796942	-0.683117	-0.14722	-0.090614	-0.01886	0.481935	0.177447	-0.055287	-0.122502	-0.313629	-0.021428	0.041551	0.206629	0.5172	-0.239883	0.277421	0.40219	-0.153131	-0.252165	0.184735	0.248602	0.473535	0.266996	1.00338	0.585219	0.922802	0.060011	0.737933	-0.518888	0.259632	0.372074
HOTAIR	0.275786	-0.018302	0.369687	1.554745	0.2295	0.760733	0.857546	1.24438	0.124143	1.079933	0.729819	1.40704	-0.166344	0.535925	0.12858	0.196205	-0.128641	1.206326	0.23093	-0.716655	0.500508	0.043672	0.207092	0.81982	-0.076228	0.072056	1.468536	1.806626	-0.139564	0.781397	1.134666	0.107888	0.561544	0.732394	0.849864	1.991859	-0.038412	-0.108446	0.189701	2.251414	0.396249	-0.293433	0.41638	2.034471	-0.303172	-0.320561	0.989621	0.588385	0.790035
PNLDC1	0.29582	2.280564	0.01854	-0.526178	-0.581453	-0.01036	-0.017392	-0.356412	-0.116474	-0.189156	1.131643	0.055843	0.368199	1.300893	2.200372	0.446205	0.554252	-0.586291	-0.574283	0.137555	0.625338	-0.620281	0.047627	1.335008	-0.693933	-0.539323	-0.298146	-0.724311	0.269434	-0.647874	2.615648	0.460873	0.358143	2.117372	2.449465	-0.262826	-0.440496	2.545963	-0.471053	-0.140329	0.889505	-0.365402	0.269724	-0.754878	0.440728	-0.477095	0.861494	-0.496894	1.529149
ETV1	-0.037525	0.15879	0.514861	1.767336	0.118316	0.857599	-0.387984	0.824311	-0.312626	0.406048	1.213421	0.188381	0.135418	0.382083	0.894979	-0.17215	0.506722	0.485107	0.976038	-0.175166	-0.411782	1.063105	0.229769	0.412358	0.316702	0.459967	0.777877	0.241837	0.335279	0.235996	0.644924	-0.341579	0.676017	0.471088	0.986882	0.774309	0.0243	1.194078	0.677667	0.175598	0.094825	-0.093184	-0.774685	0.324488	-0.159168	0.095631	0.652045	-0.099303	0.409029
LOC100996668	0.220802	0.176189	1.016608	-0.188857	1.167792	0.304586	-0.001855	-0.172917	0.000205	0.673743	0.785231	0.075179	-0.161476	0.321407	0.164889	0.182197	0.56632	0.699267	-0.028128	-0.737933	-0.022124	0.507002	0.462557	0.25968	-0.059595	1.303615	0.206276	0.128119	0.501649	0.340762	0.035165	0.179149	1.245645	0.727691	0.447632	0.404098	0.5152	0.38097	0.305133	0.18259	0.739316	0.960295	-0.353788	0.464349	0.08609	0.387144	0.66908	0.774156	0.531547
ACOX2	0.369579	1.668607	0.137012	-0.067438	0.145308	0.037841	0.041589	-0.517126	-0.219898	-0.062139	1.214681	1.016689	0.081586	1.347099	1.258474	0.31353	0.782212	-0.091597	0.090514	0.885075	0.486546	-0.429954	0.566713	1.191668	-0.638047	0.509257	0.011582	-0.115771	0.637777	-0.335895	1.815669	1.322433	1.11463	0.557768	0.982191	0.701009	-0.024032	1.604282	0.158299	0.642322	1.067365	0.20013	0.101807	-0.178223	0.846083	-0.272391	0.954321	-0.174323	0.782404
LRRN1	0.507977	0.308187	0.540125	0.305948	0.39431	0.877681	-0.313145	0.458787	0.131748	-0.072448	0.47783	0.001694	-0.217107	0.887459	0.097715	-0.137723	0.277265	0.094169	0.47872	-0.390203	-0.417707	-0.16352	0.201118	0.154036	0.219332	0.804407	0.119532	-0.306794	1.047344	0.934099	0.371414	0.577877	1.204372	0.641318	0.574752	0.75634	0.10497	0.182964	-0.122722	0.689442	0.224497	0.365363	-0.185408	0.428385	0.181138	-0.193722	0.673933	-0.056318	0.242516
RGS5	0.243176	-0.057257	0.920941	0.754248	0.613312	0.416766	-0.243915	-0.007728	-0.111006	0.183366	0.3676	-0.261927	0.015509	0.128105	0.227182	-0.298674	0.639733	0.078222	0.418867	-0.972311	0.338542	0.477478	-0.111964	0.385129	0.019601	0.463101	0.163508	0.182033	0.004514	0.403134	-0.110029	-0.344329	0.231936	0.136793	0.733381	0.256056	0.114748	0.089841	-0.205508	0.238022	0.418191	0.081114	-0.304775	0.018797	-0.104217	0.364359	0.192702	-0.230803	0.439961
ATP1A2	0.389969	0.702534	0.461769	0.752057	0.256865	0.08753	0.655333	0.281772	-0.342732	0.457766	0.453024	0.372101	0.193881	0.742391	0.013448	0.213916	0.879145	0.030655	0.527608	-0.550097	0.882184	0.701724	0.30365	0.827637	0.417032	0.049337	0.128999	0.16447	0.623172	0.15123	-0.297364	0.162637	0.723092	0.506915	0.166768	0.156098	0.421695	0.213698	0.054216	-0.04651	0.388237	0.040305	-0.048114	0.584825	0.154618	0.237861	1.204889	0.711348	0.414615
GPSM2	-0.046208	-0.124066	0.693781	0.421462	0.746696	0.695738	-0.101526	-0.069615	0.129774	1.009575	-0.034246	-0.152238	0.433344	-0.115345	0.476496	0.451615	0.044347	0.808498	0.389195	0.518894	-0.093313	0.192966	0.474367	-0.409459	0.325972	-0.313549	0.19507	-0.649455	0.462735	0.096783	0.270701	0.20409	-0.053248	0.070682	0.107912	0.664321	0.734372	0.387854	0.722167	0.322412	0.066543	-0.092905	0.658702	0.42996	-0.453225	0.312482	-0.443448	0.387405	0.244595
TFCP2L1	0.460396	0.283731	0.460912	1.449507	-0.551966	0.633938	0.077706	1.158844	-0.120608	0.594587	0.762978	0.625567	-0.018766	0.106028	0.524096	-0.756732	0.456101	1.080294	0.707675	-0.301348	0.170161	0.941055	-0.256031	0.185302	0.082811	-0.730788	-0.086481	0.378659	0.402952	0.018957	0.135473	0.259187	-0.345031	0.333882	0.489612	0.224437	0.772803	0.740141	0.445679	0.568525	0.168851	-0.397946	-0.248905	0.203401	0.505583	0.443147	-0.090145	-0.518235	0.653279
NBEA	0.490734	0.089122	0.337682	1.215639	0.509147	-0.001414	0.180183	0.576788	0.027667	0.211564	0.908502	0.083566	-0.467349	0.433682	0.07508	-0.203432	0.357766	0.001608	0.690158	-0.030618	0.12416	0.775296	0.054283	0.33569	0.135357	0.300963	0.698494	-0.184655	0.955285	0.265812	-0.115644	0.390777	0.666157	0.7798	0.915982	0.728258	0.355807	0.613486	0.043536	0.399912	0.855238	0.491884	-0.488826	0.272846	0.000533	0.521521	0.465665	0.167934	0.379957
CDH19	0.897475	0.048687	0.403079	0.774264	-0.28598	-0.489291	0.568152	0.569128	-0.121889	0.508186	0.365235	-0.029382	0.082514	-0.228364	0.864238	-0.285192	0.201006	0.362935	-0.081864	-0.181092	0.173621	0.715463	0.24049	0.346372	0.681724	-0.12383	0.464521	0.191608	0.668662	0.585174	-0.688496	-0.092413	0.63781	1.079195	0.39101	0.387214	0.598448	0.724463	-0.481772	0.085943	0.691168	-0.399318	-0.161655	0.594621	-0.605441	0.429863	0.676125	0.287832	0.601488
F3	0.290273	0.500513	1.164701	0.385926	0.703831	1.15154	1.668894	0.27079	0.799423	0.92361	0.409969	1.056958	0.955009	0.248744	0.619557	0.847712	0.615587	0.576053	0.247494	0.423351	0.262628	0.993641	1.028516	0.339156	0.710976	0.616483	0.426232	-0.011007	0.515269	0.794941	-0.081614	0.527596	0.485187	0.260246	0.895063	0.178029	0.61183	0.485332	0.726501	0.43817	0.114343	0.712824	0.576657	0.92495	0.116392	1.252816	0.782478	1.512032	0.00363
TNFRSF19	0.002943	-0.326547	0.556428	-0.436381	0.313522	0.107664	0.871985	-0.19059	0.928985	0.289913	0.067746	-0.198577	0.448781	-0.091292	0.518727	0.290197	0.018355	0.373072	-0.559584	0.731171	-0.018167	0.105003	0.906963	0.200369	0.536023	0.144057	0.851744	0.19368	0.411074	0.595631	0.466983	0.344757	0.134755	-0.112784	0.262487	0.688053	0.744461	0.170949	1.032384	0.285116	-0.108233	0.644989	0.789558	0.517671	0.569011	0.925242	0.302585	-0.370565	-0.134042
KIAA0368	0.151767	0.470652	0.229084	0.808311	0.742066	0.113514	0.180608	0.769768	-0.01057	0.422806	0.192768	0.232651	0.363168	0.341223	0.721898	0.55213	0.582479	0.301101	0.753083	0.177923	0.60214	0.046783	0.671096	0.27672	-0.009406	0.488412	0.54117	0.390647	0.500788	0.692997	0.469168	0.294105	0.145879	0.250799	0.334847	0.743663	0.358059	0.536407	0.361423	0.03746	1.137837	0.430403	0.207679	0.683663	-0.113803	-0.080207	0.695196	0.645519	0.294202
ANKRD35	-0.038088	0.699053	-0.218456	0.200616	-0.108875	0.558352	-0.115297	-0.29624	0.327081	0.578738	0.348995	0.505726	0.326127	-0.316403	0.069001	0.418962	0.295423	0.335581	-0.589722	-0.059776	0.333773	-0.135716	0.481242	0.289499	0.162648	0.311265	0.254121	-0.101239	0.43699	-0.047175	-0.67936	0.321959	0.09182	0.170989	0.18069	0.134609	0.315677	-0.002386	0.018664	0.259953	0.195413	0.79505	0.239314	-0.12195	0.342722	0.203821	0.378586	0.653882	0.188155
DSG2	-0.452785	0.193033	0.446833	1.56141	-0.114673	0.593811	-0.612264	1.609205	-0.557466	0.25327	1.110487	1.04374	0.402307	0.351069	1.199582	0.279128	1.057326	0.54693	0.86729	-0.005236	0.344369	-0.104385	-0.061254	0.672004	0.195861	-0.254501	0.64674	0.394456	0.279674	0.082287	0.016056	0.441598	-0.023249	0.163039	0.747072	0.214079	0.062957	0.750427	0.346894	0.692862	0.164177	0.19574	-0.536902	-0.064817	-0.465991	-0.224143	0.202935	-0.273999	0.923396
PELI2	0.370043	0.510477	0.604444	0.807879	0.027028	0.062268	0.337536	-0.096661	0.412541	0.493975	0.739056	0.22577	0.322639	0.638262	0.389765	0.34376	0.475757	-0.067068	0.4225	0.111732	0.641613	0.695248	0.173704	0.957981	0.313526	0.599991	0.383485	0.853959	0.434779	0.017319	0.218849	0.39148	0.725567	0.452444	0.318743	0.598173	0.751202	0.558154	0.308718	0.385001	0.785242	0.736087	0.004978	0.428633	0.142439	0.283465	0.757066	0.584075	0.584669
CFH	0.259882	0.266961	0.313623	-0.119385	0.303014	0.608131	0.324281	-0.096135	0.086997	0.733359	0.598495	0.571917	0.078766	0.168344	-0.354123	-0.168341	0.091244	0.852603	0.275784	-0.285829	0.780926	0.985896	0.125172	0.676072	0.10337	0.917302	0.488565	0.742117	0.255519	0.260878	-0.517264	-0.330477	0.271096	-0.147657	-0.164416	0.267467	0.393221	0.359453	-0.149734	0.459237	0.911676	0.711116	-0.329908	0.768381	0.758226	0.407177	0.919598	0.306551	0.37679
PDE5A	0.738735	0.239164	-0.154362	0.895255	0.384705	0.280194	-0.219765	0.390495	-0.014692	0.099804	0.018052	0.296006	-0.039017	0.16495	0.140141	-0.358433	0.350938	0.408676	0.636319	-0.070784	0.335605	0.625034	0.724794	0.364752	0.112826	0.09157	-0.013448	0.499916	0.570461	0.346181	0.244631	-0.123284	0.668941	0.407646	0.247675	0.393721	0.730968	0.614686	0.152195	0.437268	0.079323	0.189723	-0.34607	0.326363	-0.275884	-0.057715	0.840579	0.066185	0.357027
TSPAN7	0.335677	-0.063076	0.054448	0.671275	0.678039	0.694477	0.138001	0.273955	0.057856	0.534599	0.382534	0.475392	-0.049574	0.459573	0.102773	0.214588	-0.069296	0.032602	0.787063	-0.375892	0.376963	0.310587	0.338459	0.640574	0.059055	0.781184	0.564458	0.284653	0.499589	0.206343	0.45472	0.627252	0.445056	0.571007	0.836792	0.279056	0.620325	0.493827	0.039728	-0.158668	0.056172	0.242081	-0.313264	0.388983	-0.021528	0.468522	0.331871	0.931548	0.039633
NR1D2	0.402292	-2.7e-05	0.553605	0.335583	0.005087	-0.278644	0.421731	0.361141	0.456302	-0.409944	0.058578	-0.735571	-0.116075	-0.702498	-0.357062	0.176851	-0.153565	-0.0336	0.336674	0.415497	0.575155	-0.457065	-0.154324	0.388445	-0.260277	0.562433	0.118115	0.368945	0.602908	0.547098	0.582791	-0.122156	-0.202612	-0.018711	0.433305	0.421638	0.126978	-0.318822	0.01288	-0.206089	0.323378	0.37775	-0.02689	0.602668	0.216329	0.688588	0.006708	-0.021639	0.109381
LOC100996756	-0.244389	0.521112	-0.086924	0.775244	0.478806	0.29535	-0.446616	-0.212449	0.561245	-0.568354	0.517534	0.440004	0.226729	-0.096475	0.687424	0.325557	0.606985	-0.222945	0.394392	-0.003736	0.700418	-0.65653	-0.470252	0.641053	0.647273	0.203186	0.721451	0.399244	0.023019	0.217091	0.512479	-0.645884	-0.173841	0.477102	1.036654	0.64194	-0.595526	-0.336526	-0.088134	0.439262	0.64202	0.358463	0.906523	0.615512	0.02224	0.214815	0.295338	0.299068	1.484995
DGAT2	0.277028	0.987745	0.098292	-0.450698	-0.439933	0.725142	0.314584	-0.581836	-0.148709	0.003631	0.78776	0.550978	0.544519	1.331795	1.143177	0.444258	0.359374	0.016912	-0.463854	0.759072	0.340258	-0.385524	0.164721	0.705524	0.185141	-0.357132	-0.00818	-0.465281	0.394109	-0.467256	1.287911	1.117144	0.748407	0.845809	0.806515	0.645532	0.262618	1.241067	0.003103	0.30598	0.714898	0.361423	0.713242	-0.32823	0.43587	0.081044	0.288771	0.03682	0.756514
TPPP3	0.517599	0.131793	0.302962	0.129871	-0.288401	0.125413	0.470802	-0.159488	-0.269577	0.494519	0.519454	0.477447	1.290884	0.640667	0.591559	0.794735	0.493628	0.694352	-0.257513	1.285875	-0.758534	1.178555	0.103594	-0.06432	1.493918	0.049265	0.147237	0.543367	-0.340132	-0.161806	-0.18948	-0.502529	0.161919	0.895956	-0.41366	0.616821	0.489727	-0.257575	0.332902	0.331488	-0.218462	0.478687	0.394628	-0.086701	0.39211	-0.079763	-0.066105	0.946296	0.306677
PRIMA1	0.6122	-0.012646	0.289522	0.174217	0.542454	0.018553	0.19621	0.327656	-0.003559	0.41703	0.275994	0.516169	0.250291	0.415517	0.26909	0.764954	0.040587	0.447516	0.133117	-0.263069	0.017803	0.429395	-0.170031	0.423066	0.608886	1.018506	0.5314	0.427473	0.581442	0.073138	0.068738	0.263705	0.802526	0.035175	0.048381	0.265389	0.507102	0.443687	0.100575	0.187358	0.175752	0.455618	0.1931	0.416002	0.534295	0.227562	0.454596	0.52719	0.336041
GULP1	0.6974	0.349483	0.092515	0.042592	0.322519	0.259121	-0.003103	0.053336	0.348772	-0.381378	0.152397	0.642136	-0.287541	0.206206	0.277107	-0.028101	-0.061479	-0.242399	0.443134	-0.463909	0.465111	0.267473	0.458823	0.137486	-0.029381	0.095017	0.10183	-0.05911	0.271059	0.720487	0.197392	-0.299858	0.329551	0.420871	0.207518	0.316145	0.000573	-0.175788	-0.215668	-0.144725	0.545948	-0.357748	0.067885	0.238083	-0.405583	0.359589	0.371172	0.234856	-0.009344
PPAP2A	0.831201	-0.033687	0.354617	0.043408	0.614177	0.163831	-0.058397	-0.07772	0.091099	0.024237	0.687672	0.091474	0.099094	0.237176	0.049739	0.125126	0.683852	0.263158	0.107748	-0.308423	0.316987	0.212791	0.018513	0.339164	0.115639	0.591216	0.28684	0.228351	0.073122	0.211278	0.13587	0.101118	1.037446	-0.110355	0.232599	0.623375	0.106692	0.317294	-0.198572	0.166482	0.634156	0.156344	-0.375103	0.156188	0.520303	0.134772	0.457631	0.469722	0.541202
MTMR11	0.577824	0.169232	0.208779	0.2568	0.745812	0.510266	0.516499	0.093208	-0.191524	0.608169	0.533035	0.085147	0.65062	0.534755	0.40684	0.692179	0.252699	0.819922	0.135982	0.514212	-0.304534	0.556184	0.007504	0.273727	0.452116	0.344961	0.496868	0.087586	0.396224	0.236983	0.15114	0.298658	0.329953	0.466022	0.154987	0.356488	0.505153	0.143055	0.465557	0.678846	0.287151	0.558052	0.055516	0.281673	-0.309226	-0.062468	0.187598	0.381474	0.055604
SCUBE2	-0.416959	-0.161238	-0.401822	0.414735	0.333159	0.009801	-0.294319	-0.27977	-0.263473	-0.103822	0.151749	-0.594681	-0.095336	-0.295912	-0.063927	-0.246302	0.077297	0.028197	-0.175008	0.428913	-0.472813	0.138196	-0.120319	-0.02537	0.120814	-0.177362	0.553771	0.144509	0.278179	-0.087467	-0.286282	-0.109061	0.182185	-0.096726	0.068692	0.40989	-0.250223	0.638424	0.565465	0.255715	0.023822	0.336002	0.468214	-0.163872	-0.425373	0.266172	0.171394	-0.301575	-0.082815
ZNF91	-0.204245	1.390995	0.243647	0.890363	-0.004037	0.590511	0.271273	0.922865	0.282294	0.346875	0.909762	0.583222	0.373283	1.259391	1.200858	0.539798	0.847806	0.132078	0.478328	0.853282	0.666584	0.335909	0.673719	0.647722	0.483357	-0.34869	0.171709	0.144807	0.49102	-0.082476	1.410896	0.810391	0.043551	0.940513	1.128324	0.34433	0.545123	1.414284	0.464918	0.110678	0.682679	0.26417	0.005627	0.123379	0.101506	-0.034335	0.392836	0.07836	0.849097
FAM13A	0.452116	0.562137	0.2254	0.324763	0.440647	0.298419	0.598382	0.469388	0.010853	0.633595	0.557656	0.385333	0.098987	0.178519	0.430931	0.15417	0.114155	0.284156	0.583023	-0.187762	0.545967	0.117285	-0.329036	0.664016	0.06869	0.000707	0.407313	0.758803	0.0036	0.624636	-0.066188	0.377892	0.377661	0.557776	0.190341	0.467644	1.045409	0.690413	0.397093	0.373194	0.797382	0.42577	0.004949	0.240634	0.394874	0.49187	0.605101	0.25779	0.187039
AGPAT1	-0.012506	1.258823	0.416118	0.450238	0.387809	0.339722	-0.295545	0.563536	-0.157233	0.293977	1.006353	0.765662	0.560478	1.044985	1.265787	0.304305	0.565271	0.345477	0.352152	-0.111454	-0.213609	-0.460664	-0.014886	0.836452	-0.048878	0.183331	0.150643	-0.205278	0.538409	0.052403	1.36842	0.754385	0.519523	0.534958	0.916758	0.20788	0.215406	1.027357	0.128177	0.416355	0.813636	0.43981	0.365952	-0.019257	0.449928	-0.049951	-0.38225	-0.061205	1.270187
CTSF	0.080667	0.258083	0.075384	0.261733	0.338904	0.095348	0.035376	0.201698	0.406974	0.469098	0.214436	0.11549	0.365862	0.467182	0.236262	0.129519	0.262843	0.247291	0.212394	-0.052193	0.310552	0.303469	-0.140702	0.621436	0.474429	0.0844	0.402703	0.28129	0.236428	-0.164917	0.120966	0.105105	0.059042	0.039268	0.003829	0.237531	0.307704	0.102146	0.32738	0.47764	0.446392	0.691716	0.089796	0.044032	0.465026	0.126436	0.454788	0.28319	0.292513
LOC100996760	-0.653844	-0.472259	0.339642	-0.299241	-1.078536	-0.146951	0.943336	0.692157	-2.17688	-0.422545	0.412617	0.917116	0.497461	0.58504	0.828941	1.048717	-1.006849	-0.341822	-0.416814	0.414818	-0.354359	0.828446	0.651479	0.09072	0.099282	0.137094	0.038348	0.039831	1.577069	1.595402	-0.379838	-0.55997	-0.231149	0.198195	0.268957	0.792816	-0.445005	0.628317	0.282821	-0.035576	-0.278378	-0.01379	0.160285	0.496963	-0.909027	0.064929	0.386332	0.579503	0.151599
ANAPC5	-0.366328	0.520421	1.076782	0.744883	0.99417	-0.103983	0.223119	0.020072	0.662953	1.256083	1.019476	0.72062	0.428427	0.477549	0.410153	0.985562	0.139964	0.64189	0.952376	0.287723	0.605354	0.192704	0.779845	0.525	-0.180012	0.412415	-0.42029	0.263337	-0.018013	0.310232	-0.101072	0.310236	0.526392	-0.050102	0.572648	0.271147	0.020033	0.415803	0.387672	0.051259	0.700753	-0.077552	-0.132883	0.447221	0.374083	0.394712	0.726323	0.560597	0.244076
CPZ	1.553932	0.605916	1.678025	-1.050579	1.512771	-0.602425	-0.274726	0.664387	1.259971	-1.124861	1.70469	0.169123	1.226634	1.010492	-0.277162	-0.34783	1.189423	1.060261	0.089383	-0.886546	1.187313	-0.478393	-0.380333	0.149782	-0.055668	0.947662	-0.175031	-0.644709	-0.218775	0.287101	1.101132	-0.054193	1.122449	-0.268621	-0.142038	1.484002	-0.015832	0.438413	-0.047663	0.335618	1.360718	0.395447	-0.76202	-0.335298	1.243546	-1.202777	-0.118015	0.027583	1.369097
CEP68	0.137452	0.12165	0.418371	0.734946	0.079155	-0.004318	0.987889	-0.012953	1.449074	0.752564	0.684466	-0.350878	-0.119492	0.152891	0.190772	0.046697	0.183769	-0.095258	0.447927	0.892673	-0.272609	0.201563	-0.116516	1.027351	0.706894	0.44824	0.006784	0.446205	0.92154	0.372906	0.439041	0.951898	0.132938	0.875921	0.953885	0.407135	0.562338	0.905917	0.470211	0.30087	0.243223	0.700977	-0.084516	0.297494	0.213253	0.638498	0.834687	0.595344	0.404818
MAOA	-0.005278	0.802904	-0.076331	0.529188	0.162092	0.505044	0.337158	0.701951	-0.111026	0.744536	0.069513	0.463901	0.343792	0.476733	0.539203	0.754903	0.316423	0.306467	0.256805	-0.181296	0.575298	0.176283	0.146111	0.773176	0.366768	-0.24045	0.084325	0.327383	0.065617	0.144217	0.064683	0.442832	0.094737	0.408632	0.184555	0.150199	0.827824	0.560804	0.319473	0.232765	-0.33154	0.464231	0.756726	0.419257	0.049208	0.03987	0.640623	0.503158	0.404133
PDZD2	-0.033747	0.27928	0.536273	0.115443	0.389767	0.570855	0.57194	0.515615	0.32099	0.450854	0.297584	0.430216	0.142615	0.351056	0.564089	0.440486	0.340449	0.129673	0.639028	0.247405	0.47107	-0.094353	0.62598	0.109332	0.024145	-0.199137	0.308993	0.354412	0.504391	0.388718	0.502261	0.232554	-0.058845	0.306284	0.298577	0.527255	0.557007	0.445336	0.358475	0.286211	-0.241106	0.360513	0.82155	0.492478	-0.19322	0.384366	0.507062	0.211126	0.11093
TSPYL5	0.54032	0.227069	0.916023	0.642224	0.450658	0.767675	0.585806	0.761109	0.055421	0.288114	0.792595	0.462895	0.094307	0.126651	0.295874	-0.244179	0.462502	0.062591	1.014321	-0.742319	0.890363	0.276362	0.329689	0.939096	0.157025	0.725053	0.511353	0.811966	0.503983	0.755561	0.269872	0.459028	0.632169	0.361135	0.421826	0.327188	0.781579	0.502735	0.25382	0.473321	0.58358	0.729392	0.016884	0.441492	0.518684	0.230397	0.210904	0.241099	0.513461
TCEA3	0.040997	0.714557	0.252979	0.535023	0.075267	0.607418	0.327097	0.965601	0.414898	0.219581	0.199584	0.193313	0.335724	0.115095	0.432466	0.488646	-0.070213	0.52679	0.73164	0.457982	0.150872	0.108526	0.002834	0.386186	0.587437	0.274108	0.171549	0.610696	0.475224	0.188822	0.01683	0.160975	-0.201822	0.158108	-0.476806	0.291782	0.52007	0.412083	0.321377	0.335871	0.125492	0.40077	0.685556	0.267174	0.199768	0.241255	0.450113	0.331557	0.080316
CLIC5	0.431976	-0.02086	0.588795	0.323433	0.812057	0.706439	-0.04683	0.967408	-0.018791	-0.016522	0.575189	-0.183253	-0.276617	0.353912	0.694142	0.158356	0.271016	0.203881	1.530805	-0.577883	0.061383	0.568804	0.228633	0.353533	-0.490441	0.97742	0.949292	0.16571	1.166739	1.043982	1.487136	0.309766	0.559045	0.644138	0.911977	0.290866	0.416028	-0.064989	-0.006238	0.823708	0.123109	0.781725	-0.492909	0.166462	-0.664971	-0.447051	0.681102	-0.289353	0.532884
SELENBP1	0.375085	0.272302	-0.0496	0.506734	0.091772	0.52298	0.211223	0.494348	-0.123673	0.203735	0.455299	0.535063	0.131897	0.082586	-0.13841	0.281046	0.100562	0.022165	0.503201	-0.069817	0.309868	0.189837	0.100521	0.572371	0.347139	0.364567	0.598611	0.324386	0.280482	0.07321	0.132773	0.049531	0.394218	0.337775	0.397027	0.27752	0.479246	0.27198	-0.003972	0.276556	0.439618	0.201245	0.081863	0.379447	0.371993	0.366373	0.546854	0.179152	0.386737
CCPG1	0.41504	0.281002	0.394506	0.431687	0.53437	0.161242	-0.016496	0.021082	0.493871	0.606989	0.501594	0.200729	0.351423	0.211903	0.209949	0.219258	0.542156	0.111347	0.17572	-0.184646	0.436179	0.430114	0.114954	0.295696	0.306443	0.170195	0.111726	0.604691	0.455959	0.300028	-0.233001	-0.092216	0.816056	0.141115	0.036396	0.556687	0.198054	0.325198	0.267038	0.107648	0.463193	0.431669	-0.200162	0.007361	0.161922	-0.008331	0.359556	0.363505	0.441081
LPHN3	0.222783	1.422385	0.876002	0.554295	0.557711	0.533969	0.122485	-0.181492	-0.320227	-0.456451	1.057497	0.858017	-0.102427	1.281931	1.182471	0.001578	0.45012	-0.781546	0.917185	0.476533	0.760648	-0.150636	0.986337	0.955051	-0.876691	0.399431	-0.048817	0.203362	1.159586	0.050463	1.382357	1.095218	0.718839	0.887525	0.868009	0.85983	0.483642	0.983286	0.310847	0.701838	1.027311	0.218502	0.036773	-0.19751	0.279624	-0.049244	0.519853	0.536456	1.391199
TEF	0.557247	0.179973	0.003993	0.507405	0.071966	0.645332	0.582045	0.999219	0.530686	-0.289529	0.441806	-0.106219	0.081798	0.105904	-0.329431	-0.171027	-0.248867	0.61884	0.71709	-0.062384	0.319496	-0.603715	-0.420637	0.467393	0.240692	0.336251	0.537936	0.737366	0.743791	0.470093	0.360795	0.23879	0.145365	0.379709	0.423353	0.534196	0.638569	0.085938	0.295989	0.566572	0.370962	0.248918	0.404674	0.57424	0.423501	0.437168	-0.477408	0.049234	0.554419
COL4A5	0.193942	0.219935	0.278874	0.290749	0.553272	0.326543	0.38925	0.525236	0.050613	0.126452	0.41033	-0.188033	0.192602	0.322861	0.666259	-0.130472	-0.448267	0.016846	0.278733	0.18372	-0.363545	-0.018879	0.690802	-0.298625	-0.362952	-0.434137	-0.433876	-0.088522	0.685151	0.660732	0.372623	0.507366	0.109683	0.299224	0.176825	0.314123	0.048489	-0.050257	0.034038	0.152198	0.258824	0.086098	-0.320795	0.363394	-0.774459	0.23948	0.374232	0.197874	-0.256338
PXYLP1	0.882675	0.29118	0.49089	0.216384	0.751877	0.174965	0.353441	0.097309	0.266609	0.352487	0.604878	0.240648	0.502931	0.616665	-0.00527	0.463518	0.504588	0.709339	0.025232	-0.230489	0.661988	0.464668	0.249114	0.434421	0.343066	0.780647	0.291802	0.630934	0.291588	0.16365	0.07576	-0.012753	0.827787	0.311301	0.171494	0.594062	0.17634	0.262043	0.135133	0.608989	0.855208	0.408165	0.167057	0.382588	0.064438	0.293416	0.46314	0.214413	0.141732
SLC29A1	0.594411	0.166518	0.643857	0.274389	0.680577	0.095746	0.515612	0.318353	0.104179	0.922048	1.05674	0.225899	1.118373	0.459261	0.283434	0.632358	0.79066	1.213722	0.58067	-0.228276	0.226254	0.456644	0.008727	0.893037	0.772796	1.226309	0.772602	0.655235	0.395218	0.557973	-0.012313	0.094174	0.809917	0.370237	0.698981	0.736863	0.341773	0.451498	-0.128501	0.633582	0.957495	1.027218	0.436144	0.412383	0.453927	0.406419	0.352228	0.412292	0.795745
ZNF559	0.29565	0.006213	0.415713	0.568678	0.315745	0.58908	1.194453	0.0683	0.933529	0.583166	0.408194	-0.116679	0.28436	-0.657906	-0.204254	0.353925	0.146225	0.496966	0.644575	0.361496	-0.342438	0.059601	0.408392	0.313266	0.6109	0.522176	0.608534	0.330027	0.744066	0.725693	0.417172	0.052776	0.187881	0.675402	0.420708	0.393735	0.746357	0.405926	0.307208	0.864565	0.122394	0.726989	0.035825	0.751301	0.382977	0.531606	0.478937	0.31014	0.301039
HMGCS2	0.696619	1.596049	-0.15174	1.052607	-0.420608	-0.202677	0.132248	1.084942	-0.353422	0.00938	0.427108	0.471993	0.052189	0.604931	0.697106	-0.094245	0.619294	-0.763847	0.869457	-0.292667	0.959882	-0.352977	0.389024	0.901758	-0.096118	-0.670733	1.194715	0.484119	0.626536	0.651619	0.928123	0.208274	-0.630517	1.13476	0.633017	0.902564	0.951475	1.427088	0.444742	0.565394	0.484083	0.954645	0.383554	0.104775	0.061182	-0.300401	0.084568	-0.143317	1.826565
CERCAM	0.953316	0.084045	0.446787	-0.188219	0.826549	0.285819	-0.352681	0.54685	0.222918	0.228277	1.092409	0.370141	0.894657	0.870378	-0.13637	0.223841	0.32389	0.797521	0.036152	-0.487657	-0.092546	-0.111883	-0.328422	0.514768	0.322856	0.6061	0.014885	0.41264	0.243003	0.073355	0.665421	-0.128189	1.223645	-0.045183	-0.033079	0.837804	-0.040773	0.296583	-0.176266	0.366668	0.512527	0.736114	-0.240395	-0.040463	1.024051	-0.599312	-0.077114	-0.065757	1.071213
PIEZO2	1.244895	0.185848	0.343907	-0.266823	0.895847	0.047651	0.021027	-0.230418	0.415852	0.911181	0.663508	0.376899	0.717324	0.618574	0.333622	0.679335	-0.389993	-0.32041	0.336428	-0.382565	-0.122576	0.601015	-0.364739	0.450718	-0.060294	1.226658	0.471978	-0.382882	0.15531	0.296151	-0.005263	0.148903	1.650258	0.015803	0.042976	1.006319	0.177627	0.502748	0.34655	-0.282123	1.050137	0.540201	-0.581402	-0.108493	0.753919	-0.233741	1.344432	0.939247	0.586565
ARMCX2	1.146806	-0.16866	0.339717	0.400273	0.983846	0.946299	-0.152954	0.776815	-0.322196	0.237913	1.156329	0.191906	0.307633	0.756245	0.3822	0.30863	0.428858	0.782885	0.596456	-0.60105	0.193152	0.049064	0.353618	0.209409	0.097756	0.862983	0.396621	0.586892	0.582393	0.419815	0.569159	-0.021978	0.898608	0.393907	0.001809	0.713613	0.432196	0.526175	0.182865	0.727699	0.357652	0.320736	-0.415427	0.462508	0.098394	-0.510048	0.437229	-0.075443	0.263885
PCP4	0.461642	0.583982	0.850981	1.01133	1.716762	-1.096111	0.486136	0.467815	0.048019	0.845359	1.079943	0.148959	-0.417762	1.057248	1.268805	1.456716	0.438364	-0.021528	1.331802	0.685314	0.423899	0.650774	0.026752	-0.036667	0.272021	0.289638	-0.039115	0.500831	1.31664	-0.330802	-1.137685	0.623934	0.558003	1.143371	0.123877	0.647367	0.519274	0.257367	-0.272394	-0.398585	0.14126	0.646844	-0.958104	0.630124	0.216713	0.061957	0.327193	0.19584	0.479522
KPNA5	-0.041276	0.492986	0.577636	0.739985	0.759743	0.659776	-0.17787	0.369965	0.191373	0.530868	0.571755	0.387229	0.043149	0.368225	0.482774	0.601968	0.200711	0.258734	0.50896	-0.272524	0.627055	0.282937	0.497099	0.461893	-0.162174	0.1798	-0.240061	0.305133	0.415381	0.266585	-0.148658	0.111021	0.175058	0.482683	0.370854	0.318831	0.885096	0.532088	0.357051	0.124674	0.507621	0.416434	-0.219128	0.549304	0.23068	0.325698	0.669185	0.60044	0.223408
AQP1	0.592352	-0.718504	-0.105208	0.039955	0.36188	-0.162283	0.281458	0.07118	0.372929	0.076632	0.384776	-0.048149	-0.128536	-0.270642	-0.322988	0.169422	0.051718	0.125803	-0.043958	0.012571	0.198941	0.566745	0.056971	0.753952	0.586371	1.035247	0.060347	0.035391	0.170068	-0.085104	0.103576	0.176302	0.590517	0.281719	0.578424	0.637572	0.514575	0.240116	0.36454	0.319986	0.473678	0.839949	0.216674	0.244798	0.422024	0.427068	-0.025479	0.439475	0.113619
ABCA9	-0.579435	-0.599999	0.290308	0.076585	0.69806	0.380213	0.274211	-0.186512	-0.168141	1.421854	0.523599	0.162771	-0.264239	0.115464	-0.369974	0.590735	0.492696	0.193767	0.460511	-0.117045	-0.155014	0.3268	-0.036572	0.363239	0.355161	0.020984	0.546276	0.004298	0.22439	0.048996	-0.198574	0.255223	0.319394	0.373331	0.226014	-0.124956	0.114139	0.435869	0.384945	0.5734	1.12213	1.011119	-0.076247	1.018897	0.285073	0.521024	0.646549	0.787776	-0.460359
TMEM98	0.420609	0.241889	0.488878	-0.08227	0.287068	-0.091458	0.277134	0.335907	-0.011596	0.184943	0.51049	0.174542	0.096134	0.0296	0.062748	0.290204	0.03931	0.384721	0.22412	-0.425255	0.463585	0.019505	-0.164165	0.267476	0.104692	0.684274	0.138824	-0.04749	0.170749	-0.126825	0.058294	0.021041	0.543976	0.050879	0.394678	0.896104	0.213867	0.477636	0.042087	0.701392	0.703993	0.415928	0.20931	0.526153	0.338986	0.14476	0.192656	0.333287	0.352391
NUCB1	-0.004266	0.217297	0.707072	0.387907	0.413392	0.202268	-0.569084	0.355468	-0.259389	0.510185	0.857987	0.460622	0.536306	0.281831	0.001288	0.394781	0.567917	0.819639	0.629428	-0.479369	-0.220798	-0.032984	-0.754799	0.877946	0.160435	0.301187	-0.094461	-0.161562	-0.312251	-0.05811	0.120829	-0.372083	0.209153	0.146917	0.599339	0.559471	0.047076	0.033537	-0.336501	0.176837	0.474828	0.745044	0.331419	0.060456	0.169173	-0.166283	-1.027181	0.120909	0.542526
EFHC1	-0.173864	0.384153	0.622897	0.45474	0.93854	-0.842155	0.601761	0.110841	0.513334	0.546964	0.447113	0.11481	0.345332	0.243617	0.298386	0.545514	0.310477	0.433738	0.538913	0.136656	0.072265	0.351121	0.655031	0.450251	0.418207	0.586507	0.05966	0.450646	0.166256	0.629927	0.822927	0.187667	0.42473	0.495611	0.578433	0.75839	0.167864	0.64495	0.634445	-0.098579	0.37974	0.153568	-0.01528	0.514198	0.446717	0.464741	0.654202	0.003904	0.229056
ACSM3	0.077482	2.271418	-0.287492	-0.339047	-0.723314	-0.012132	-0.030159	-0.301527	-0.109056	0.050738	0.896669	-0.023707	0.364297	2.011209	2.104306	0.804311	0.20636	-0.423628	-0.227708	1.664921	0.242937	-0.895432	0.907875	1.30374	-0.608927	-0.614091	-0.329618	-0.316874	1.421124	-0.56354	2.522843	1.326187	0.729489	0.263793	1.862608	0.561311	-0.34553	2.054242	-0.155214	0.907726	1.168776	-0.094688	0.390103	-0.792982	-0.059174	-0.770244	0.605795	-0.817744	0.360387
CKB	0.023117	0.369781	0.27482	0.655365	0.666652	0.304718	-0.094948	0.337212	0.307251	0.289741	0.171971	0.081612	0.253822	0.220267	-0.27144	0.225515	0.122522	0.651058	0.470017	0.402339	-0.14383	0.260953	0.029249	0.463672	0.346358	0.208988	0.084554	0.145883	0.490472	0.111693	0.078196	0.008454	0.230001	0.321694	0.448387	0.40336	0.247619	-0.42413	0.127033	0.353814	-0.07126	0.273239	0.471999	0.137242	0.40428	-0.076744	0.069688	0.177555	0.252461
MSI2	-0.035455	0.557959	0.574784	1.122797	0.089805	0.36897	0.098029	0.739446	0.22558	0.1092	0.292681	0.256827	-0.245026	0.371877	0.085747	-0.059726	0.526754	0.646167	0.546351	-0.398332	0.461317	0.314745	0.095975	0.211255	0.271942	-0.160306	0.030153	0.597215	0.397244	0.398317	-0.178259	-0.178332	-0.089053	0.295477	0.431915	0.536417	0.297387	0.520899	0.438162	0.179474	0.100098	0.249004	-0.033642	0.318655	-0.243771	0.369825	-0.089245	0.023594	0.310622
CRY2	0.129199	0.567493	0.22795	0.916037	0.074458	0.492451	0.596807	0.906612	0.54579	0.431771	0.206514	-0.004809	0.181909	0.200621	-0.247551	0.260104	0.273139	0.586571	0.327113	-0.229633	0.079909	0.046628	-0.178439	0.691889	0.6018	0.343542	0.3519	0.392131	0.610781	0.336725	-0.041965	0.228571	0.122803	0.293169	0.325665	0.467835	0.678406	0.219826	0.31409	0.40642	0.602956	0.621516	0.465679	0.288593	0.621278	0.424283	-0.148304	0.613199	0.444789
HNRNPU	-0.043843	0.857051	-0.096521	0.869918	0.220058	0.67489	0.211185	1.057997	0.604672	0.537917	0.552274	-0.354123	0.614827	0.289073	0.805543	-0.056965	0.482014	0.406484	0.41343	0.353571	-0.953498	0.205112	0.550862	0.881002	0.43059	0.515674	0.468828	0.281518	0.678623	0.692249	0.18897	0.364964	0.214547	0.70456	0.616847	0.316427	0.625984	0.011874	0.643985	0.332723	0.076644	0.696735	0.317691	0.674124	-0.260292	0.29382	0.365179	0.378508	0.03528
EDN1	-0.31667	0.319718	0.76863	1.12961	0.189909	0.602745	-0.042254	0.163577	0.255506	0.30434	0.034329	-0.328718	0.30612	0.225375	0.489362	0.033902	0.559689	0.627394	0.499367	-0.06344	0.584782	0.492169	0.364899	-0.090189	-0.014116	0.469806	0.474531	0.023829	0.401527	0.00839	-0.294178	0.069583	0.078313	0.248582	0.113657	-0.021831	0.250328	0.245784	0.066859	0.937496	-0.13822	0.261065	0.289742	0.217959	0.159712	0.039062	-0.227746	0.296566	-0.088291
ABCA6	-0.088171	-0.355513	0.812413	-0.555894	0.55021	0.156194	0.239924	-0.588742	0.10609	0.558746	0.816272	0.317409	-0.694058	0.310295	-0.003678	0.361365	0.542392	0.397492	0.643674	-0.457704	0.292704	0.709371	0.319399	0.49881	-0.593838	1.035252	-0.085432	-0.590731	0.152885	0.057668	-0.630115	-0.137657	0.638984	0.105599	0.122161	0.075415	0.12001	-0.188019	0.114185	0.818617	1.000764	0.905094	0.00161	0.628854	-0.491091	0.122946	0.943775	0.504635	0.025172
MASP1	0.658413	-0.200703	0.365265	-0.266927	0.741494	-0.161925	-0.185413	0.244817	-0.018437	0.106744	0.956035	0.211371	0.102436	0.323072	-0.179237	0.387503	0.44061	0.438657	0.342858	-0.262134	0.41198	0.078102	-0.269816	0.473229	-0.481673	0.910212	0.407293	-0.093642	-0.454404	0.494974	-0.375987	-0.885486	0.64714	-0.69636	-0.098501	0.074208	-0.07079	0.008035	-0.071504	0.303006	0.19824	0.552108	-0.034562	-0.077779	0.929662	-0.238815	0.543187	-0.162893	1.191051
SMAD5-AS1	-0.328398	0.680798	-0.072985	-0.15258	0.427068	0.039724	0.098085	0.012762	-0.385958	0.003241	-0.511708	0.224746	0.743026	0.733792	0.815831	0.622044	-0.170464	-0.032407	-0.206699	-0.379845	0.056946	0.019902	0.226747	-0.867161	0.82483	-0.317023	0.051909	1.057485	-0.097348	0.606556	0.415649	-0.182599	-0.05842	0.542374	-0.615287	0.26854	0.254096	0.45223	0.668503	0.167031	-0.278676	-0.299602	0.350573	-0.021349	-0.147724	-0.213157	0.989132	-0.506848	-0.228394
RRAGD	0.322698	0.277417	0.209733	1.151913	-0.043772	0.583435	0.311755	0.825085	0.061878	0.728583	0.67263	0.393377	0.558544	0.149081	0.525627	0.230903	0.485477	0.945504	0.664026	-0.210726	0.15394	0.470964	-0.201752	0.394493	0.437241	-0.302281	0.665594	1.176404	0.78937	0.427339	0.218724	0.165276	0.142684	0.546517	0.459784	0.386519	0.353353	0.753889	0.100258	0.268039	0.310364	0.040214	0.202352	0.473648	-0.104488	0.270677	0.728798	-0.054026	0.540322
SYN2	0.076881	0.607678	0.139913	1.057271	-0.327283	0.194976	0.268902	0.692516	0.216493	0.337763	1.18092	0.829382	0.401241	1.436279	1.262943	0.011808	0.24555	0.368166	0.803615	0.12882	0.618132	-0.06704	0.1624	1.037168	0.026693	0.03055	0.185249	-0.072528	0.862619	-0.270447	1.241195	0.779235	0.264311	-0.176729	0.544204	-0.063348	0.529221	0.686057	0.400251	0.443908	0.498906	0.249774	0.505708	-0.176367	0.165421	0.025687	0.452604	-0.538267	0.949093
SMARCA2	0.206305	0.329823	0.204698	0.154262	0.398275	0.216116	0.349167	0.406695	0.378626	0.359976	0.378399	0.090179	0.234479	0.318396	0.168258	0.211062	0.260214	0.077267	0.217529	-0.248095	0.207261	0.489674	0.399174	0.218538	0.429764	0.284638	-0.122981	0.122234	0.256219	0.276883	0.099349	0.280149	0.383246	0.507613	0.276601	0.426579	0.496251	0.339476	0.280221	0.43955	0.558892	0.517442	0.171096	0.642283	0.191016	0.319451	-0.044433	0.271814	0.282797
SESTD1	0.025415	0.128703	0.438484	0.240372	0.476862	-0.005886	0.378853	0.093301	0.522374	1.270033	0.357684	0.039082	-0.136372	0.134787	-0.287639	0.541332	0.492655	0.266441	0.43362	0.075788	0.714322	0.797758	0.207537	0.789401	-0.098471	0.479003	0.041329	0.349014	0.329266	0.177404	-0.275715	0.21397	0.551148	0.175755	0.045626	0.056145	0.425161	0.348357	0.083992	0.220552	0.644444	0.613201	-0.165894	0.651472	0.063202	0.374095	0.96893	0.777322	0.106269
AES	0.12999	0.412703	0.304182	0.56009	0.400359	0.487847	0.064718	0.614387	-0.158397	0.220075	0.391869	0.172727	0.319866	0.227482	0.335504	0.366609	0.336635	0.655161	0.395355	-0.101418	0.0969	0.160514	0.049537	0.614334	-0.100616	0.631475	0.11175	-0.096205	0.060992	0.169987	0.242361	0.277365	0.365094	-0.029544	0.699834	0.351677	0.665895	0.299546	0.266374	0.216784	0.266688	0.408088	0.39586	0.247292	0.388578	0.286753	-0.408195	0.44893	0.300628
DPT	0.923868	-0.061814	0.153033	-0.211204	-0.334585	0.434931	0.481779	0.07597	0.155433	0.323692	0.28913	-0.247982	-0.252648	0.42168	-0.104965	0.108567	-0.335882	-0.483601	0.123361	0.429456	0.052164	0.585991	-0.138551	0.107749	0.622759	0.60241	0.003743	0.275578	-0.016138	-0.499401	-0.080932	-0.090963	0.053985	-0.171323	-0.529424	0.412919	0.657846	0.196535	-0.474035	0.348456	0.621393	0.791747	-0.175697	0.257597	0.303954	0.236299	0.819273	1.09512	0.55427
ANG	0.365975	0.503741	0.412312	0.206838	0.182156	0.559859	0.69789	0.520395	0.279272	0.711216	0.474819	0.482526	0.287408	0.260032	0.427321	0.443388	0.308161	0.214594	0.400407	0.244717	0.356579	0.569937	0.344431	0.430701	0.816816	0.597589	0.892693	0.680398	0.468537	0.173479	0.060984	0.313508	0.441088	0.278588	0.364179	0.304589	0.712825	0.60195	0.452926	0.467562	0.176301	0.746044	0.364103	0.261266	0.29869	0.484759	0.884428	0.538793	0.407279
C11orf80	0.008028	0.478805	0.649775	0.275563	0.898477	-0.019317	0.408801	0.302407	0.739522	0.685512	0.764804	0.204006	0.614362	0.569049	0.962537	1.001358	0.169446	0.55499	0.186674	0.921232	0.850236	0.572278	1.182601	-0.114077	0.279223	-0.408289	-0.528723	0.542211	0.35071	1.264019	0.899154	0.516952	0.301963	0.36728	0.452127	0.683365	-0.351042	-0.138143	0.097638	-0.139208	0.410352	0.081925	-0.806311	0.785322	-0.361537	0.17684	1.803433	0.229354	0.057837
ECHDC2	-0.149017	0.139648	0.323915	0.466815	0.899142	0.031426	-0.177312	0.531253	0.299857	0.701157	0.513414	0.419046	0.17223	0.331271	0.30723	0.740446	0.007252	0.343753	0.523331	0.057909	-0.00213	0.186374	0.145917	0.26914	0.117643	-0.147525	-0.092189	0.097143	0.036027	-0.162762	0.400521	0.245521	0.125666	0.632625	0.256364	0.07903	0.18038	0.36561	0.251463	0.148435	0.405763	0.103532	-0.182327	0.452546	0.258273	0.138693	0.440932	0.430912	-0.141379
PRSS12	-0.058976	-0.245275	0.768974	0.029325	0.425943	-0.214572	-0.729082	-0.094944	0.005703	-0.027237	0.177694	-0.160342	-0.116395	0.026522	0.071543	0.150539	0.026012	0.111164	0.458611	-1.07802	0.578845	0.006768	0.507952	-0.231755	-0.330585	0.684059	-0.401135	0.014493	0.117085	0.147488	-0.369249	-0.618426	0.246276	-0.241299	-0.051409	0.216409	-0.326253	-0.358402	-0.33247	0.039375	1.071816	0.242321	-0.276873	0.248097	-0.214242	0.201435	0.500106	-0.235039	-0.023694
PIK3C3	-0.340001	0.666887	0.682902	0.743232	0.509129	0.598821	0.153651	0.14226	0.145429	0.765367	0.341043	0.282542	0.464979	0.405576	0.779417	0.154241	0.473788	0.231839	0.622605	-0.02476	0.164141	0.35197	0.321222	0.071534	0.233044	0.03841	0.122206	0.413428	0.416693	0.371669	-0.240882	0.196003	0.051515	0.0873	0.147739	-0.16363	0.310176	0.486482	0.162235	-0.160287	0.225899	0.226895	0.165896	0.592035	-0.331336	0.262065	1.186752	0.184963	0.048782
TMOD1	-0.033145	0.102973	0.178289	0.644301	0.343949	-0.269235	0.354036	-0.174653	-0.282255	0.274941	0.333829	0.024725	-0.033381	0.308139	0.047212	0.553631	0.396208	0.627099	0.182617	-0.060368	0.426478	0.351386	-0.088733	0.771355	0.245403	0.263875	0.264153	0.431631	0.299746	0.127291	-0.161808	-0.007159	0.627057	0.559855	0.511956	0.312754	0.465459	0.035028	0.213881	0.114543	0.534883	0.480157	-0.042604	0.394193	0.212049	0.467161	0.277686	0.329156	0.318661
GATA2	0.350747	-0.239816	0.219574	0.352799	0.761933	-0.022962	0.478898	-0.153984	0.331433	0.954267	0.17067	0.158202	0.06102	0.133344	-0.406685	0.591413	0.187346	0.58844	0.363462	-0.157794	0.190282	0.496782	0.05902	0.510127	0.026622	1.228301	0.404776	-0.215206	-0.052006	-0.418735	-0.2536	-0.073353	0.218616	0.155988	0.243896	0.195607	0.057375	0.289678	0.168527	0.467535	1.039992	0.475889	0.06503	0.745477	0.494144	0.882863	0.031541	0.169851	0.304047
ELMOD1	0.197268	0.313716	0.923621	-1.081523	0.371299	0.614731	0.570209	-0.980583	0.576996	0.329736	-0.057211	0.370891	0.373095	0.460811	-0.08993	0.54155	0.860666	0.343013	-0.11859	1.06589	0.445882	0.61494	0.988938	-0.083669	1.166812	0.258354	0.487278	0.114623	0.129958	0.329643	-0.1964	0.214271	0.005977	0.637699	0.694793	0.557574	0.191978	0.106801	0.678775	0.575725	0.04211	0.388324	0.968177	0.999507	0.204599	1.124256	0.609005	0.835823	-0.148487
ANKRD20A1	0.748942	0.202546	0.066753	0.578399	0.147131	0.327902	0.489751	0.502722	1.466809	0.117715	-0.186472	-0.261954	-0.033495	0.233141	0.010245	0.068175	0.205299	0.437724	0.671709	1.10945	0.636721	1.211372	0.653139	0.329446	-0.121461	0.384401	0.170271	0.022549	0.961108	-0.453718	0.493935	-0.008393	0.070983	0.215647	0.074777	-0.303086	0.263843	0.204973	0.253032	0.161963	-0.032215	-0.222898	0.681117	0.437874	-0.040805	0.317543	0.368086	0.006777	-0.215525
SETD5	0.207139	0.16864	0.445714	0.055931	0.317161	-0.0177	-0.105446	0.053508	0.12837	0.558951	0.455163	0.171846	0.529969	0.385874	0.324023	0.335429	0.687581	0.683596	0.328586	-0.316549	-0.17814	-0.169309	-0.058204	0.630521	0.417829	0.2802	0.091264	0.440508	0.388337	0.529441	0.346658	0.125335	0.055535	0.273384	0.481097	0.574956	0.290422	0.479386	-0.006115	-0.107986	0.136477	0.441394	-0.070219	0.158885	-0.180416	-0.380451	-0.547784	-0.138254	0.500447
FAM46A	0.775223	-0.120009	0.115057	-0.175279	0.903383	0.157421	0.076742	0.25713	0.257141	0.558073	0.859096	0.047732	0.750307	0.540801	0.020394	0.693751	0.240366	0.938242	0.183764	-0.111723	0.318498	0.170649	0.259175	0.00205	0.327755	0.77857	0.822498	0.588453	0.050611	0.668907	0.216114	-0.359933	1.077665	-0.175835	-0.235297	0.394112	-0.484554	-0.017434	-0.309591	-0.027789	0.449691	0.293304	-0.137832	0.271957	0.864295	-0.145657	0.214558	0.28658	0.824983
UPK1A	-0.380356	-0.604446	-0.969657	-0.82461	-0.443342	0.758395	-0.487337	-0.517611	-0.818858	1.32842	-0.33935	-0.274967	-0.27687	-0.299952	-0.596652	2.760707	-0.413753	-0.428994	-0.631504	1.516277	1.663407	0.094532	-0.249413	-0.980451	-1.163229	-0.236239	1.775636	0.771844	-0.574022	-0.22689	-0.575139	-0.655886	0.45614	-0.906898	-1.114428	-0.849975	-0.057747	1.42507	-0.313166	1.730827	-0.280764	-0.373433	0.239665	-0.03203	-0.067354	0.21025	0.11454	-0.247763	-0.188998
NDFIP2	-0.097523	0.664654	0.519823	0.56193	0.177477	0.424429	0.648097	0.579521	0.649685	0.534002	0.030976	0.368066	0.672487	0.292901	0.448292	0.399286	0.518553	0.447135	0.301813	0.321148	0.63682	0.555352	0.616159	0.088081	0.440843	-0.350451	0.042485	0.214748	0.000939	0.27048	-0.630561	0.196151	-0.108485	-0.017797	0.211687	0.066212	0.519031	0.209392	0.630663	0.344423	0.142791	0.673028	0.572773	0.643374	0.311024	0.625305	0.1586	0.569728	0.146303
FAM150B	0.267854	0.340083	0.348681	0.162917	0.557675	-0.154071	0.104322	0.2162	-0.043638	0.658975	-0.469464	0.256312	-0.65844	-0.381456	-0.524136	-0.194853	1.540196	0.787177	-0.20583	-0.962097	1.295403	0.232896	0.368954	0.731234	-0.719422	0.213186	-0.066855	-0.330753	-0.225314	0.083953	-1.002492	-0.022767	0.777335	-0.366263	0.316151	-0.561009	0.210856	0.400857	-0.161829	0.319993	0.974113	0.223408	-0.188937	0.66777	-0.227669	0.737285	1.141346	1.203448	0.148015
PRH1-PRR4	0.741009	1.324117	-0.620717	1.17217	-1.031583	0.091678	1.866322	1.252299	-0.372667	0.717926	-0.806896	0.790156	-0.827035	-0.605496	0.228051	0.055098	-0.0733	0.488449	0.186693	-0.533481	1.173247	1.172446	0.697333	0.20235	0.587505	0.391316	1.789395	0.342022	1.157635	-0.105345	-1.149218	-1.239028	-0.712291	-0.949799	-0.184131	-0.018254	0.128592	0.794038	-0.62069	0.360341	-0.702552	-0.786234	1.359935	-0.866379	1.266515	-0.337589	-0.909772	-1.173166	1.204051
SPTAN1	-0.462945	0.377619	0.721191	0.777959	0.478289	0.283765	0.762326	0.664651	0.455997	0.502896	0.293305	0.248411	0.126091	0.324741	0.07579	0.669154	0.448465	0.88808	0.408245	-0.01084	-0.232292	0.265001	0.455621	0.766375	0.475306	0.890927	0.345483	0.524828	0.523093	0.694159	0.387576	-0.017276	0.242143	0.395512	0.025076	-0.065372	-0.311561	0.114994	-0.140943	-0.029143	0.170907	0.181303	-0.39423	0.28134	0.152985	0.675388	0.290148	0.742179	0.315015
SNTB1	0.011929	0.641357	0.579681	0.795959	0.565196	1.302544	0.546843	0.295182	0.292827	0.536899	0.599501	0.507565	0.311087	0.608625	0.279226	0.314954	0.934833	0.590566	0.668077	0.347906	0.326827	0.650074	0.243547	0.564389	0.764112	0.3375	0.413561	0.528507	0.590676	0.460168	0.348795	0.101118	0.53255	0.612763	0.569398	0.440812	0.71993	0.795934	0.681269	0.321948	0.188587	0.334627	0.748734	0.535763	0.23008	0.341353	0.330691	0.528969	0.162866
ZBED3	0.83213	1.092292	0.741784	0.644124	0.328684	0.565429	0.336661	0.353063	-0.102779	0.385886	0.756668	0.322604	0.349537	0.656385	1.055389	0.166038	0.924258	0.478429	0.421939	-0.304864	0.416529	0.3543	-0.078859	1.353803	-0.218367	0.334007	0.337645	0.373597	0.535613	0.115152	0.258935	0.681899	0.626617	0.46509	0.738042	0.636096	0.319884	1.094722	0.000216	0.032503	0.764204	0.375032	-0.262593	-0.191583	0.139267	-0.189056	0.672119	-0.223902	1.054385
PIK3C2G	-0.078929	1.151216	0.3674	0.397178	0.837378	1.235258	0.37074	0.885119	0.589528	0.424256	0.537871	0.595193	0.123871	0.937709	1.003453	0.34303	0.285312	0.030256	0.47272	0.35218	0.082114	0.176762	0.411573	0.353316	0.065687	-0.257378	0.073568	-0.297031	0.706602	0.518382	0.832102	0.573397	0.086104	0.496654	0.531891	0.310157	0.122958	-0.000429	0.853731	0.593394	0.27507	0.46173	0.241825	0.666673	-0.209091	0.202012	0.31509	-0.065485	0.400088
RP11-999E24.3	0.469151	0.451931	0.766545	0.574032	1.125316	0.067883	-0.023966	0.852593	0.248629	0.701741	0.295268	0.129498	0.259933	0.287505	0.243409	0.40811	0.324523	0.143503	0.183446	-0.213864	0.039641	0.141254	-0.043405	0.998911	0.778305	0.269684	0.170045	0.538871	1.052009	0.746166	-0.244098	0.28266	0.955924	0.162479	0.517794	0.760504	0.741474	0.300389	0.502438	0.456825	0.821526	0.862028	0.143475	0.848302	0.318354	-0.115289	0.373292	0.042883	0.53913
TMEM91	0.302419	1.22753	-0.375436	-0.383018	-0.8149	-0.686855	0.028733	-0.687976	0.186182	-0.313592	0.69772	0.645488	0.250327	1.544936	1.613857	-0.125986	-0.000866	-0.628902	-0.264788	1.149193	0.79399	-0.593255	0.36339	0.977655	-1.049693	-0.436188	-0.807695	-0.27239	1.285536	-0.72427	2.030471	0.922678	0.853939	1.435374	1.77534	0.695065	-0.797136	1.475801	-0.438176	0.530166	0.710615	-0.142524	0.051132	-0.66351	0.049948	-0.265434	1.025055	-0.730765	1.164518
CXCL14	0.37662	0.376096	-0.095955	0.582633	0.560305	-0.132187	1.240911	-0.378636	1.699428	-0.187151	0.035735	-0.372157	0.321649	-0.280008	0.157047	0.089081	-0.190739	0.131541	0.002604	0.732232	-0.082139	0.068131	-0.628525	-0.215057	1.187306	-0.411225	0.466408	0.599097	0.681493	1.052471	0.163352	0.438759	0.312321	0.865943	0.212391	0.246436	0.125325	0.100602	0.282836	0.526094	-0.046399	0.304804	0.121555	0.742248	0.254908	0.157152	-0.023448	0.411572	0.041487
RNF180	0.32695	-0.080318	0.41171	0.225519	0.559108	-0.324667	0.64262	-0.059626	0.792685	0.357837	0.144086	-0.128311	0.233556	-0.043813	-0.168264	0.128773	0.088199	-0.000943	-0.019783	0.557514	0.511175	0.124261	0.708123	0.512568	0.553518	0.460128	0.124223	0.089625	0.517889	0.714667	0.241893	0.584987	0.151923	0.338698	0.519868	0.244853	0.697672	0.502242	0.310253	0.541863	0.386492	0.491944	0.38703	1.071384	0.110028	0.950188	0.474703	0.317669	0.688636
NFIB	0.984353	0.075819	0.239957	0.356425	0.270768	0.484949	0.483225	0.494842	0.521411	-0.04407	0.346038	0.277874	-0.030406	0.16938	0.263779	0.059783	0.200804	0.15183	0.370706	0.350899	0.050123	-0.080115	-0.121592	0.25437	0.275315	0.032291	0.288436	0.660082	0.449675	0.684875	0.237522	-0.067216	0.539169	0.376009	0.399951	0.45517	0.223812	0.288507	0.142719	0.207818	0.612423	0.272507	0.237339	0.282874	0.229939	0.306665	0.131222	0.520577	0.318836
ABHD14B	-0.27952	1.057795	0.532292	1.053215	0.124241	0.698618	-0.525965	1.077839	-0.239797	0.56754	0.627327	0.800944	0.701272	0.976666	0.47297	0.155883	0.484442	0.542232	0.782034	-0.539686	0.225081	-0.002423	-0.315756	0.163993	-0.33406	0.138891	0.087236	-0.167264	0.258035	-0.419981	0.290058	0.01687	-0.066545	0.093279	0.35911	-0.334129	0.274272	0.451771	-0.073996	0.27176	0.383518	0.470585	0.379896	0.030811	0.327115	-0.074139	-0.656505	0.064174	0.280221
CIRBP	0.471147	-0.004934	0.173044	0.575298	0.300235	-0.314642	0.270689	0.103376	0.436645	0.664435	0.60025	0.136609	0.639734	0.230463	0.260398	0.612121	-0.479111	0.869908	0.835436	0.328904	-0.373721	0.099796	0.02752	0.357389	0.223988	0.481403	0.088426	-0.087429	0.09929	0.529394	0.516922	0.368539	0.581647	0.625966	0.357914	0.23862	0.470364	0.460467	0.503096	0.754875	0.181731	0.692298	0.316422	0.635163	0.32611	-0.113565	0.01606	0.082201	0.290101
SPARC	0.939214	-0.058441	0.901305	0.051856	0.965063	-0.245944	-0.069789	-0.089104	0.457961	-0.43932	0.821967	0.264871	0.504389	0.38358	-0.29276	0.246114	0.850889	0.701067	0.075981	-0.682445	0.453237	0.183583	-0.038594	0.563026	0.382749	0.804892	-0.041007	-0.087217	-0.16397	0.156028	0.257141	-0.304173	1.04256	-0.174899	0.140212	0.863276	-0.132382	-0.023782	-0.194521	-0.375957	0.841437	0.220813	-0.675153	0.14094	0.619601	0.012765	0.261677	0.227044	0.683226
COL12A1	1.112668	-0.670753	0.713489	-1.311756	0.370489	-0.053804	0.467705	-0.281051	-0.339963	1.1129	0.776533	0.428827	-1.017895	0.031526	0.033819	0.53354	0.819267	0.850753	0.348959	-0.274557	-0.104508	0.814051	0.057864	1.251617	-0.107468	1.548846	0.506548	0.742291	-0.102018	-0.091627	-0.342135	-0.478506	1.289531	-0.161248	-0.13751	-0.07277	0.194485	0.472059	0.010938	0.296895	0.962501	0.641074	0.526276	0.491711	0.529357	0.761316	0.421187	0.789154	0.335483
PTPN14	0.330498	0.380253	0.360289	0.428342	0.538253	0.408558	0.166787	0.863704	0.432345	0.327271	0.431105	0.362968	0.349145	0.766631	0.696699	0.442272	0.185031	0.106401	0.416485	0.218746	-0.038862	-0.502833	0.2437	0.286394	0.458152	-0.03324	0.120907	0.285394	0.629298	0.858905	0.433253	0.460417	0.33229	0.425972	-0.066833	0.224557	-0.002997	0.158375	-0.511142	0.03074	0.255523	0.102977	0.252071	0.615884	-0.12126	-0.00951	0.012225	0.553173	0.040284
C1orf186	0.556709	-0.231881	0.301419	-0.314683	0.48036	0.12056	0.159513	0.160448	0.297235	0.796646	0.250223	0.159915	0.154338	0.25145	-0.046464	0.607601	0.158068	0.12502	0.192943	-0.387942	-0.156691	0.578452	0.194358	0.17315	-0.054039	0.880537	0.613724	-0.117678	0.27785	0.369686	0.029509	-0.077985	0.491259	-0.079197	0.171221	0.285198	0.149984	0.427235	0.398498	0.37307	0.639466	0.574557	0.148498	0.584035	0.616341	0.415507	0.27599	0.31191	-0.222766
GABARAPL1	0.588677	0.548052	0.384317	0.827386	0.268832	-0.070644	0.211748	0.721361	0.150987	0.236052	0.477866	0.3916	-0.007635	0.395051	0.27933	-0.00087	0.498913	0.143095	0.501397	-0.300819	0.766873	0.984998	0.289875	0.344775	-0.021263	0.011873	-0.08479	0.338443	0.015358	-0.31493	0.025003	0.133904	0.063281	0.343825	0.320744	0.039079	0.050475	0.375814	-0.200569	0.410685	0.614048	0.190545	-0.048299	0.122443	-0.343242	0.216426	0.496864	0.097061	0.273075
ACSL1	0.084465	1.17983	0.021026	-0.288497	-0.657296	0.386399	0.264815	-0.244169	-0.113704	-0.335134	0.603405	0.755216	0.182946	1.053216	1.228612	0.290846	0.712478	-0.139017	-0.485454	0.676317	0.319899	-0.565462	0.489074	0.829077	-0.01283	-0.643341	-0.094078	-0.280317	0.643249	-0.429267	1.491241	1.304564	0.673185	1.05639	1.249809	0.451202	0.195663	1.07005	0.219161	0.482985	0.750753	-0.049411	0.355349	-0.506904	0.399816	-0.04649	0.374924	-0.403738	1.05495
GAS1	-0.036296	-0.133176	0.53213	-0.195716	0.230249	0.172794	0.615203	-0.230197	-0.220465	0.649419	0.488911	0.348768	0.22065	0.200899	0.290097	0.75488	0.444313	0.735207	-0.101854	0.122638	-0.480498	-0.047567	-0.27684	0.827133	0.656177	1.090308	0.537057	0.007297	0.230771	0.123874	-0.017594	0.407977	0.633021	0.569242	0.611094	0.829534	0.794252	0.208147	0.659833	0.50623	1.17511	0.893463	0.515012	0.281588	0.344393	0.549131	0.109593	0.602771	0.378918
GRB14	0.729744	-0.001453	-0.685457	1.997967	-0.163349	0.114428	-0.610509	0.493685	-0.210222	-0.016499	0.550427	0.381307	-0.611231	0.229745	-0.049113	-0.606734	0.776952	0.813813	0.740752	-0.283217	0.297739	0.143289	-0.280429	0.225548	0.080155	-0.028647	0.881028	1.261084	0.750212	0.447702	0.657973	0.011524	0.276943	0.854587	-0.055428	1.007516	0.160792	0.987137	0.611245	0.363673	-0.139811	-0.171262	-0.419347	-0.023225	0.028947	-0.090756	0.313766	-0.694355	0.78747
EDIL3	0.45606	0.734238	0.474074	0.762717	0.360432	0.547829	0.714622	0.359975	0.499078	0.204589	0.259251	0.400769	0.561122	0.410937	0.678865	0.377334	0.223359	0.042541	0.4727	0.429986	0.367956	0.209139	0.626446	0.709889	-0.074041	0.022275	-0.090479	0.508126	0.274103	0.572703	0.105677	0.32404	0.426344	0.53916	0.102333	0.548991	0.712101	0.324857	0.21358	0.786285	0.52801	0.593563	0.14665	0.089891	0.135398	0.071483	0.429031	0.44814	0.453968
SFPQ	0.346185	0.362587	0.885119	0.980545	0.770317	0.118715	0.590992	0.062406	1.122671	0.551114	0.649092	0.269959	0.231154	0.157586	0.241216	0.680922	0.285262	0.43622	0.732452	-0.512358	0.567558	0.089917	0.590471	0.605289	-0.284166	0.256076	-0.466354	0.10672	0.250445	0.826595	-0.352183	-0.062977	0.311996	-0.11495	0.337239	0.070319	-0.310722	0.21489	0.084879	-0.098229	0.757001	0.42941	-0.000892	0.885243	0.301823	1.075345	-0.350916	0.218119	0.225973
MYH14	0.051279	1.358304	0.953086	0.986675	0.80003	1.426771	0.125593	0.625554	-0.269372	0.847519	0.676309	1.239079	1.328736	0.689623	0.914276	1.008864	0.65245	1.258986	0.85493	0.033396	0.469315	0.196074	-0.004339	0.169427	0.193748	-0.251893	-0.243684	0.464118	-0.00969	-0.067109	0.187551	0.111489	-0.101769	0.188015	0.348649	0.165832	0.440349	0.169995	0.161673	0.31614	-0.012799	0.351348	0.743833	0.235394	0.367402	-0.087193	0.139143	0.574767	0.399117
AMT	0.375742	0.174091	0.359171	0.509758	0.418116	-0.134775	0.248784	0.411141	0.17918	0.493666	0.426685	0.407091	-0.041226	-0.197576	0.099088	0.275684	-0.111511	0.599697	0.414523	0.172126	0.032285	0.117484	-0.050307	0.422649	0.029819	0.250286	0.047299	0.269092	0.186672	0.021495	0.271792	0.442387	-0.068171	0.417329	0.440999	0.37266	0.180522	0.228803	0.600537	0.415287	0.42654	0.551401	0.117717	0.600898	0.402803	-0.014512	0.142535	-0.090414	0.229694
PDE9A	0.242991	0.570811	-0.14835	0.715727	-0.025449	0.725006	-0.162838	0.906817	0.31056	0.114933	0.237651	-0.201161	-0.753756	0.471185	0.037139	-0.517835	0.336597	0.306278	0.373208	0.059868	0.413587	0.079645	-0.365156	0.139421	0.279968	-0.478595	0.035969	0.405716	0.387767	-0.209165	-0.206435	-0.659635	-0.047283	0.521513	0.382332	0.553036	0.446454	0.757801	0.226086	0.300773	-0.138344	-0.228774	-0.115312	-0.253908	0.271236	-0.073705	-0.131816	-0.075725	0.340511
CDK14	0.732985	0.279566	0.789229	0.799705	0.2394	0.387248	0.206297	0.577363	0.187484	0.378922	0.610901	0.313674	0.42951	0.618308	0.523708	0.1718	0.5138	0.641234	0.337452	-0.472269	-0.214894	0.469491	-0.358151	0.436123	0.334869	1.034458	0.369365	0.21412	0.505069	0.5129	0.019901	0.077563	0.841832	0.052911	0.73153	0.326321	0.453536	0.462115	-0.039935	0.459931	0.868952	0.643158	-0.380995	0.542046	0.203013	0.331589	0.391182	0.387316	0.339532
NAP1L2	0.104893	0.720151	0.63907	0.958056	0.592476	0.991427	0.566917	0.615106	0.23506	0.504431	-0.097366	0.373077	0.450458	0.164635	0.3647	0.223563	0.562641	0.2278	0.686511	0.203702	0.481741	0.026261	0.641398	-0.023723	0.273628	0.396806	0.214152	0.194364	0.529589	0.772824	-0.037682	0.261755	-0.170001	0.241924	0.284477	0.241094	0.851694	0.363715	0.427222	0.32467	-0.264162	0.071058	0.554139	0.931674	-0.125159	0.68542	0.376468	0.339442	-0.060199
SCIN	-0.001896	0.862287	0.941907	0.829396	-0.510389	0.327038	0.206494	0.750921	0.059138	-0.002659	0.167922	0.971439	0.600592	0.162075	0.58391	1.014227	0.804844	0.655739	1.100555	-0.13184	0.606261	0.016181	0.828706	0.247013	-0.003351	0.006122	0.660141	0.527311	1.079563	0.49638	0.284372	0.358374	-0.124131	0.429386	0.412918	1.178486	0.355777	-0.21386	0.141951	0.52701	-0.282813	-0.057887	0.697768	1.024013	-0.03189	0.224718	0.652065	0.032467	0.784627
EIF3B	0.09102	-0.220294	-0.286724	-0.116516	0.704506	-0.68633	1.32507	-0.483618	1.560507	-0.744154	0.055761	-0.308259	-0.048162	-0.432674	0.033424	0.533802	-0.105098	0.425376	-0.072036	0.658749	-0.279857	-0.548217	-0.567898	0.913606	0.571524	-0.178482	-0.104416	0.435286	0.814709	0.917917	0.364722	0.568503	0.412065	1.212152	0.767912	0.086795	-0.028115	0.220223	-0.324666	0.153054	0.451723	-0.036352	-0.48209	0.582097	-0.422801	0.880487	-0.24387	0.309048	-0.057135
DNMBP	0.2404	0.666776	0.329718	0.107186	0.361234	0.43178	0.383226	0.383463	0.26167	0.577478	0.243728	0.242177	0.465476	0.313147	0.423916	0.684423	0.265103	0.515567	0.146672	0.19919	0.124324	0.230632	-0.135167	0.224226	0.416361	0.164529	0.300752	0.416919	0.004912	0.195792	-0.314176	-0.200424	-0.072687	0.141422	-0.104752	0.059893	0.594649	0.206102	0.166055	0.052465	-0.034239	0.478487	0.127489	0.451132	0.093909	0.22922	0.321936	0.434769	0.168097
HSPG2	-0.024047	0.266785	0.906642	0.560738	0.640047	0.278304	-0.532032	0.691989	-0.272321	0.723224	0.293686	0.291616	0.386555	0.235467	0.287765	0.434717	0.311552	1.780045	0.524095	-0.557922	-0.141731	-0.137414	-0.563222	0.081331	0.170298	0.374023	0.242068	-0.073482	0.075426	0.012358	-0.110495	-0.173525	0.035119	0.539821	0.029119	0.585149	0.289747	0.287476	-0.117811	0.28566	0.343948	1.03086	0.251834	-0.062458	0.541924	-0.227995	-0.86453	0.387687	0.74542
KRT74	1.169615	-0.626574	1.275837	-0.874679	-0.233528	1.991358	0.369099	0.265103	-1.441919	-2.642471	1.188189	2.162974	-0.85407	0.579889	-0.662762	-1.162894	1.003976	-2.433855	1.411935	-1.343543	1.827957	-1.777838	-0.636789	1.294392	-2.820298	0.304825	-1.2165	1.263501	1.77534	1.81362	0.650682	1.037101	1.091959	0.22202	1.71892	2.406897	-0.322373	2.22427	1.146068	0.369658	-0.043835	1.07516	-0.031942	-2.615205	0.090602	-0.602356	0.213797	0.447338	1.492709
NDFIP1	0.368521	0.582452	0.807173	1.030743	0.890269	0.680269	-0.17439	0.918805	0.521787	0.843032	0.838748	0.637255	0.553679	0.879544	0.503921	0.492949	0.848286	1.016659	0.808109	-0.482354	0.15459	0.409615	0.201137	0.355999	0.090057	0.513459	0.09215	0.023011	0.134162	0.045798	0.235224	-0.054764	0.546685	0.124228	0.529509	0.652282	-0.016749	0.197523	-0.295195	0.315663	0.512834	0.222975	-0.10795	0.495531	0.313308	0.232219	-0.06766	0.550385	0.457708
TSC22D3	-0.030567	0.151069	0.105745	0.4252	0.061517	-0.041282	0.722319	0.709838	0.251196	0.432654	0.315289	-0.128787	-0.141319	-0.02083	0.248859	0.35759	-0.268943	0.760439	0.424903	-0.108697	0.596714	0.583952	-0.226533	0.536366	0.327822	0.262144	0.420108	0.589992	-0.069602	0.313143	-0.433246	0.095191	0.251676	0.118596	0.32373	0.323176	0.642877	0.251065	0.168938	0.600663	0.254346	0.417461	0.452237	0.994445	0.587285	0.706265	0.386727	0.47101	0.143778
ELANE	0.216576	0.6147	0.74666	-0.398211	-0.348053	-1.177784	-0.727533	-0.700734	-0.069347	0.385688	-0.032131	-0.601766	-0.328722	0.653383	-0.081092	0.706499	1.93611	0.576342	0.654625	-0.393792	0.218676	-0.153216	-0.751714	-1.03431	0.130463	1.796703	-0.147366	0.046609	0.006969	-0.59085	0.952953	-0.891685	0.483091	-0.280517	-0.165827	0.021156	1.131731	1.351938	-0.087027	-0.227191	1.299808	-0.215664	0.099829	-0.193148	0.58564	0.576277	1.777173	-0.358113	-0.075155
LOC100506548	0.438918	0.531864	0.66565	0.482355	0.207694	-0.002912	0.680037	0.40551	0.50197	0.319815	0.2125	0.133783	-0.210385	-0.095716	0.203656	0.268291	0.545033	-0.093921	0.660311	0.049581	0.338897	0.147939	0.812747	0.52992	0.182167	0.344992	0.385735	0.599206	0.403782	0.558928	0.317709	0.405546	0.147895	0.555533	0.364793	0.269907	0.563744	0.408434	0.670726	0.431292	0.354901	0.651002	0.295183	0.679363	0.25978	0.509363	0.468	0.234742	0.461376
OBSL1	0.228531	-0.017842	0.426585	0.478789	0.268887	-0.109905	0.117701	0.254	0.200533	0.156404	0.065251	0.038143	-0.000391	0.251529	0.106695	0.088115	0.195333	0.30181	0.380388	-0.175247	0.145709	-0.439148	0.391378	0.587936	-0.164773	0.383399	0.214185	0.121646	0.613389	0.76753	0.539329	0.824718	0.247895	0.329323	0.669015	0.657691	0.312332	0.106182	0.215625	0.03572	0.333534	0.34458	-0.043837	0.376658	0.226344	-0.031093	-0.144635	-0.091229	0.363632
ZNF107	0.243414	0.724423	0.722775	0.526264	0.713306	0.512085	0.552151	0.517621	0.554135	0.279297	0.14586	0.253728	0.539931	0.392309	0.692738	0.688235	-0.152769	0.115489	0.615216	-0.129453	0.309641	0.48952	1.286365	0.185772	-0.137338	-0.11827	0.30777	0.306015	0.774323	0.971715	0.003959	0.833716	0.211492	0.647462	0.561672	0.390751	0.433341	0.676977	0.536193	-0.004637	0.272659	0.143418	-0.193476	0.692612	-0.739118	0.221352	1.145283	0.182407	-0.006614
ANKH	0.309822	0.362598	0.737678	0.263804	0.103864	-0.05375	-0.11255	0.304632	0.2447	0.100151	0.575642	0.070501	-0.175263	0.205647	0.628144	0.275615	0.439871	0.741157	0.685033	0.216471	0.302558	0.816139	0.321197	0.015048	-0.001501	-0.269603	0.034611	-0.292451	0.050275	0.512603	-0.043275	0.360811	0.476833	0.500128	0.225119	0.638518	-0.174224	0.2332	0.016276	-0.221053	0.428819	0.209452	-0.053618	0.735979	-0.042975	0.157521	0.854857	0.096791	0.524979
TACC2	-0.234438	0.385243	0.045847	0.301824	0.293446	0.465289	0.620735	0.552063	0.684141	0.366458	0.04557	0.135062	0.225216	0.215065	0.455381	0.352359	0.223468	0.033105	0.372454	0.459748	0.039913	0.295534	0.620319	0.009978	0.190777	-0.004845	0.248266	0.285053	0.298575	0.349559	-0.036681	0.261032	-0.249624	0.096358	0.007553	0.315069	0.254285	-0.136926	0.47085	0.280828	-0.34741	0.247003	0.178702	0.614221	0.056667	0.606561	0.446689	0.3506	-0.078345
DDX6	0.266522	-0.300164	0.438572	1.400143	0.785432	-0.299471	-0.400979	1.267784	0.189649	0.216756	0.477354	0.403473	0.572401	-0.341255	0.59661	0.555496	0.947583	0.665197	0.881168	-0.504783	-0.268003	0.095561	0.242034	-0.213002	-0.148154	-0.29745	0.258687	-0.19879	0.775173	-0.183791	0.071672	0.090638	0.10439	0.31001	0.14685	-0.338752	1.789482	-0.418286	1.355853	0.030103	0.446122	-0.261368	-0.711315	0.602379	0.242747	-0.197234	-0.301845	0.623042	0.095901
EFCAB4B	0.756395	0.62969	-0.050981	1.498905	0.046601	0.603417	-0.451073	1.076714	-0.060241	0.36476	1.015879	0.581184	-0.378591	0.321696	0.78534	-0.632098	1.036171	0.143243	0.870694	0.165685	0.26866	0.585546	0.20791	0.430657	0.235419	-0.165531	0.921533	0.248022	0.80721	0.161873	0.320738	-0.080588	0.157709	0.017139	0.173216	0.447045	0.483318	0.643869	0.394926	0.520436	0.10719	-0.059356	-0.403439	0.091323	-0.016341	0.130559	0.486961	-0.274221	0.74519
CCND1	0.13971	0.665608	0.624336	0.647814	0.524776	0.779581	0.670194	0.825689	0.046473	0.180156	0.24002	0.321461	0.554962	0.582214	0.514825	0.456579	0.451588	0.454899	0.454447	0.658724	0.001409	0.284367	0.454889	0.16683	0.401333	0.197156	-0.051786	0.061792	0.456318	0.399304	0.254839	0.001564	0.321885	0.418024	0.333516	0.286215	0.276251	-0.153991	0.212	0.353243	-0.175361	0.468786	0.47883	0.588433	0.0857	0.376393	-0.103177	0.743583	0.136204
CNOT6L	-0.799263	0.468034	0.7911	0.087847	0.502046	-0.116099	0.584011	-0.003328	0.563921	0.025239	0.418549	0.431874	0.394443	0.391977	0.702688	0.2876	-0.129595	0.11833	-0.324786	0.116721	-0.01914	-0.518016	-0.167347	0.774104	0.301813	0.210085	0.562553	0.400499	-0.246381	-0.023786	0.737207	0.711184	0.605753	-0.078455	1.049865	0.90835	0.867819	0.07327	-0.019744	0.565868	-0.347818	-0.126617	0.682495	0.777005	-0.549547	0.758016	0.114174	-0.108819	0.696209
ARHGEF28	-0.302488	0.480682	0.66285	0.641174	-0.138214	0.298323	0.480395	0.345341	0.603633	0.328418	-0.010088	0.275247	0.325413	0.139914	0.360356	0.149821	0.148535	-0.199573	0.105873	0.636158	0.31584	-0.321276	0.697683	0.29671	0.267427	-0.102163	0.104769	0.620942	0.193799	0.430173	0.19727	0.163845	-0.020669	-0.008834	0.102852	0.21836	0.511321	0.21296	0.359377	0.403654	-0.00332	0.269512	0.626319	0.370574	0.157219	0.700456	0.308411	0.052249	0.220831
MLPH	0.382666	0.159739	-0.14515	0.887763	0.008212	0.599426	-0.158032	0.695881	-0.437065	0.34254	0.311381	0.169115	-0.008437	0.260375	0.186167	0.132217	0.259066	0.243729	0.358561	0.019961	0.062293	0.46191	0.285699	0.46546	0.413266	0.274826	0.93081	0.645061	0.333276	0.204865	0.385942	0.181495	0.031277	0.559524	0.13757	0.287468	0.282016	0.510738	0.201304	0.243532	0.120939	-0.064832	0.250982	0.262862	0.226597	0.13355	0.63573	0.025662	0.240624
LOC102724356	-0.209056	0.577839	0.774437	0.297465	1.001878	-0.534007	0.152571	0.235691	0.843445	0.667729	0.656724	0.965352	0.4986	0.816387	0.636914	0.541468	-0.197441	0.383127	0.516374	0.182146	-0.284718	0.376233	0.391838	0.435719	0.567565	0.210279	-0.235218	0.930537	0.655097	0.308592	0.412776	-0.390294	0.587997	0.72692	0.313894	0.955327	0.43159	0.727796	0.74081	-0.407794	0.658725	0.697129	0.255785	0.535215	0.170949	0.135945	0.777622	0.461219	-0.117838
WEE1	-0.029841	0.113795	0.647739	-0.094276	-0.366057	-0.273462	1.174245	-0.057273	0.509018	0.069654	0.273065	0.005584	0.160288	0.167202	0.179633	0.320887	0.460847	0.147868	0.279367	-0.072433	0.019757	0.616329	0.734182	0.176666	0.023698	0.197957	0.588788	0.760233	0.571219	1.271816	0.233791	0.045818	-0.067502	0.499752	0.226634	0.061907	0.26097	0.030729	0.352515	0.916648	-0.218371	-0.017459	0.724213	1.168278	0.47177	0.594917	0.094517	0.00037	0.16552
CLCA4	-0.457957	0.729578	0.15512	0.442557	0.234739	0.648896	0.070058	0.107144	0.238299	0.368087	0.405866	0.23267	0.985088	0.37293	0.319444	-0.268938	-0.242915	0.111459	-0.031175	1.205384	-0.971623	0.572044	0.738892	-0.635177	0.249229	-0.397867	0.782681	-0.609044	0.300673	0.739173	-0.261948	0.24517	-1.441596	0.513143	-0.516866	0.710242	-0.034085	-0.229639	0.803746	-0.298756	-0.104727	0.352523	0.803323	0.464227	-1.140783	0.075305	0.257758	0.414104	0.452057
JAM2	0.514879	-0.485413	0.235188	0.254162	0.494485	0.589536	0.183479	0.353482	0.215377	0.403509	0.542557	-0.257851	0.223981	0.162318	0.459934	-0.315004	-0.219156	-0.299881	0.384471	-0.159593	-0.192298	0.67403	0.101318	0.131022	0.152752	0.241673	0.272146	0.260556	0.607458	0.776822	0.586135	0.164365	0.275972	0.781819	0.689234	0.745145	0.321847	0.003746	0.188447	0.243022	0.068316	0.421824	-0.96141	0.132704	-0.121817	0.289043	0.682217	0.620969	0.292337
NDNF	0.56816	0.062136	-0.070215	0.922848	-0.51509	0.08949	-0.025371	-0.207768	-0.329964	0.379733	0.004664	-0.315364	0.420956	0.238769	0.1922	0.417784	-0.129796	0.172498	0.188115	0.193012	-0.121005	0.736573	0.139317	0.21258	0.656703	-0.217578	0.124232	0.305292	0.400506	0.560761	0.016831	0.783577	0.101509	0.496763	0.217831	0.315423	0.735332	0.871915	0.628663	0.367351	0.426543	0.544458	-0.111802	-0.218552	0.447423	0.496661	0.254928	-0.025779	0.688953
TMPRSS11E	0.325519	1.962597	0.115817	-0.187922	-1.146368	-0.419041	-0.400708	-0.903296	-0.081239	-0.873012	1.012523	1.736606	0.120632	1.652063	1.454798	0.28848	1.788367	-0.659771	-0.402832	1.009826	1.453592	-1.075194	0.966972	1.543333	-0.829057	-0.520627	-0.22891	0.038177	1.522466	-0.236674	2.618035	2.097501	0.779851	1.786323	2.356264	1.10421	-0.146574	1.760819	0.011553	0.42293	1.509878	0.160788	0.592545	-0.868637	0.526021	-0.682052	0.959377	-0.454109	1.947958
XG	0.455067	0.073802	0.519247	0.078473	0.367274	0.555371	0.342911	0.121219	-0.090686	0.555495	-0.135103	0.211627	0.139205	0.130339	0.215719	0.763458	0.525686	0.001077	0.379409	-0.181063	0.646985	-0.380758	0.240134	-0.046083	0.249737	0.60646	0.300441	0.340753	0.18664	0.194416	-0.311055	-0.04701	0.04268	0.2392	0.218609	0.246172	0.37126	-0.097704	0.206181	0.296036	0.431772	0.66371	0.17835	1.067955	0.112014	0.919901	0.910209	0.872645	0.498843
PPAP2B	0.611862	0.058584	0.744055	0.171898	0.676367	-0.001536	0.375715	0.385314	0.189599	0.705474	0.775892	0.565599	0.253763	0.343577	0.541009	0.75108	0.445709	0.895278	0.352494	-0.549362	0.490808	0.314176	0.045794	0.650958	-0.186367	0.734175	-0.007379	0.311464	-0.046562	0.296116	-0.201147	0.026538	0.651694	-0.011837	0.074913	0.370812	0.354029	0.407597	0.555939	0.229439	0.834792	0.619864	-0.060192	0.404401	0.820594	0.135966	0.642515	0.702855	0.299956
ANGPTL1	1.378599	-0.077142	0.600914	-1.26402	1.179631	-0.618955	0.007214	-0.313575	0.384701	0.709585	1.341281	0.230456	0.757195	0.609185	-0.516507	0.437548	0.90085	0.228273	-0.111177	-0.667597	0.128293	0.481397	-0.207988	0.238347	0.677921	1.024419	0.586164	0.12886	-0.540507	0.473183	-0.538315	-0.462248	1.285777	0.099532	-0.545218	0.450346	0.153653	0.193452	0.162694	-0.0355	0.728954	0.529635	0.125429	0.257195	0.857008	0.242455	0.89732	0.770766	1.116211
PDK3	0.619983	0.296687	-0.35329	1.083694	-0.145306	0.519096	-0.159801	0.865835	0.241665	-0.193761	0.24947	0.213139	-0.170113	0.150002	0.57133	-0.243955	0.343657	0.580174	0.615043	0.133612	0.444371	0.494651	0.430601	0.019946	0.485572	-0.386093	0.737381	0.760368	0.693315	0.224872	0.02025	-0.062068	0.105826	0.6249	0.089214	0.510557	0.427148	-0.128847	0.636784	0.120124	0.265972	-0.158416	-0.262894	-0.213998	-0.127325	0.144892	0.037176	-0.397146	0.760221
LRP4	-0.045006	0.663863	0.468031	0.505671	0.725137	0.099675	0.789546	0.606082	0.79608	0.757874	-0.087728	0.430701	0.638309	0.468521	0.433867	0.70673	0.354002	0.361354	0.367584	0.300389	0.287945	-0.046467	0.513184	0.000289	0.363563	-0.371695	-0.060445	0.307341	0.014002	0.614155	-0.275981	0.114752	0.015947	0.25195	0.183179	0.241085	0.56968	0.049528	0.58578	-0.119306	0.249545	0.62854	-0.054989	0.75529	-0.035118	0.675153	0.734303	0.436334	0.042592
BOC	0.396359	0.574958	0.457174	0.54762	0.150217	0.734047	0.352071	0.602968	0.106818	0.537121	0.590477	0.142645	0.452067	0.212511	0.448585	0.704448	0.233489	0.66536	0.456717	0.139703	0.32337	0.348065	0.373513	0.268851	0.23003	0.141217	0.336734	0.890067	0.431796	0.08051	0.282785	0.116403	0.11047	0.32384	0.034315	0.13953	0.389962	0.374656	0.430958	0.728943	0.122296	0.062603	0.374991	0.360149	0.282552	0.169157	0.576174	0.262237	0.345477
SOX5	0.240654	1.043399	0.867803	1.195185	0.541321	0.462227	0.848785	1.118039	0.511568	0.643779	0.682636	-0.378815	-0.058888	0.648922	0.435245	0.155566	0.508382	-0.009528	0.511847	0.548818	0.135806	0.407746	0.372091	0.792353	0.376786	0.502545	0.348111	-0.063585	0.673459	0.68904	0.142217	0.540199	-0.012499	0.449356	0.456937	0.645998	1.151632	0.475298	0.804928	0.506752	0.283618	0.976197	0.421626	0.927162	0.104396	0.739423	0.763177	0.690051	0.463526
SERPINB12	-0.865618	-0.682214	0.238998	-2.203371	0.016841	0.364451	-0.679974	-1.523039	-0.423155	-0.126564	0.37293	-0.030779	0.289418	0.155596	-0.690094	0.610077	0.467113	0.305149	-0.659579	-0.542354	-0.420756	-0.678768	0.114559	-0.081027	0.208369	-0.440708	-0.068573	-0.324236	-0.358797	0.382404	-0.254071	-0.539558	-0.165822	0.114606	-0.250571	0.032006	0.005451	0.011815	0.10682	-0.486177	-0.657533	0.099166	0.763618	0.458981	-0.08029	0.436224	-0.242969	-0.359475	-0.41294
MYOC	-0.329854	0.47245	0.534505	0.382915	0.379133	-0.428433	0.809247	0.08336	-0.897113	1.54872	0.341341	0.24377	-0.395473	0.246844	-0.033621	1.108105	1.698514	0.542136	1.331076	-0.448646	0.382519	1.016936	-0.698364	1.658864	-0.349256	0.910301	0.291394	1.173232	0.790867	-0.002685	-0.272688	0.544427	-0.238573	0.12574	0.081025	-0.033009	0.7025	-0.476098	-0.019183	0.104764	0.147488	1.001247	-0.738439	0.096035	0.354689	0.556039	0.90282	0.919274	1.196338
SCEL	0.02519	0.383445	0.768903	-0.931202	0.721961	0.828042	0.932138	-1.09264	0.869679	0.53997	0.340507	0.55592	0.706959	0.200091	-0.138172	0.801134	0.888672	0.672591	-0.083101	0.78196	0.561059	0.838918	1.589164	-0.061708	1.262646	0.350911	0.507478	0.280292	0.467828	0.993643	0.050424	0.306229	0.412562	0.286811	0.478485	0.691738	0.155702	0.573426	0.822885	0.274932	0.116682	0.53159	0.824097	0.644081	0.243022	1.076328	0.692924	0.635709	0.02643
SLC25A29	0.133249	0.311886	0.265925	0.796194	0.016721	-0.161773	0.008549	0.888492	-2.6e-05	0.120848	0.16576	0.27961	0.063487	0.12308	0.10681	0.120535	0.028126	0.523872	0.284438	0.160219	0.453364	0.038119	-0.181763	0.322232	-0.274531	-0.183299	0.202715	0.285779	0.008383	-0.181597	-0.648172	-0.123865	-0.064046	-0.406964	0.294138	-0.019206	0.028955	-0.463828	0.123044	0.179077	0.362554	0.197954	0.744956	0.10355	0.46708	0.766928	-0.604694	0.398326	-0.024519
ATP6V1B1	0.628034	0.276256	0.240884	1.171176	-0.419882	-0.02866	-0.680014	0.963216	-0.414103	0.377726	0.493835	0.405257	0.397161	-0.0916	-0.29274	-0.317958	0.139464	1.191796	0.538779	0.02386	-0.031873	0.547571	-0.41928	0.512677	0.203007	-0.432831	0.077611	0.202064	0.627094	-0.363046	-0.090667	0.016046	0.015634	0.150417	0.693537	0.731128	0.676475	0.31512	0.735479	1.326123	-0.057333	-0.210801	-0.063982	0.113909	0.352075	-0.117009	-0.434785	-0.317134	0.855431
TMEM116	0.207869	0.580812	0.475681	0.138978	0.475917	0.844239	0.717092	0.301007	0.6428	0.148919	0.298341	0.487073	0.097357	0.301373	0.365981	0.655563	0.490419	0.209785	0.563265	0.589965	0.289991	0.390489	0.984082	0.244153	0.223776	0.344531	0.755853	0.341019	0.491405	0.668901	0.606453	0.497698	0.128193	0.552887	0.68793	0.59717	0.132111	0.446938	0.192232	0.629335	-0.073884	0.474148	0.497008	0.822551	-0.374603	0.212798	0.810511	-0.19692	0.450065
SLC26A2	0.383046	0.653527	1.075554	1.333537	0.436412	0.545952	-0.436728	1.090391	-0.268409	0.324332	1.263919	0.742909	0.022524	0.545811	1.073983	-0.028496	0.985229	0.751995	0.705931	-0.269565	0.311817	0.563767	0.394471	0.489291	0.179261	-0.436958	-0.092026	0.233536	0.455862	-0.048814	0.893294	0.402409	0.637594	0.631227	0.886823	0.93309	0.836227	1.63418	0.881281	0.637598	0.450728	-0.315279	0.587263	0.249292	-0.086045	0.019104	0.158054	-0.45814	0.847285
CLDN1	-0.440048	0.070379	0.35268	-0.389199	-0.038418	0.106799	0.561159	-0.854409	0.637123	0.427733	0.288256	0.465463	0.306899	0.07487	0.471922	0.486094	0.278272	0.545208	-0.304047	0.571432	0.56646	0.570713	1.204423	0.19715	0.018147	0.049277	0.240139	-0.022324	0.130782	0.312386	0.015026	-0.052151	0.00526	0.072618	0.674988	0.708003	0.256934	0.430247	0.655589	0.736441	0.250751	0.271436	0.609182	0.703143	0.206849	1.068892	0.271493	0.66159	0.203835
CLSTN2	0.638348	0.125652	-0.276598	0.304462	0.975345	0.235631	0.166345	-0.081429	-0.121234	0.160879	0.329488	0.178823	-0.005456	0.654441	0.125809	-0.12128	-0.005855	0.162465	0.172668	0.099755	0.022674	0.559222	0.1773	0.62798	-0.51553	0.366205	0.405592	0.558745	0.542561	0.133146	0.60065	-0.305694	0.66123	0.793611	-0.082149	0.174484	-0.025833	-0.172861	0.531521	0.180731	-0.242307	0.59985	0.250628	0.055118	0.148801	-0.188752	1.296128	1.435391	0.312507
BEX5	0.517939	0.226354	0.495384	1.11051	-0.165569	0.179132	1.02396	0.506978	0.456781	0.822095	0.492356	0.596705	0.044714	0.306422	0.410968	0.433131	0.642016	0.266207	0.912434	0.153703	0.212235	0.231734	0.790872	0.837946	-0.012107	0.960517	0.438648	0.688585	0.167095	0.546007	0.354934	0.093695	0.643657	-0.014013	0.887611	0.427413	0.836675	0.365908	-0.26909	1.038655	0.398087	-0.065641	0.561664	0.539444	-0.436568	0.018537	0.279032	-0.11854	0.161179
PIP5K1B	-0.048773	0.374881	0.344265	1.561181	0.135653	0.590987	-0.031568	1.520243	-0.096062	0.116645	0.627053	0.229997	-0.2276	0.692733	0.261441	-0.20562	0.742296	0.651986	0.781376	-0.665952	0.20766	0.366661	-0.223745	0.21888	0.51975	0.104455	0.85723	0.823138	0.502892	0.474621	0.598147	0.253005	-0.138968	0.790631	0.587191	0.508995	0.363694	0.883397	0.564279	0.374921	-0.168238	0.033994	-0.090879	0.165812	-0.270249	-0.273518	0.558194	-0.427437	0.744325
FRMD4A	0.099029	0.1121	0.53806	0.586003	0.968498	0.1686	0.696233	0.049775	0.620325	0.911524	0.621447	0.347593	0.596347	0.426755	0.509684	0.694547	-0.182235	0.559799	0.262796	0.834983	-0.570118	-0.25677	0.198783	0.451713	0.511472	0.803937	-0.134006	0.608521	0.067747	0.130061	0.001302	0.348961	0.139538	0.481222	0.435177	0.54844	-0.187802	-0.074344	0.292147	-0.363971	0.566735	-0.100073	0.221818	0.622047	-0.213768	0.714931	1.036133	0.170908	0.053319
PARD3	0.133625	0.600325	0.128019	0.409348	0.29608	0.779764	0.51543	0.807129	0.270723	0.737929	0.394106	-0.080874	0.499331	0.516504	0.516313	0.497021	0.083474	0.089701	0.536726	0.598436	-0.327143	-0.007634	0.424105	0.250812	0.498953	0.284772	0.407625	0.252044	0.57845	0.647656	0.101785	0.560201	-0.100269	0.475213	0.439366	0.386313	0.711812	0.397118	1.053943	0.598715	-0.061088	0.785246	0.418737	0.483734	0.222283	0.377769	0.093543	0.749988	0.151825
TMEM259	-0.027575	-0.317569	-0.039311	0.507748	0.183787	-1.017623	-0.689467	-0.487309	0.026761	0.447502	0.219568	0.066789	0.266747	-0.142598	0.072346	0.578068	0.30233	0.821577	0.397954	-0.615261	-0.192624	-0.441387	-0.676308	0.650895	0.077266	0.171405	-0.276549	-0.119273	-0.175759	-0.055851	-0.167612	0.106937	-0.072973	0.298306	0.789955	0.469247	0.116318	-0.068138	0.009904	0.318462	0.468723	0.584458	0.741377	0.563201	-0.209301	0.078997	-1.179901	-0.230722	0.203295
HSPA12A	0.603321	-0.012832	0.362635	0.34677	0.440975	0.300654	0.191769	0.384336	-0.164091	-0.085485	0.48537	-0.186647	0.102206	0.520688	0.440101	0.665644	0.218851	0.644102	0.233703	-0.136554	0.098097	0.323038	-0.101315	0.321197	0.383384	0.59753	0.505695	0.056358	0.641611	0.414222	0.166426	-0.034892	0.877221	0.793491	0.108487	0.382722	0.306597	0.278924	0.096856	-0.007472	0.552015	0.259346	-0.000328	0.311107	0.021263	-0.240732	0.273552	0.621588	0.239572
ABCC9	0.571936	-0.140643	0.618112	-0.343108	0.480722	-0.223443	0.441607	-0.314063	0.512675	0.498873	0.706071	0.283368	-0.058178	0.07223	-0.432212	-0.078639	0.078508	0.246204	0.016644	-0.359117	0.70154	0.53285	-0.093713	0.84359	0.344944	1.10209	-0.10624	-0.187355	0.256718	0.112836	-0.30752	-0.094415	1.054491	0.011903	0.394543	0.456028	0.503445	0.131261	0.141688	0.122294	1.3303	1.025673	0.397135	0.196352	0.110733	0.728583	0.203245	0.43724	0.718753
FOXO6	-0.018867	-0.088864	0.175722	-0.170989	0.252962	-0.430751	0.102461	-0.447105	0.319032	-0.179596	-0.198565	-0.337852	0.003244	0.050402	-0.127207	0.200289	0.07157	0.019642	-0.112001	0.293506	0.233107	0.104076	0.348345	0.131031	0.309577	0.081928	0.18423	0.34111	-0.23327	-0.317332	-0.030981	0.136496	0.057415	0.095772	0.324802	0.719186	-0.009369	0.59088	0.255661	0.583445	0.736878	0.038086	0.318284	0.094646	0.649078	0.491163	-0.228117	0.311898	0.243042
COL6A1	0.463193	0.220421	0.732253	0.35941	0.705022	0.445091	-0.532598	0.408485	-0.214606	0.671006	1.15304	0.280756	1.059252	0.78921	0.331035	1.033481	0.916396	1.65709	0.637156	-0.850775	0.098543	0.095316	-0.219549	0.791548	0.412339	0.877795	0.442137	0.063459	0.17934	0.229361	0.178681	-0.393303	0.719872	-0.020582	0.641541	0.793249	0.131642	0.195026	-0.274497	0.287937	0.994249	0.983676	0.203601	0.570643	0.744275	-0.119038	-0.342024	0.418009	0.617578
HIBADH	0.345237	0.607742	0.321381	0.886754	0.400538	0.17351	-0.159626	0.730385	-0.084768	0.105476	0.823054	0.254857	0.156386	0.798953	0.739813	0.020563	0.312731	0.217427	0.370256	-0.156346	0.238022	0.299229	0.11583	0.37756	0.236261	0.40072	0.228698	0.059075	0.513929	-0.040148	0.61987	0.353713	0.536737	0.570541	0.600126	0.355428	0.414455	0.770597	-0.052861	0.420577	0.583856	0.48367	-0.060024	0.096286	-0.033236	0.178318	0.48094	-0.056125	0.558405
ZBTB44	0.390048	0.56143	0.483704	0.42002	0.453294	0.355612	0.094633	0.233649	0.276986	0.400995	0.317425	0.351211	0.269943	0.430815	0.563139	0.264331	0.397438	0.266197	0.335652	0.060183	0.543579	0.249438	0.444561	0.147169	-0.18093	-0.105344	-0.185893	0.08019	0.249063	0.167159	0.487876	0.171332	0.213548	0.313916	0.434718	0.179695	0.316088	0.282074	0.113116	0.0103	0.587584	0.242417	0.055447	0.656011	-0.230988	0.267241	0.549217	0.348317	0.235974
CD1A	-0.002743	0.053634	0.214315	0.292086	0.602363	0.449753	0.474139	0.552994	0.407299	0.563566	0.340006	0.433645	0.775512	0.594096	0.30443	0.495335	-0.009611	0.139663	0.059632	0.363888	0.224707	0.514509	0.220726	-0.714283	0.439223	0.398574	-0.258502	-0.106689	0.136789	0.993414	0.236855	0.200348	0.570601	0.249553	0.21931	0.042211	0.666317	0.24577	0.090495	0.591314	-0.210945	1.137764	0.339086	0.523541	0.337515	0.145781	0.59102	0.52839	0.417808
LAMC3	0.33231	-0.018679	0.335773	0.402596	0.4684	0.05645	0.164934	0.350145	0.275885	0.206496	0.480977	0.332661	0.200329	0.2189	0.165496	0.032777	0.036302	0.661543	0.081645	0.204066	-0.087047	0.153039	-0.38067	0.067104	0.297006	0.444263	0.13007	0.449141	0.123427	-0.038618	0.300839	0.313947	0.274744	0.082734	0.542719	0.383464	0.531406	0.525764	0.207977	0.474057	0.60697	0.498469	0.004176	0.354018	0.264462	-0.309662	0.522795	0.345506	0.466174
LINC00899	0.219581	0.460857	0.682409	0.527447	0.575697	0.072295	0.093541	0.156997	0.025737	0.596755	0.364369	-0.245738	0.029445	-0.185379	-0.369471	0.495548	0.292023	0.19606	0.696902	0.036269	0.827188	0.374332	0.115501	0.42187	-0.241232	-0.009825	0.071215	0.351925	0.447513	0.545017	0.374996	-0.154268	0.220197	0.294991	0.740956	0.156403	0.09075	0.215678	0.424816	0.167872	0.432145	-0.178432	-0.307737	1.476066	-0.306191	0.248017	1.651991	-0.33813	0.863437
TFAP2A	-1.170395	1.376025	1.455429	1.096418	0.770267	0.906984	-0.977041	1.293404	-0.898968	1.121512	0.931066	1.118176	1.281522	0.918513	1.301632	0.668528	1.290337	1.298958	1.264992	-0.416762	-0.089554	-0.412319	0.163252	0.422852	0.264017	-0.184098	0.238403	-0.098377	0.25481	0.058531	0.263718	-0.069921	-0.333305	0.181619	0.633797	0.194745	0.040036	-0.201219	0.278991	0.122703	-0.259316	0.52575	1.006461	0.274323	0.030759	0.263483	-1.056166	-0.03125	0.319508
TFDP2	0.010995	0.601211	0.673557	0.801774	0.532903	0.414335	0.123907	0.438897	0.213058	0.362366	0.147282	0.283903	0.089116	0.138263	0.374775	0.289593	0.579381	0.37211	0.471418	-0.237613	0.571348	0.277639	-0.045933	0.434362	-0.023135	-0.085318	0.083944	0.535291	0.185879	0.050682	-0.114015	0.188353	-0.17655	-0.054955	-0.106148	0.226002	0.52885	0.474119	0.28991	0.507951	0.449406	0.445372	0.381884	0.422517	-0.105033	0.404923	0.39362	0.322499	0.194488
EFNA5	-0.128082	0.0304	1.024848	0.805644	0.451257	0.501596	0.264859	0.407663	0.257321	0.663298	0.785216	0.764886	0.378359	-0.003437	0.318524	0.292929	0.570834	0.236146	0.674026	-0.111763	0.146047	0.141247	0.743229	0.311988	0.196539	0.730362	0.672175	0.02034	0.627668	0.763501	0.411128	0.49968	0.104349	0.276768	0.602807	0.321136	0.265841	0.596235	0.620513	0.11476	0.305298	0.038528	0.380474	-0.013248	0.856499	0.602274	0.386698	-0.11095	0.456017
ADAM33	0.797454	-0.166184	0.354939	0.090503	1.415931	0.475524	0.012641	0.03347	-0.065108	1.225051	0.963716	0.056472	0.069354	0.216382	0.085218	1.173819	0.021442	0.844596	0.005574	-0.36465	-0.099071	0.130391	-0.026477	0.599474	0.242395	1.070581	-0.096351	0.282958	0.205363	-0.321437	0.029692	-0.033803	0.839656	0.183766	0.280981	0.498942	0.473672	-0.037257	0.215172	1.013557	1.508769	0.795633	0.359829	1.06117	0.525801	0.572739	0.307315	0.364042	0.111071
SOX9	0.240189	0.403455	0.240873	1.098308	-0.286676	0.460961	-0.663362	0.781546	-0.431591	-0.203203	0.690079	0.741121	-0.17561	0.317846	0.687873	-0.40657	0.442369	0.285958	0.796381	-0.306921	0.177956	-0.034952	0.138878	0.577597	-0.004896	-0.503397	0.539839	0.606273	0.84303	0.144575	0.89152	0.478792	0.025717	0.660155	0.428131	0.408201	0.56085	0.809526	0.482268	0.331688	0.19392	-0.407058	-0.155873	-0.248848	-0.31669	-0.293444	-0.158305	-0.970294	0.912146
BBX	0.351055	0.54803	0.599134	0.589049	0.699675	0.483168	0.44204	0.731096	0.163286	0.464983	0.646966	0.446932	0.068175	0.239991	0.404848	0.270226	0.40529	0.726219	0.723007	-0.185234	0.208663	-0.001941	0.532538	0.381926	-0.003327	0.554102	0.283117	0.560516	0.559653	0.377649	0.318002	0.155563	0.340533	0.479036	0.258525	0.507901	0.474516	0.402635	0.450596	0.585945	0.144215	0.518229	0.082828	0.539898	-0.13457	0.183998	0.288824	0.192883	0.357631
TLN2	0.30043	0.284675	0.369179	0.286848	0.296825	0.596887	0.159389	0.238387	-0.164843	0.535849	0.355845	0.348909	-0.237327	0.17002	0.230193	0.338542	0.321421	0.107535	0.424697	0.141992	-0.028936	0.062405	-0.143288	0.918358	0.062043	0.821177	0.334519	0.251169	0.48738	0.316528	0.130211	0.455948	0.51345	0.12084	0.098337	0.125893	0.775739	0.484064	0.233844	0.085735	0.481875	0.513141	0.143931	0.08935	0.470724	0.2395	0.272686	0.513202	0.463583
EFHD1	0.371959	-0.038753	0.538839	1.120861	0.651666	0.705988	0.434726	0.612868	-0.173323	0.369469	0.445877	1.069648	-0.325724	0.143576	0.110298	0.435243	0.609954	0.743332	0.670815	-0.049775	0.407364	0.66835	0.096744	0.581312	0.04988	0.372329	0.392932	0.657692	0.385456	0.350215	-0.040433	0.198771	0.089168	0.178341	0.033465	0.374527	0.220574	0.110236	0.353093	0.85041	0.011997	0.411474	-0.014897	0.110712	0.08572	0.132242	0.60563	0.618008	0.569816
CNTN3	0.905324	0.280276	0.994631	0.646202	1.055754	0.228363	0.257957	0.233922	0.248307	0.1489	0.421839	0.568925	0.159765	0.030397	-0.085207	0.448453	0.06766	0.371575	0.927962	-0.969115	0.286811	0.134392	-0.052168	0.288092	0.031452	1.456805	0.26306	0.119381	0.422267	0.590973	0.06856	-0.006091	0.510349	0.426106	0.397537	1.205805	0.128203	0.636478	0.307987	0.010276	0.700094	0.834836	-0.650709	0.582194	-0.057858	0.23846	0.797541	0.48165	0.433118
SOX13	0.181671	0.274137	0.212823	1.654605	1.184363	0.377799	-0.325246	1.231872	-0.325068	0.592675	0.508658	0.605396	0.359406	0.775238	0.252242	0.537616	0.285946	0.941706	1.093672	-0.475172	0.266573	0.148066	-0.139577	0.589323	0.151061	-0.123468	0.091725	0.227599	0.160087	-0.114207	0.222657	0.097537	0.128294	-0.118429	0.246087	0.188662	0.469038	-0.012354	0.177162	0.361844	0.555636	0.420063	0.112976	0.437388	0.040616	0.149532	-0.071707	0.349695	0.684827
VAV3	-0.408462	0.193773	0.296083	0.132014	0.253982	-0.057362	0.296414	0.098486	0.028455	0.303076	-0.230958	-0.345005	0.400676	-0.103094	0.442663	0.144372	-0.083931	-0.032344	0.24191	0.107941	0.611428	-0.084757	0.625306	-0.168655	0.340232	-0.422472	0.442984	0.340781	0.197913	0.326329	0.351605	0.09969	-0.186388	-0.043115	0.122754	0.16365	0.200011	0.427134	0.088494	0.114199	-0.518265	0.35943	0.481902	0.589604	-0.038463	0.509867	0.085815	-0.199377	0.005908
FSTL1	1.293944	0.122971	0.703865	0.323408	-0.531083	-0.516579	0.585711	0.532902	0.699593	0.755352	-0.382288	1.088879	1.148814	-0.264223	0.045724	0.601112	-0.596163	0.789211	0.272348	-0.941512	0.126311	-0.589519	0.06358	1.046526	1.380233	1.315779	0.731218	0.442857	-0.680423	0.131709	-0.344218	-0.26444	1.959274	0.31059	-0.216409	-0.61915	0.484326	0.064028	-0.975103	0.261213	0.961802	1.573239	-0.009643	1.239581	0.179083	1.181818	1.012469	-0.396366	-0.526619
PDLIM4	0.576687	0.88145	0.299669	1.059511	-0.027429	0.462158	0.33128	0.696753	-0.161488	0.265996	0.671886	0.375379	0.7496	0.30598	0.436522	0.444611	0.695515	0.788495	0.399802	0.017627	0.231918	0.225238	-0.341523	0.82952	0.76293	0.327104	0.739408	0.663325	0.337504	0.332751	0.064252	0.386177	0.379601	0.659871	0.879408	0.933457	0.783205	0.74826	0.610895	0.435903	0.251209	0.12964	0.409794	0.13268	0.459823	0.420932	0.043597	0.409669	0.759482
EFEMP1	0.733871	-0.128389	0.853064	0.398942	0.35853	0.734066	0.75846	0.771877	0.423826	0.615131	0.810296	0.071127	0.496729	0.535649	0.894726	0.77106	0.28682	0.600597	0.378474	0.62724	0.317715	0.933046	0.396692	0.396407	0.212043	1.008267	-0.186376	0.456007	0.360864	-0.019959	-0.307608	-0.226895	1.084983	-0.050723	0.032884	0.369231	0.444959	0.074913	0.232299	0.331633	0.25206	0.081944	-0.630868	0.132349	0.047808	0.264547	0.959366	0.893107	0.250317
ARID1B	-0.315038	0.442905	0.202282	0.320933	-0.021379	0.791691	0.456666	0.707242	0.394398	0.293942	0.050134	0.350897	0.626177	0.032755	0.336261	0.118304	0.347759	0.221954	0.338717	0.12704	0.20842	0.297704	-0.00253	0.232407	0.174803	-0.034876	0.82965	0.326851	0.249217	0.655942	0.428377	-0.188477	-0.185663	0.156909	0.029579	-0.10693	0.155507	0.167116	0.502084	0.408286	0.075105	-0.049435	0.226875	-0.219106	0.268351	0.324248	-0.390682	0.616476	0.017342
PLSCR4	0.516302	-0.355692	0.655875	0.189737	0.609846	0.158698	0.214589	0.118444	0.014992	0.245286	0.481589	0.129969	-0.273751	0.127117	-0.180217	0.128063	0.211448	0.426071	0.273319	-0.535881	0.431879	0.552558	0.266324	0.334153	-0.158963	0.441151	-0.205119	0.222078	0.236289	0.211232	0.055169	-0.246886	0.447849	0.087062	0.281062	0.378826	0.339905	0.302011	0.174099	0.117982	1.039954	0.178686	-0.678301	0.568605	-0.286494	0.389155	0.444762	0.192768	0.0939
PPP1R1A	0.50402	0.310636	-0.103096	0.632185	-0.203824	0.853415	0.295837	1.034336	-0.792851	0.903094	-0.370885	0.250129	0.096911	0.257048	-0.437804	0.073802	0.695163	-0.438323	0.018491	-0.579404	0.965039	0.707595	-0.257875	1.491232	0.934367	0.179258	0.280608	-0.061015	0.369083	-0.965675	-0.334583	-0.204226	0.903659	0.518518	-0.024254	-0.033348	1.964779	0.521271	-0.686714	-0.251918	0.135728	1.025867	-0.1974	-0.52152	0.778879	0.071906	0.844242	1.215654	-0.048355
SF3A2	-0.615172	1.396193	1.342549	1.154838	1.06514	1.046979	-0.042341	1.37204	-0.368601	1.153069	0.922106	0.885522	1.241527	1.096148	0.816723	1.285766	1.174841	1.125436	1.269515	-0.468986	0.632515	0.029824	0.270067	0.250406	0.143233	0.00609	0.561203	0.072642	0.076348	0.255136	-0.012947	0.066439	0.099325	-0.012552	0.167621	0.264778	0.161908	0.061211	0.033521	0.031162	0.278064	0.3914	0.024202	0.282471	0.500076	0.135496	0.130665	0.164993	0.365213
NYNRIN	0.201472	1.083664	0.891283	0.783115	0.899576	1.434374	-0.100014	1.403758	0.137327	0.566791	0.542905	0.387201	0.707803	0.870734	0.594033	1.061957	0.433507	1.13931	0.793862	-0.323975	0.066483	-0.405148	0.124762	0.561047	0.172593	0.599885	0.410753	0.509361	0.226918	0.358455	0.433375	0.108192	-0.048656	0.143875	0.226611	0.238108	0.508161	0.262892	0.61805	0.277599	-0.073307	0.619091	0.751237	0.653795	0.190188	0.204817	-0.422675	0.167409	0.13226
TMEM43	-0.464091	0.327879	0.700828	1.011029	0.567767	-0.270058	0.1166	-0.022771	0.24861	0.578587	0.731135	0.170088	0.629713	-0.13486	0.715005	1.308765	0.076	0.46489	0.62022	-0.288317	-0.3316	-0.102169	-0.294068	0.614221	0.262511	0.417851	0.64699	0.238064	0.429684	0.940716	0.389753	0.115757	0.308025	0.671391	0.497051	0.072138	0.12837	0.17155	0.20974	-0.027786	0.016798	0.252605	-0.140998	0.714105	0.26697	0.139113	0.173996	0.378927	0.294825
IPO5P1	0.739818	0.798456	0.129522	-0.214648	0.060078	0.144324	0.201103	-0.115961	0.24436	-0.408611	0.174471	0.171438	0.096448	0.974352	0.530051	0.04317	0.431393	-0.015423	-0.124077	0.688021	0.234471	-0.261643	0.230765	0.390391	-0.265737	-0.455465	-0.055865	-0.145729	0.774999	0.20863	1.537949	1.073926	0.255315	0.596971	1.105308	0.526672	-0.170469	1.619129	0.122142	0.236696	0.572227	0.119534	0.314323	0.032414	0.025712	-0.46729	0.55629	-0.329249	0.519837
FGFBP2	1.243601	1.105416	1.573323	1.659624	-0.108693	0.205979	0.035793	0.951049	0.452708	0.494374	1.382094	0.934591	0.997974	0.110837	-0.383462	-0.850772	0.912683	1.748157	0.204565	-0.237367	0.915956	0.389465	1.195059	0.285076	0.400776	-0.014793	1.013911	0.79258	0.654811	-0.938334	0.485938	0.164542	-0.471087	-0.581826	1.495876	-0.27825	0.451303	0.793223	0.029334	1.299265	0.886451	0.47511	-0.065347	0.084099	0.231231	0.296543	0.005248	-0.710473	1.08048
SETBP1	0.708731	-0.248232	0.131952	0.243843	0.470771	0.293644	0.683423	0.210961	0.578747	0.031092	0.568888	0.232068	0.125872	0.152046	-0.180079	0.163843	0.080843	0.136049	0.513862	0.025241	0.084589	-0.534788	-0.358989	0.598053	0.354107	0.367253	0.65743	0.448603	0.381563	0.958529	-0.036006	0.547217	0.767451	0.275144	0.340903	-0.033145	0.493445	0.002798	-0.455897	0.267679	0.507082	0.748815	0.256147	0.609989	0.214348	0.355554	-0.024326	0.782515	0.198578
IL20RB	-0.06277	0.058035	0.154948	-0.221732	0.376627	0.25446	0.606204	0.320433	0.434398	0.322241	-0.521267	0.17474	0.097446	-0.05993	0.107641	0.588656	-0.20064	-0.084948	0.120164	0.585672	0.037301	-0.256589	0.536264	-0.480184	0.283998	-0.032583	0.346925	-0.040891	0.276698	0.640778	-0.11027	0.335148	-0.382998	0.113583	-0.12566	0.216597	0.376752	-0.196446	0.551216	0.479091	-0.589366	0.480423	0.742963	0.78911	0.034403	0.385762	-0.013685	0.378224	0.143986
FAM13C	0.245601	0.093965	0.427613	0.455738	0.836574	1.170082	0.142165	0.66647	0.20656	0.407698	0.671435	0.111046	-0.315672	0.523829	0.580371	0.476587	-0.427422	0.092798	1.043203	-0.332839	0.520911	0.182548	0.357383	-0.448476	-0.158978	0.384615	0.349508	0.289443	0.42545	0.560363	0.660663	0.213014	0.575238	0.440499	0.648048	0.378013	0.211717	-0.0646	-0.495734	0.172118	-0.4289	0.406799	0.059362	1.144832	-0.32406	0.103803	0.853046	-0.278347	0.133546
NPHP3	0.626334	-0.316478	-0.153876	0.359936	0.282608	-0.446531	0.750316	0.105216	0.923977	0.429811	0.14891	-0.110039	-0.167575	-0.111643	-0.169959	0.604546	-0.125773	0.151664	0.616815	0.632849	0.573733	0.806339	0.779556	-0.00186	0.271248	0.018351	-0.36874	0.255157	0.358606	0.753423	0.356387	-0.002968	0.94073	0.463606	0.078347	0.500206	0.286518	-0.105512	-0.742738	0.215113	0.944177	-0.042746	-0.645903	0.834127	-0.503681	0.440684	0.817526	0.529041	-0.060629
LOC100190986	0.519752	-1.214538	0.164742	-0.284754	0.590487	-1.125463	1.030916	-0.118613	1.245258	0.406704	0.39202	-0.159823	-0.401275	-0.304811	-0.162434	0.712378	0.169234	0.490035	-0.049446	1.290343	0.294277	0.562664	0.532203	0.688331	0.432661	0.64787	0.122994	0.58143	0.389561	0.611053	-0.077029	0.213112	0.103341	0.06713	0.373427	0.613361	-0.39059	0.072383	0.046719	-0.161904	0.647336	0.253302	0.082107	0.833275	0.395123	0.341706	0.275907	0.060363	0.094168
ACADSB	0.258237	0.445878	0.45921	0.905147	0.106262	0.057894	-0.119352	0.872294	0.399984	0.464824	0.374796	0.399789	0.026367	0.59453	0.713973	0.247664	0.314225	0.599855	0.544328	-0.256136	0.449352	0.597709	0.320266	0.414885	0.210674	0.059915	0.643887	0.727354	0.327265	0.527723	0.048357	0.323802	-0.192933	0.245131	0.213679	0.229551	0.223905	0.39053	0.504155	0.333998	-0.072649	0.392641	-0.147898	0.36298	0.010495	0.116991	0.677754	0.215765	0.610719
PDK4	0.763957	1.241989	0.592282	0.116483	1.318881	-0.519931	0.339725	0.698007	-0.919705	2.291978	0.175606	-0.740598	-0.155872	0.173835	0.746583	0.656562	0.021965	-0.2553	1.085647	-0.29948	1.703089	1.773772	0.355264	0.365562	-0.823029	-0.256748	0.291966	0.701827	-0.525539	-0.241807	0.965389	0.428394	-0.325428	-0.394224	-0.353681	0.0386	1.523994	1.339768	-0.611327	0.510001	0.939348	1.252716	0.787429	1.052736	-0.463434	0.525616	0.799237	1.326611	-0.043577
ZNF266	0.553019	-0.10027	-0.366746	0.15738	0.292754	-0.000172	0.691438	0.105015	0.097272	0.434981	-0.028646	0.221628	0.09169	0.130359	-0.075047	0.25722	0.248092	-0.301324	0.333617	-0.292563	0.144412	0.541011	0.129223	-0.271695	0.314567	0.027506	-0.247433	0.125812	-0.290679	0.173872	0.205586	0.13053	0.398052	-0.059162	0.024596	0.419639	-0.29723	0.054025	-0.007845	0.090803	-0.316498	0.551734	0.022539	0.582742	-0.038348	0.188022	-0.169	-0.357307	0.38202
KLF9	0.404826	-0.334616	0.867132	0.441138	0.11832	-0.256319	0.753812	0.900445	0.87256	0.194303	0.640102	-0.132656	-0.255684	-0.34031	0.104898	0.141843	-0.039722	-0.250839	0.840574	-0.360956	0.800258	0.723006	-0.173306	0.758169	-0.470413	1.078688	0.873427	-0.16495	0.207487	0.773398	-0.143202	0.418051	0.591627	-0.036603	0.370189	-0.160515	0.401558	-0.061986	-0.1981	0.098158	0.484996	0.249703	0.404678	1.332565	0.211335	0.762723	0.253537	0.397539	0.052523
SDC4	0.081238	0.670159	0.326373	1.032178	0.169453	0.358053	0.319932	0.73154	0.387261	0.235432	0.274998	0.123728	0.419044	-0.091169	0.472732	0.084631	0.54147	0.228344	0.488971	0.181472	-0.004004	0.399933	-0.224805	0.598659	0.491935	0.013894	0.582141	0.6468	0.477322	0.231012	-0.327189	0.31803	-0.099493	0.50836	0.442031	0.382073	0.125367	0.35443	0.543546	0.543035	0.080009	0.332988	0.343134	0.455636	0.097949	0.570475	-0.015702	0.404638	0.289128
DTWD1	0.471445	-0.283438	0.024902	-0.07749	0.167369	-0.337315	0.640449	-0.237468	1.036	0.751625	0.578636	-0.247784	-0.263156	0.091446	-0.251565	0.294132	-0.160242	0.399549	0.113189	0.460642	-0.07797	-0.174245	-0.269262	0.715434	0.521015	0.207489	0.139938	0.800787	0.681139	0.852767	0.426078	0.452052	0.990189	0.591937	0.809846	0.776343	0.087867	0.735527	-0.116822	0.217852	0.462972	0.285689	-0.218475	0.26734	0.255101	0.276953	0.442791	0.485449	-0.051603
TNS1	0.253109	0.553906	0.608369	0.817226	1.158783	0.700138	0.09757	0.561199	-0.472431	0.706843	0.607356	0.170642	0.187365	0.630478	0.351788	0.571467	0.646741	0.687498	0.763951	-0.300119	0.128997	0.160633	-0.211521	0.91865	0.230255	0.318606	-0.199571	0.170891	0.398451	-0.17762	-0.182761	0.542921	0.616599	0.234125	0.238329	0.363543	0.952838	0.18664	0.069683	0.065518	0.385304	0.860996	0.057524	0.527279	0.181072	-0.001301	0.02292	0.766405	0.083003
ADD3	-0.006262	0.223613	0.48832	0.214607	0.824093	0.516847	0.109926	0.344495	0.022973	0.87269	0.644371	0.38264	0.288625	0.621625	0.348482	0.289569	0.411706	0.440004	0.421431	0.003185	0.394375	0.602757	0.315178	0.142854	-0.291358	0.646804	-0.199097	0.17468	0.172425	0.200997	0.187476	-0.186127	0.53631	0.184387	0.200934	0.262779	0.222679	0.386916	0.231977	0.200909	0.480367	0.469754	-0.423513	0.114934	0.166483	0.20789	0.395725	0.623078	0.158799
MEOX2	0.784653	-0.278929	1.04632	0.49225	0.312145	0.997203	0.255439	0.299142	0.374536	0.551434	0.741584	-0.113909	0.329359	0.540566	0.615653	0.425679	0.794952	0.335889	0.653442	-0.147397	-0.204062	0.830407	0.433242	0.349746	0.272575	1.03087	0.50551	0.156037	0.418899	0.445875	0.634983	0.12812	0.811165	0.683607	0.808393	0.328034	0.659154	0.184028	0.088923	0.340138	0.568864	0.244552	-0.547962	0.257304	-0.279564	0.117698	1.095761	0.699662	0.183324
MGST1	0.054024	1.946722	-0.009384	-0.176301	-1.02504	0.047104	0.135211	-0.70484	0.019468	-0.127723	1.311486	1.165889	0.416645	1.635401	1.705334	0.682184	0.99625	-0.59305	-1.087867	1.260861	0.922087	-0.257588	0.83301	1.340457	-0.617313	0.123555	-0.564372	-0.748045	1.253082	-1.51664	2.196235	1.502551	1.210592	1.540669	1.864698	0.979561	-0.015349	1.65413	-0.219542	0.666515	1.596997	0.042706	0.381222	-1.158463	0.696327	-0.258368	1.431171	0.057754	1.356472
KIAA1377	0.110162	0.13054	0.412146	0.011685	0.648545	0.062688	-0.389473	0.022392	-0.040075	0.878218	0.345632	-0.085511	0.069501	0.451976	0.145318	0.340556	0.449098	0.266035	0.481457	-0.03946	0.420279	1.016238	0.248122	0.280243	0.294004	0.393491	0.104595	0.423467	0.222599	0.393765	-0.190343	-0.193736	0.498645	0.397547	-0.174836	0.173578	0.328312	0.254052	0.072024	0.24956	0.373135	0.354439	-0.061227	0.969133	-0.083268	-0.1259	0.935149	0.346173	0.098371
ZNF638	0.046699	-0.027735	0.235325	0.575193	1.004528	-0.095785	0.600902	-0.030819	1.071489	0.667955	0.696513	0.035572	-0.285413	-0.4584	0.464014	0.63996	-0.404205	0.556287	0.846475	0.525327	0.141101	0.093268	0.26202	0.724433	-0.9803	0.763504	-0.797885	0.338895	0.423869	0.712965	0.010683	0.063958	0.559578	0.106246	0.436694	0.716985	-0.359591	-0.007658	0.05384	-0.36602	0.583094	0.065739	-0.64146	0.457724	-0.410833	0.526327	1.149037	0.416312	0.063303
RBM8A	-0.746184	1.084304	1.075763	1.308961	1.161882	0.569674	-0.352318	0.71391	-0.779132	0.987241	0.733962	0.719901	0.934088	1.00434	1.037539	0.981702	0.92133	1.209625	0.960116	-0.03281	0.262729	0.194632	0.029809	0.47107	0.160188	-0.045002	-0.128971	0.166213	0.32678	0.103984	-0.146735	0.085571	-0.025452	0.286741	0.514149	0.304188	0.408454	0.293392	0.51517	0.364717	-0.007923	0.628698	0.437003	0.358148	0.114543	-0.146513	-0.435232	0.06594	0.334294
KLHL13	0.742238	0.091365	0.839504	0.149231	0.642682	0.68528	0.150345	0.493135	0.02588	0.205729	0.747165	0.115735	0.002911	0.407313	0.145387	0.279086	0.44802	0.755986	0.754281	-0.466416	0.558959	0.426494	0.229459	0.797253	-0.155397	0.452371	0.332716	0.573849	0.442325	0.828351	0.41213	-0.326682	1.196993	0.077034	0.344914	0.285437	-0.145989	0.470237	-0.055827	0.372522	1.005694	0.785969	-0.246743	0.183662	0.203549	0.053849	0.059138	0.129071	0.738546
HINT3	0.347178	1.531062	1.143202	2.707354	0.257385	-0.390481	0.137817	-0.383695	0.299854	0.245686	0.269368	-0.826046	-0.240501	1.631159	0.460586	0.346955	0.44343	0.587345	0.61232	0.1981	-0.542144	0.287906	-0.22168	0.980893	1.126652	-0.002431	0.627739	-0.463304	1.487511	0.534063	0.792998	1.217758	0.10906	1.192958	0.131208	0.638907	0.039087	0.623192	0.310119	0.486113	0.669156	0.807137	0.610866	1.812792	-0.740961	1.32131	1.468603	0.408456	0.272546
ANKFN1	-0.033989	0.453814	1.044399	0.09662	0.210537	0.257282	0.509775	-0.614259	0.779648	0.11808	0.252539	0.570748	0.746425	0.239897	-0.082944	0.46315	0.430015	0.389169	0.555697	0.673646	0.288354	0.012498	0.792263	-0.186297	0.244312	0.483543	0.652194	0.504584	0.064024	0.241829	-0.269159	0.303757	-0.132562	-0.082849	0.185029	0.791286	-0.113024	0.257108	0.342836	0.112517	-0.383342	0.538773	1.864157	0.484315	-0.121124	0.893741	0.727025	0.985221	-0.044423
COL14A1	1.779808	-0.552786	0.66341	-1.167031	1.16728	-0.198702	-0.057991	-0.357345	0.693766	-0.254897	1.263747	-0.336417	0.20963	0.304855	0.577182	-0.130947	0.214509	0.351135	-0.148917	-0.572301	-0.026886	0.11774	0.119125	0.631694	0.125255	0.931812	0.274688	-0.511358	-0.177191	0.297269	0.145744	-1.132947	1.859745	-0.220016	-0.624449	1.271742	-0.507058	-0.7066	-0.698237	-0.244536	1.081591	0.022295	-0.407758	0.41664	0.182389	-0.313845	0.216904	0.702111	1.121338
NR4A1	0.14499	-0.189969	0.494791	1.028014	0.705629	0.044636	-0.323142	0.184012	-0.309793	0.000587	0.668385	-0.264442	-0.012203	0.151707	0.124329	0.20002	0.479982	0.478091	0.273889	-0.319016	0.285015	0.429726	0.448661	0.66075	0.254919	0.695269	0.384412	0.376129	0.55942	-0.145841	0.116473	-0.436597	0.362994	-0.193426	0.126372	0.277336	-0.046583	-0.14031	-0.17285	0.344401	0.558426	-0.194788	0.036235	-0.203798	0.324735	-0.483347	-0.40299	-0.36352	0.53866
ITGB5	0.434433	0.50282	0.617824	0.507188	0.498912	0.390101	0.504629	0.359555	0.438622	0.55079	0.327311	0.228725	0.129366	-0.182858	0.054586	0.553061	0.767603	0.40209	0.423921	0.050534	0.645467	0.248742	0.08175	0.541189	0.189933	0.499742	0.235567	0.640619	0.274487	0.280626	-0.284216	-0.152902	0.046652	-0.140072	0.186652	0.116879	0.423028	0.24636	0.519326	0.354998	0.540447	0.949105	-0.048711	0.762991	0.286514	0.336856	0.820885	0.523913	0.372524
HNRNPUL1	-0.563024	1.175915	0.791418	1.102962	0.779982	1.13598	-0.792209	0.986097	-0.614163	1.045959	0.682796	0.834925	0.977173	0.924627	0.793918	0.754168	0.672927	1.236108	1.099241	-1.220446	-0.429653	-0.482958	-0.929095	0.707521	0.180444	0.089542	0.163977	0.197229	0.040308	0.045462	-0.598171	0.178481	0.16405	-0.056427	0.367089	0.27799	0.243812	0.204321	-0.020024	0.090735	0.423489	0.619948	0.448753	0.248224	0.147127	0.01549	-0.552901	0.397717	0.275438
SSC5D	0.207018	0.030226	-0.076582	-0.311783	-0.080573	0.179003	-0.400266	-0.004078	-0.24107	0.365675	0.031606	-0.18835	-0.021929	-0.183355	0.018991	0.325912	0.126407	0.078567	0.032539	0.478706	-0.009642	0.292853	-0.143897	0.192965	0.125105	0.819025	-0.299543	0.109437	0.055549	-0.149935	-0.180151	-0.630969	-0.142811	-0.400663	0.012216	0.565693	0.06672	-0.004223	-0.359841	0.265899	0.498165	0.081658	0.148718	-0.032824	0.69333	0.02424	0.380065	0.210096	-0.046605
LIMS2	0.203597	0.287677	0.355398	0.371036	0.423362	0.08419	-0.026072	0.669016	0.05562	0.919444	0.660642	0.328051	-0.081445	0.478607	0.050211	0.118165	0.342489	0.846533	0.316666	0.078879	0.348857	0.349289	-0.248579	0.146384	0.304221	0.512862	0.077417	0.103878	0.339583	-0.446762	0.080208	-0.093172	0.276259	-0.09563	0.243311	0.339462	0.184115	-0.071986	-0.151136	0.210167	0.604064	0.288244	-0.013066	0.087844	0.485542	0.251182	-0.290909	0.634707	0.50873
MRPS14	0.374772	0.420294	0.511781	0.574457	0.362315	0.403102	0.494766	0.55236	0.23094	0.070367	0.30974	0.073752	-0.341976	0.099264	0.214947	0.376616	0.295873	-0.051707	0.586959	-0.142245	0.497814	0.072371	0.512802	0.116347	0.171232	0.470762	0.31761	0.146876	0.241797	0.460093	-0.008344	-0.297792	0.407914	0.285056	0.198717	0.357924	0.316692	0.458539	0.305897	0.255951	0.211743	0.403952	0.075847	0.43043	0.015057	0.390708	0.551371	0.302229	0.231878
SUSD2	0.244236	0.467807	-0.136292	-0.022306	0.862781	0.917457	0.59347	0.307317	0.364341	0.017807	0.458823	0.322749	0.176702	0.156401	0.493794	0.968284	0.515682	0.058212	0.356898	0.740481	0.09658	0.059981	0.520736	0.057787	-0.115144	0.10939	0.207729	0.755374	0.495351	0.511618	0.730705	0.299665	0.577923	0.22212	0.46521	0.791437	0.578416	0.252036	0.333495	-0.185157	-0.169545	0.23716	0.410566	0.323204	0.164047	0.385894	-0.089794	0.41011	0.016297
LINC01315	0.186579	-0.012651	-0.218588	-0.2013	-0.152559	-0.074525	0.633916	0.505761	0.261956	-0.072787	-0.070756	-0.10095	-0.374293	0.041025	0.206519	0.031022	-0.18925	-0.301877	-0.228147	-0.300528	0.173972	-0.12386	-0.358416	0.22507	0.166591	0.405274	0.430402	0.477084	0.087531	-0.057969	-0.078873	0.275867	0.506002	0.040505	0.144957	0.001913	0.189376	0.4504	0.019509	0.114634	0.153817	0.120719	0.518439	0.116391	0.322147	0.528693	0.200459	0.122707	0.176738
PHYHD1	0.017223	0.596702	0.279915	0.766598	0.239368	0.645631	0.327653	0.732605	0.102413	0.570744	0.37385	0.37415	0.643792	0.1923	0.497068	0.633516	0.447971	0.392517	0.389053	0.489422	0.11103	0.16031	0.38708	0.430302	0.437089	-0.053435	0.322324	0.486647	0.278756	0.408187	-0.029127	0.014655	-0.177849	0.170974	0.321846	0.304994	0.45313	0.294478	0.508	0.42721	-0.047137	0.532392	0.417343	0.484646	-0.43319	0.428731	0.445827	0.408067	0.375197
NR3C1	-0.443756	0.494283	0.747422	0.319488	1.269268	0.01583	0.558064	0.089842	0.858592	0.892829	0.524029	0.225115	0.434296	0.992538	0.425114	0.392779	0.312883	0.879432	0.737598	-0.098834	0.200468	0.065316	0.902882	0.034968	0.034732	1.021025	-0.399442	0.150726	0.652328	0.324888	-0.036211	-0.11486	0.916033	0.025963	0.651179	0.601522	0.090027	0.457588	0.026449	-0.468868	0.397018	0.089427	-0.391472	0.359991	0.223256	0.50877	1.021686	0.479242	0.276337
RORA	-0.020256	0.618808	0.552962	0.195012	0.36164	0.663151	0.426103	0.077722	0.544843	0.656043	0.122589	0.302694	0.407865	0.422582	0.601711	0.569469	0.563686	0.519383	0.26039	0.777966	0.472997	0.584508	0.637431	0.166959	0.533219	0.037894	0.084112	0.361133	0.131833	0.364563	-0.035785	0.038684	-0.020392	0.398147	0.331344	0.411644	0.413808	0.189763	0.578676	0.381447	0.348583	0.371403	0.669941	0.592639	0.248299	0.568781	0.584036	0.570971	0.162789
CLYBL	0.041876	0.700919	-0.083658	0.130495	-0.420166	-0.25188	-0.30597	0.63112	-0.022872	0.132666	-0.107134	0.240208	0.567474	0.736341	0.664366	0.329083	0.178938	-0.48342	0.339838	-0.042999	-0.087143	0.438845	0.293152	0.133616	0.593283	-0.102339	0.340502	0.317638	0.07832	-0.331686	0.3612	0.519272	0.25405	0.464595	0.173694	0.220335	0.151134	0.789457	0.360233	0.057144	-0.05644	0.192818	0.033612	0.27422	-0.050343	0.139372	0.20478	-0.146619	0.509697
CMAHP	0.32649	0.313733	1.328502	0.4124	1.72712	1.600048	-0.029398	0.318341	-0.015874	0.738187	0.622782	0.762025	1.355179	1.663633	0.969697	0.9057	0.723908	1.048352	0.958998	0.15125	0.264693	0.559878	1.261062	0.592597	0.282722	0.250304	0.601948	0.112945	0.774763	1.625677	-0.077032	0.062617	0.758061	0.964384	0.270267	0.454096	-0.412798	-0.2123	1.154644	0.266559	0.703281	0.866425	0.239399	0.860975	-0.195058	0.22167	0.822164	0.041426	0.277749
SSBP2	0.611475	0.752979	0.264169	0.487319	0.559519	0.292201	0.111363	0.837524	0.452986	0.561909	0.29402	0.164324	-0.002088	0.372288	0.518358	1.025377	0.228549	0.166015	0.427008	0.058989	-0.023043	-0.015267	0.521413	0.910571	0.2082	0.647705	0.146318	0.550038	0.658609	0.521087	0.035801	0.602968	0.219495	0.501416	0.644146	0.427991	0.858149	0.694742	0.670585	0.490032	0.156369	0.341533	0.270621	0.906173	0.365227	0.565672	0.556905	0.21547	0.080181
CD74	-1.031281	0.427305	0.235138	0.488696	0.79092	0.419122	-0.731864	0.278651	-0.315698	0.826528	0.931106	0.437741	0.897893	0.64495	-0.174369	0.351295	0.483363	1.658813	1.088518	-0.892552	-0.172888	-0.133927	-0.458876	-0.095008	0.600811	0.4852	-0.106932	-0.475128	-0.251449	0.180578	-0.281313	-0.23402	0.211214	0.159045	0.468214	0.737055	0.030028	-0.337801	-0.080035	0.166139	0.426732	1.150342	0.129895	0.135639	0.286166	0.600804	-1.007587	0.385741	0.308334
SDPR	-0.107293	-0.147634	0.154821	0.12514	0.430015	0.613708	-0.048789	0.143845	-0.233879	0.262312	0.157581	-0.144494	0.270892	-0.08538	-0.397318	0.032787	-0.031812	-0.002595	-0.044531	0.102555	0.116789	0.461615	0.129886	1.102886	0.04326	0.834858	0.025614	-0.135571	0.34013	-0.013955	-0.15438	0.079454	0.70692	0.271238	0.590702	0.377628	0.705229	0.412807	-0.06195	0.471215	0.433818	1.033204	-0.057059	0.226088	-0.003002	0.547455	0.527756	0.69793	-0.052566
SOAT1	0.604346	2.683737	0.684291	-0.288576	-1.030739	-0.626546	0.359677	-1.19263	0.363056	-0.330527	2.522194	2.093281	0.966646	2.606936	2.838479	1.104072	1.997059	-1.010202	-0.774089	2.43151	1.496567	-0.591457	1.941616	2.03315	-2.175251	-0.387473	-0.820329	-1.087247	2.160248	-1.637087	3.05666	1.898844	1.586469	2.440728	2.289738	1.518498	-1.507263	2.155509	-0.231087	0.979675	2.391876	-0.578214	0.286965	-1.595654	0.928764	-0.675663	2.116366	-2.214813	1.65526
ZNF529	-0.122457	0.5627	0.440021	0.769326	0.755194	0.440364	0.181555	0.597916	0.520965	0.698349	0.688851	0.492946	0.313679	0.577895	0.515136	0.446075	0.472651	0.590533	0.792474	0.206086	0.554764	0.624401	0.563212	0.456581	0.324492	-0.124761	0.219923	0.869809	0.027	0.366667	0.534638	0.298137	0.476054	0.532121	0.400744	0.771758	0.635886	0.372331	0.381441	-0.157226	0.37161	0.311932	-0.314566	0.563525	-0.452628	0.298043	1.107795	0.292342	0.211707
FGD5	0.594226	0.245246	0.411655	0.661225	0.296613	0.449801	-0.118949	0.365243	0.218179	0.578209	0.282216	0.308717	0.194077	0.234637	-0.222251	0.187576	0.225555	0.214402	0.380216	-0.253458	0.514116	0.644294	0.197813	0.615825	0.356427	0.720101	0.087822	0.348243	-0.20137	-0.05855	-0.260627	-0.11066	0.501175	0.035653	0.369476	0.451204	0.527589	-0.073046	0.170778	0.115889	0.687401	0.610849	0.125962	0.276875	0.299699	0.24925	0.243836	0.814306	0.540934
MBNL2	-0.244457	-0.33934	0.080939	-0.403651	0.366811	0.025105	0.240376	-0.587275	0.21504	0.244156	0.361054	0.056841	0.170271	-0.121916	0.168933	0.270642	0.324246	0.184014	-0.615655	0.121736	0.353332	0.893034	0.760122	0.469329	-0.159949	-0.030535	0.257563	0.054352	0.003967	-0.052014	0.16669	0.182005	0.114505	0.399357	0.38439	0.228793	0.396268	0.430333	0.384282	0.407765	0.492784	0.243008	-0.075523	0.260726	-0.053738	0.424747	-0.405099	0.172851	0.508802
FKBP7	1.391746	0.160858	0.542719	-0.286921	0.993334	0.555479	-0.190255	0.389196	-0.12333	0.038661	1.186423	0.194236	0.619198	0.388561	-0.416871	0.461214	0.41304	0.122356	0.170079	-0.790416	0.33814	-0.010364	-0.080232	0.461836	0.404353	1.175669	0.858504	0.618182	-0.168816	0.581798	0.27254	0.074319	1.53797	0.095445	0.240415	0.632867	0.123721	0.460711	-0.056622	0.248333	0.343356	0.655719	-0.244272	0.295909	0.833244	0.193338	0.469343	0.261082	0.711825
COL3A1	1.367438	0.157133	0.734361	0.395309	2.039065	-0.350564	-0.631573	-0.171806	0.263376	0.891257	1.383337	0.825532	0.679128	0.978801	-0.4567	1.101141	0.437048	1.561459	0.304788	-0.275469	-0.450657	-0.393354	0.246782	0.917056	0.853922	1.463417	0.011223	0.6487	0.298965	1.04108	0.759571	-0.039847	1.94047	0.966537	0.823719	1.515754	0.021479	0.476585	0.361232	-0.121859	1.067716	0.317982	-0.910511	-0.024183	1.029074	-0.32782	0.19796	0.405205	0.925379
LONRF2	0.105003	0.35205	-0.211448	0.782685	0.019765	-0.118027	-0.179137	0.128321	-0.028041	0.352525	0.506521	0.520767	0.133348	0.732735	0.466443	0.029691	0.295647	0.177406	0.725006	0.041428	0.046317	-0.011665	0.480181	0.638613	-0.35669	0.069628	0.272902	0.196536	0.577623	0.331427	0.499047	0.368986	0.418377	0.214284	0.472582	0.670021	0.144672	0.468565	-0.125589	-0.023689	0.379783	0.231856	0.076491	0.248752	-0.302555	-0.228879	0.617105	-0.178213	1.239628
ACSS3	0.462874	0.748102	0.358964	0.427557	0.553504	0.15955	-0.058322	0.045943	-0.624616	0.205948	0.558728	0.408461	0.081282	1.258236	0.443662	0.45925	0.105047	0.304443	0.084529	0.125492	0.727682	0.289715	-0.012796	0.708251	0.22347	0.409478	0.556112	0.229176	0.426304	0.50973	0.511275	0.000384	0.854618	0.20686	0.175752	0.417751	0.855407	0.45077	-0.382519	0.154655	0.77191	0.265856	-0.09489	0.378613	-0.078395	-0.099751	1.511457	0.10681	0.369799
RHOBTB3	0.818674	0.211594	0.312539	0.495667	0.32668	0.195989	0.520152	0.270762	1.023525	0.6126	0.020044	0.409031	0.26083	0.124556	-0.070821	0.31614	0.228641	0.638048	0.068532	0.523345	0.387707	-0.065049	0.166905	0.928862	0.073364	0.257488	0.71811	0.66285	0.563729	0.710914	0.467789	0.150044	0.927448	0.501255	0.458016	0.764764	0.562299	0.652324	0.225917	0.165517	0.561128	0.58493	0.27096	0.487548	0.557525	0.316191	0.439516	0.608602	0.369258
PLA2G16	0.549319	0.371643	0.114868	0.047371	0.02154	0.921979	0.072564	0.533829	-0.487884	0.464128	0.477156	-0.167818	0.106398	0.4861	0.010097	0.128751	0.665998	0.001481	-0.237622	-0.285653	0.424946	0.478311	0.020441	0.873347	0.760725	0.484611	0.113554	0.084992	0.244271	-0.435502	0.210623	-0.239665	0.749538	0.433516	-0.090897	-0.043562	0.88182	0.244448	-0.415898	0.172513	0.88095	0.523092	0.071483	-0.423206	0.476329	0.038151	0.578855	0.627795	0.32679
IL20RA	0.056932	0.634972	0.279045	-0.061071	0.270926	0.446567	0.585289	0.286248	0.180898	0.311082	-0.185426	0.654656	0.334897	0.498768	0.927076	0.595271	0.10336	-0.571568	0.30903	0.696456	0.364026	0.033905	0.633107	-0.110251	-0.079996	-0.434587	-0.562271	-0.118519	0.377775	0.305195	0.843956	0.702364	0.030054	0.712404	0.38954	0.270283	0.370387	0.787544	0.696213	0.185423	0.103341	0.217284	0.248095	0.73144	-0.514194	0.166622	0.87822	0.163138	0.228592
GIPC2	0.235188	-0.076142	0.253125	-0.116643	0.344823	0.50277	0.640183	0.649586	0.37031	0.271006	0.180518	-0.108132	0.504429	0.23408	0.335009	-0.280199	-0.12788	-0.07054	0.538054	0.112629	-0.369121	0.616035	0.739088	-0.559766	-0.161816	0.325096	0.244815	0.110476	0.648265	0.681932	0.29207	0.358927	0.324694	0.769894	0.113987	0.899403	0.449396	-0.036665	0.059234	0.360135	-0.545092	0.211778	0.271821	0.833326	-0.368592	0.796987	0.598656	0.200093	-0.023617
MIR612	0.094457	-0.536316	0.501897	0.066733	0.731773	-0.414889	0.881569	-0.149716	1.097912	1.377842	0.706971	-0.111436	0.433031	-0.744296	0.469641	0.567027	0.192693	0.837371	-0.152338	0.674049	0.295009	0.54327	0.275398	1.157162	0.678857	1.205781	-0.389128	0.361147	0.603138	0.070874	-0.281317	0.433663	0.332717	-0.560677	0.454718	-0.002562	-0.082969	0.660212	0.559811	-0.080783	1.132377	0.323924	0.263081	0.244264	0.535814	0.931857	-0.678765	0.323069	0.524582
MDM4	-0.001966	0.196591	0.591473	0.905179	0.378513	0.069234	0.719832	-0.147961	0.612462	0.559566	0.589916	-0.349674	0.026295	0.053116	0.215987	0.381686	0.234253	0.148203	0.864511	0.607934	0.319821	0.514947	0.452203	0.609084	-0.566661	0.550315	0.21155	-0.179762	0.422014	0.034824	0.053521	0.66649	-0.154669	-0.056425	0.420825	0.120434	0.732676	-0.117764	0.17988	0.177818	0.393433	0.413538	0.061426	0.704132	-0.385887	0.702176	0.244125	0.241051	0.183397
ADCK3	-0.007069	0.323001	0.371516	0.3869	0.245529	0.233689	0.60746	0.34776	0.684842	0.793481	-0.011868	0.058663	0.205968	-0.034195	0.120498	0.233315	0.119035	0.030868	0.334378	-0.046707	0.329705	-0.050839	0.185468	0.510287	-0.062314	-0.05791	0.204317	0.233019	-0.144226	0.239588	-0.10682	0.067533	-0.196584	0.184609	-0.056241	-0.014623	0.671782	0.342871	0.214689	0.309348	0.363084	0.558839	0.449458	0.559583	-0.004452	0.516425	0.141806	0.260958	0.203706
NAB1	-0.033819	-0.098164	0.328382	-0.216481	0.375967	0.292512	0.941904	-0.241879	0.188952	0.22256	0.055718	-0.067905	0.309785	0.405879	0.109074	0.172487	0.230693	0.811755	-0.220104	-0.231964	0.137074	0.787611	1.156888	-0.240074	0.262105	-0.320142	-0.298597	0.077655	0.125099	0.569659	0.03591	-0.38508	0.188808	0.621172	0.561496	0.382031	0.479681	-0.100535	0.476533	0.152785	0.015754	-0.009787	0.010089	0.909814	-0.525065	0.225814	0.560142	-0.004261	0.06143
LOC645166	0.814158	-0.022251	0.971728	-0.11262	0.121151	0.059648	0.794628	0.292796	-0.067882	0.858648	0.354219	0.067719	0.095101	0.120386	-0.431533	1.120766	-0.320717	-0.016116	-0.217165	0.513971	0.382792	0.843716	0.728	0.328746	0.259457	0.334284	0.044268	1.470631	0.664001	0.528978	0.77602	0.364292	-0.495378	0.958329	0.721667	0.315771	-0.288061	0.52733	-0.749209	0.608912	0.148546	0.212775	-0.159019	0.573589	0.715853	0.468391	-0.052723	0.537282	-0.186112
MRC2	1.044188	-0.348517	0.591295	-0.536736	0.716174	0.084537	0.021419	0.308455	0.449403	0.17651	0.585944	0.064258	0.643503	0.485256	-0.168396	0.193749	0.120664	0.495086	0.082309	-0.1375	0.327495	0.217062	-0.150594	0.190624	0.162424	0.630216	0.123542	0.267653	0.100647	0.279044	0.435769	-0.249682	1.027889	-0.009612	0.02804	0.490239	-0.223539	0.165682	-0.113706	0.266707	0.939805	0.44046	-0.366938	0.080449	0.680742	-0.364862	0.507502	0.234599	0.551001
PALMD	-0.025104	0.005977	-0.066095	0.234716	-0.28896	0.307836	0.61007	0.202784	0.25257	0.038157	0.177639	-0.004555	-0.021389	0.035293	0.085179	0.235895	0.174885	-0.085584	0.051297	-0.107426	0.176603	0.286728	0.061372	0.405375	0.213795	0.228637	0.748035	0.156623	0.205127	0.129693	-0.396659	0.200915	-0.487501	-0.008378	0.286377	-0.366329	0.518834	0.141807	0.171582	0.475711	0.14759	0.340077	0.152472	0.157097	0.382536	0.485896	-0.254569	0.05945	-0.003098
CYB561D2	0.162649	0.24385	0.075734	0.278974	-0.091809	0.118982	0.613557	-0.04111	0.457282	0.043511	-0.392388	0.160269	-0.582863	-0.096614	-0.122324	0.103905	-0.222498	-0.017519	0.274681	-0.344682	0.148521	-0.026004	-0.091579	0.392211	0.169213	0.145043	0.289981	0.193165	0.176098	0.328887	0.338858	0.122476	0.101481	0.153664	0.238937	0.413491	0.121997	0.17814	0.569446	0.324579	0.194632	0.432097	0.420437	0.349848	0.675472	0.355236	-0.289039	0.05937	0.579359
FCER1A	-0.723049	-0.004666	0.403219	0.31333	0.790919	0.275983	0.782523	0.497444	0.704735	0.852249	0.546142	0.212512	0.685927	0.367342	-0.295145	0.506354	0.09904	0.390722	0.668099	0.120984	-0.071028	0.328496	0.122522	0.130795	0.563693	0.967282	0.147524	-0.381198	0.333083	0.852704	0.180428	-0.092542	-0.091243	-0.121325	0.565521	0.183697	0.544003	0.088106	0.332217	0.133059	0.827958	0.439746	-0.089878	0.746414	-0.113183	0.623795	0.674153	0.266467	0.266084
GSE1	0.028502	0.648435	0.833368	0.594573	0.532652	0.642729	0.3239	0.325082	0.106572	0.525221	0.359051	0.441775	0.146042	0.54583	0.390118	0.337429	0.706537	0.397983	0.379627	-0.072732	-0.262901	0.045918	0.195903	0.546106	0.141288	0.075879	0.02696	0.06943	0.154958	-0.010993	0.004571	0.117167	0.119037	0.521111	0.300837	0.470578	0.354862	0.399474	0.155942	0.290003	0.263229	0.606192	0.321277	0.277903	-0.306534	0.32076	-0.10563	0.170895	0.250664
SLC1A6	-0.07426	0.512417	1.283358	0.016276	0.002677	1.188611	0.901443	-1.155337	-0.190256	0.502399	-0.150883	0.962059	0.122698	-0.09825	0.233896	0.412219	1.205646	-0.67762	0.991664	0.688274	1.376142	-1.212919	1.166651	0.72304	-0.992949	0.862341	1.174662	1.438896	1.198266	1.362351	0.009468	0.485799	0.415501	0.613219	0.7222	0.718993	0.175963	0.55194	0.809471	-0.702277	-0.159938	-0.265783	1.904663	1.289609	0.108687	0.963613	1.12028	0.666842	0.366531
LRP5	-0.208245	0.598579	0.789148	0.962827	0.529273	0.805128	-0.126556	0.66037	-0.473208	0.773681	0.538273	0.076966	0.796732	0.533391	0.387634	0.309266	0.376498	0.507668	0.290551	-0.354046	-0.133837	0.149756	-0.138077	0.623652	0.114055	0.317737	0.085552	0.190406	0.099234	-0.326623	0.135577	0.008908	-0.013043	0.235	0.074091	0.357545	0.375053	-0.047062	-0.207558	0.450803	0.482954	0.386243	-0.079711	0.662294	0.245267	-0.180849	-0.265205	0.580708	0.42389
KIAA1324	0.897547	0.539405	-0.003812	2.004194	-0.525085	0.273709	-0.150851	1.659312	-0.073115	-0.161436	0.640484	0.740645	-0.102607	0.563785	0.728072	-0.653724	1.044853	0.593973	1.1976	0.375121	0.399452	0.294779	-0.073387	0.349722	0.234111	-0.665808	0.961224	1.153086	0.502889	0.268106	0.39559	-0.326112	-0.325532	0.471837	0.224487	0.615806	0.35226	1.2398	0.382178	0.247495	0.078734	-0.57061	-0.597993	0.250998	-0.275873	0.112319	0.033207	-1.03006	0.998656
C1QTNF3	1.520016	-0.137291	1.299929	-0.586358	0.869398	-0.498952	-0.000625	-0.260037	0.559365	0.134419	0.383629	0.270175	0.923115	0.337765	-0.345888	0.461241	0.871955	0.677061	-0.459911	-0.757577	0.375158	0.580523	-0.443732	0.238183	1.146318	1.027575	-0.210569	0.352156	-0.308116	-0.382911	-0.376654	-0.819872	1.886341	-0.200084	0.154462	0.667565	-0.858522	-0.454338	-0.787214	-0.097976	1.577439	0.169488	-0.634729	-0.28222	0.925205	-0.194326	0.839604	0.464199	0.784569
RBMS2	0.391552	0.222351	0.649896	0.254831	0.558988	0.464739	0.124664	0.379934	0.109517	0.426128	0.318288	0.229732	0.316991	0.237111	0.116987	0.58343	0.175313	0.495	0.352954	0.082749	0.391286	0.268287	0.021107	0.642991	0.34859	0.471981	0.175295	0.247424	0.26284	0.027412	-0.132593	0.041191	0.415497	0.028684	0.267486	0.134997	0.440899	0.300814	0.174999	0.290594	0.51661	0.616708	0.090065	0.169616	0.228234	0.129602	0.085184	0.541361	0.212194
ELAVL1	0.014931	0.103048	0.531326	1.324784	0.182018	-0.154191	0.334105	0.87793	-0.095368	0.438577	0.581442	0.424723	0.498242	-0.171428	0.286966	0.367692	0.448828	0.219843	0.238262	-0.276325	-0.26728	-0.151204	0.075967	0.623895	0.01729	0.357273	0.276798	0.056507	0.624795	0.432824	0.21205	0.573226	0.361161	0.369314	0.664319	0.252679	0.515526	0.425852	0.266935	0.393871	0.364202	0.636167	0.402175	0.267658	0.413459	0.210954	-0.114261	0.347332	0.298982
CRTAP	0.255659	0.264395	0.34065	0.457745	0.458301	-0.126613	0.433183	0.349579	0.423392	0.41018	0.213683	0.106967	0.020212	0.073235	-0.094717	0.256591	0.507385	0.211642	0.232114	0.029716	0.633351	0.077938	0.219013	0.147815	0.304763	0.31366	0.071991	0.222181	0.18975	0.405753	-0.31262	0.072449	0.179068	0.133064	0.068039	0.113627	0.324811	0.019258	0.351452	0.404188	0.524568	0.436057	0.435141	0.551073	0.481116	0.218669	0.518505	0.3123	0.338877
KIAA1671	0.316008	0.409241	0.188434	0.712981	0.085867	0.615796	0.203341	0.87489	0.233605	0.460486	0.36001	0.230435	0.308981	0.176994	0.417906	0.094206	0.246433	0.355035	0.463341	-0.118223	0.322792	0.155938	-0.007591	0.164732	0.194302	-0.13758	0.219778	0.17272	0.230854	0.419538	0.12341	0.211227	-0.298717	0.322016	0.23096	0.092734	0.424145	0.479855	0.352	0.365602	-0.169697	0.075943	0.264601	0.329271	-0.00338	0.245396	-0.119059	0.08849	0.205467
ARHGAP1	0.007575	-0.27057	0.542241	0.095447	-0.136259	-0.431678	-0.264317	-0.056332	-0.330035	0.060996	0.518298	0.562139	0.096294	0.346512	-0.092393	0.156891	0.595529	0.915325	0.135751	-0.457146	-0.552283	-0.365305	-0.299708	0.551494	0.537836	0.278961	0.533861	-0.124635	0.149104	0.421202	0.37147	0.594622	0.418336	-0.057896	0.031919	0.33554	-0.014363	0.110953	-0.140744	0.148212	0.279925	0.512261	0.391225	-0.210935	0.098881	0.145609	-0.963598	-0.155938	0.508775
SH3GLB2	0.008213	0.525855	0.283237	0.07267	-0.224705	0.501084	-0.054797	-0.290077	0.118445	0.679242	0.122621	0.265508	0.376968	-0.14684	0.039687	0.311697	0.416336	0.7073	0.090794	0.032203	-0.040174	0.101694	-0.187477	0.496847	0.62264	0.154829	0.091262	0.249801	-0.159766	0.359119	-0.491861	0.148341	-0.113524	0.133169	0.700407	0.840759	0.457063	0.173222	0.334393	0.158565	0.180645	1.004953	0.761506	0.291905	0.23795	0.552372	-0.703256	0.294891	0.272731
ZNF706	0.353836	0.190457	0.502137	-0.034647	0.291758	0.309523	0.7922	0.487991	0.629027	0.326338	0.219056	-0.133528	0.497102	0.421195	0.495458	0.34973	0.064281	0.041832	0.324105	0.108728	0.00073	0.35518	0.828568	-0.199603	0.278441	0.280338	0.5525	0.014293	0.468405	0.584763	0.270212	0.203429	0.249906	0.584126	0.148795	0.261525	0.316766	0.025567	0.34998	0.391053	0.096231	0.304895	0.052438	0.57353	0.020083	0.365816	0.608409	0.352003	0.035729
MAP4K5	-0.326533	-0.127528	0.445157	-0.122104	0.584212	-0.093963	0.076945	-0.970787	0.235005	0.178617	0.050814	0.264109	-0.347542	-0.051262	0.21875	0.188875	0.417428	0.228316	-0.121912	0.506033	0.271561	0.31434	0.64159	0.010721	-0.098524	-0.029157	-0.241512	0.010285	-0.226136	-0.154086	0.293073	0.036816	-0.314958	0.231832	0.043526	0.260689	0.3045	0.330303	0.16155	0.122221	0.473123	0.054308	0.40849	0.530656	-0.518251	0.167483	-0.180021	-0.035359	-0.113461
PALM	-0.044167	0.957999	0.561696	0.225502	1.073349	0.719441	-0.055028	0.672389	0.367988	1.066994	0.522634	0.535756	0.597477	0.658547	0.124557	0.609586	0.632147	1.169794	0.590639	-0.533505	0.042317	0.335472	-0.269708	0.756913	0.468663	0.824498	0.286603	0.351717	0.405713	0.273803	0.291514	0.120141	0.648737	0.05669	0.272873	0.369326	0.207978	0.025985	0.110129	0.370571	1.029679	0.563559	0.103659	0.245474	0.668656	0.078366	0.252398	0.494092	0.609834
MTUS1	0.045395	0.03824	0.099826	0.476818	0.171975	0.317318	0.014761	0.167891	-0.280471	0.424569	0.344186	0.095272	0.059457	-0.030887	0.356294	-0.073692	0.101676	0.24581	0.325961	-0.244317	0.212174	0.424942	-0.069735	0.124175	0.051582	0.125528	0.195871	0.169671	0.044988	-0.054792	0.194245	0.277484	-0.071956	0.28887	0.570592	0.19077	0.315239	0.462133	0.401296	0.071017	0.099278	0.298468	-0.050488	-0.047471	-0.123216	0.131481	0.009379	0.011289	0.35377
TMC4	-0.108946	1.143951	0.063204	0.635664	-0.545512	0.665356	-0.210208	0.695247	-0.231567	-0.314118	0.279469	0.854032	0.312117	0.354998	0.201685	-0.008323	0.594315	-0.108344	0.858343	0.267424	0.550923	-0.110063	-0.26071	0.470659	0.427441	-0.095268	0.330757	0.723604	-0.132267	0.043414	0.277916	0.106933	0.032351	0.149516	0.360661	0.563033	-0.142971	0.699885	-0.169988	-0.009309	0.410419	-0.177853	-0.277349	0.04617	0.04658	-0.380692	-0.069636	0.125825	0.322535
SYNC	0.761638	-0.630038	0.371233	0.515658	0.83307	0.669589	0.055159	0.277448	0.259284	0.197951	0.434797	0.083408	0.275616	0.203047	-0.007269	0.326784	0.726061	0.621646	0.600981	0.529831	0.92272	0.455661	0.997399	0.358133	0.064345	0.867803	0.637423	0.415064	0.529007	0.18879	-0.261318	0.017365	0.312461	-0.031752	-0.055542	0.380592	0.353295	0.103221	-0.197742	0.402809	-0.320744	0.268517	-0.101479	0.597121	-0.314505	-0.026329	1.014426	0.176135	0.274056
SLITRK6	0.888953	0.155219	-0.141101	-0.103093	0.185106	0.013342	1.180178	0.407222	0.814834	0.181055	-0.233545	-0.040888	0.165478	-0.009691	0.710006	-0.059647	0.088853	0.218835	0.308224	1.589762	0.523348	0.708734	0.725331	-0.37954	0.872555	0.147773	0.726102	1.044104	0.998719	0.906505	0.400458	-0.035732	0.023808	0.657519	0.034649	0.479479	0.505687	0.49066	0.389088	0.807714	-0.061579	0.382555	0.83421	1.482723	-0.199428	0.583656	1.002044	0.068232	0.176368
SEC14L4	0.274021	2.162672	0.483665	-0.501247	-0.672411	-0.18569	-0.037347	-0.499184	0.039298	-0.294729	1.901657	1.024278	0.499274	2.021424	1.61755	0.402531	1.551772	-0.712947	-0.345942	0.912947	0.468538	-0.729155	0.352798	1.339738	-0.828899	-0.042299	-0.4667	-0.386107	0.94465	-1.017879	2.461473	1.804051	0.213649	1.950614	1.309888	1.166781	-0.622534	2.161325	0.176964	0.305832	0.897621	-0.252009	0.061862	-0.559564	0.265042	-0.42843	0.29342	-0.554846	0.872803
TIMP2	0.551127	0.069543	0.643702	0.085271	1.019053	0.40613	0.050496	0.215511	0.095145	1.120954	0.888024	0.301621	0.415414	0.41213	0.104554	0.649248	0.644474	0.83143	0.214874	-0.293899	0.440587	0.496128	-0.007144	0.404244	0.505923	0.759838	0.644804	0.261294	0.117098	0.230773	0.002365	-0.311458	0.642092	0.133504	-0.017545	0.231178	0.022214	0.066376	-0.059928	0.510207	0.649353	0.761838	0.265904	0.555918	0.458852	0.313717	0.330535	0.420713	0.337366
RTN4	0.032648	0.769549	0.423226	-0.008412	0.998437	-0.036794	0.577599	-0.242017	0.646173	0.679875	0.335341	-0.403292	0.493818	0.476984	0.54439	0.763013	0.347147	0.224139	0.204747	0.721194	0.284556	0.693536	0.784516	0.851978	0.19879	0.796488	0.172423	0.328066	0.581942	0.174121	-0.301985	0.1116	0.021816	0.056269	0.732369	0.331234	0.42231	0.087303	0.364845	0.345718	0.721134	0.101883	0.324768	0.704966	0.857685	0.390123	0.081106	0.804376	0.427387
S100A1	0.268313	0.25174	0.061945	1.040491	-0.089999	0.444383	-0.027689	0.840913	-0.397892	-0.607349	0.566055	0.501753	-0.174823	0.244518	0.541645	-0.310291	0.133193	0.267737	0.594212	0.144471	-0.259102	0.164952	-0.413551	-0.149219	0.49154	-0.147292	0.247646	-0.015604	0.339492	-0.044905	0.106005	0.066727	0.175242	0.323492	0.127705	0.147914	0.39439	0.197607	0.246292	0.142759	0.042444	0.022003	0.183758	-0.278626	0.331451	-0.059373	-0.298195	-0.010124	0.389441
IP6K2	-0.20463	0.121509	0.561507	-0.538026	0.089706	0.227333	0.480364	-0.395029	-0.002678	0.291723	0.091513	-0.08033	0.427116	0.271383	0.005037	0.203146	0.010541	0.315909	-0.560384	0.061433	-0.364259	0.156782	0.195952	-0.125185	0.649853	0.058628	0.78745	0.322423	0.242432	0.480771	-0.08454	0.558787	-0.047361	0.711087	0.702314	-0.089469	0.109018	0.05335	0.26751	0.328565	-0.257268	-0.14036	0.982736	0.264041	-0.044791	0.197104	-0.179298	0.248021	-0.909232
EPHX2	0.364547	0.638385	-0.122459	0.311813	0.053442	0.732235	0.270421	0.359805	-0.165202	-0.074066	0.233582	-0.30611	0.420146	0.099689	-0.160082	-0.514308	-0.06728	-0.478629	0.561642	0.153318	-0.278171	-0.241266	-0.524024	-0.123439	0.15996	-0.708097	0.090729	-0.14801	0.507903	0.499679	0.175091	0.38896	0.147912	0.213166	0.107699	0.321245	-0.05541	0.57816	0.388109	0.157452	0.200591	0.466521	0.269049	0.623466	0.291864	0.81175	-0.276542	0.168523	0.379785
GAS6	0.464026	0.147875	0.249954	0.268775	0.743775	0.437833	-0.00892	0.486967	0.247459	0.483165	0.616211	0.129879	0.511005	0.317086	-0.063249	0.300117	0.19929	0.625537	0.263861	-0.060901	-0.342576	0.198494	-0.30017	0.09508	0.500814	0.500924	0.235424	0.077157	0.195223	0.095917	-0.044201	-0.162123	0.463757	0.042988	0.031744	0.316499	0.205761	0.103843	0.252759	0.306788	0.137416	0.859587	0.255391	0.202147	0.574478	0.113254	0.172563	0.294176	0.284988
C9orf152	0.265042	0.479948	0.313416	1.084669	-0.102636	1.082132	-0.242202	1.54601	-0.344393	0.052507	0.546941	0.55331	0.351194	0.114178	0.066522	-0.136416	0.521423	0.36824	1.261749	-0.350942	0.188926	-0.027304	0.170046	-0.001824	-0.09946	-0.021354	0.586637	0.344632	0.385992	0.461577	0.2758	-0.009351	-0.305387	0.410933	-0.088799	0.266498	0.260424	0.83833	0.046903	0.176734	-0.063722	-0.304547	0.081725	0.538566	-0.310745	-0.032235	-0.028081	-0.143817	0.338568
IGLC1	-1.64012	2.026751	0.043004	-1.619538	1.85863	1.368583	-1.872288	1.211245	3.96083	1.997453	1.761188	-0.203009	3.274149	2.632164	-1.322047	-0.696454	-0.044979	-1.153113	-1.486227	-0.707119	-1.976172	0.706507	-2.208	0.323267	0.825424	-0.290331	-1.98555	-0.121791	0.910104	0.648396	2.10185	0.970115	-0.542493	-0.061263	1.11003	0.653239	0.301579	2.434115	1.369312	-1.135604	-0.290356	-0.658817	-0.020389	-0.403512	0.901971	0.327755	1.384967	1.753391	-0.715284
DZIP3	0.145963	-0.041357	0.481181	-0.112267	0.893375	0.200607	0.320105	0.397609	0.568437	0.513904	0.53705	0.087975	0.248613	0.392083	0.475514	0.264183	0.118348	-0.185946	0.374204	-0.458632	-0.185316	-0.026837	0.38334	-0.038299	-0.455022	0.830469	0.446501	-0.398744	0.41692	0.825561	0.288385	0.413127	0.175731	0.505845	0.621395	0.517417	0.593229	-0.471144	0.055488	0.733455	0.179002	0.469165	-0.38017	0.728305	-0.289556	0.120179	0.517032	0.018862	-0.064656
CNTN1	0.296761	0.891353	0.302513	0.067921	0.22598	-0.047802	-1.368731	-0.757457	0.825838	-0.205701	0.032964	0.9447	0.231895	-0.067854	-1.481907	0.641134	0.867671	-0.015726	-0.100669	0.536169	0.676345	-0.15293	0.655534	-0.185784	-1.244043	0.291191	0.147699	0.106873	0.178381	1.000045	0.262236	-0.307108	0.247082	-0.094028	-0.06082	0.752149	0.412741	-0.094438	-0.664986	0.017127	0.588644	0.716132	0.267379	0.929606	0.265212	0.796233	-0.683468	0.703727	0.332505
MORF4L2	0.060761	-0.552787	0.76003	0.410487	0.924432	0.010509	0.197956	0.103929	-0.110964	0.404464	0.328133	-0.179689	-0.009833	0.251361	0.419496	0.132169	0.013737	0.002107	-0.093411	0.331864	1.049444	1.060126	0.594068	1.320845	-0.566409	1.454982	-0.114865	0.196616	0.635083	0.041187	0.494509	-0.188012	0.715698	0.418864	-0.370682	0.170413	-0.292157	-0.295948	0.315441	-0.220721	0.074169	-0.563238	-0.286225	0.310007	0.057437	0.271247	0.684862	-0.330621	0.127317
OGDH	-0.23737	-0.603481	0.107895	0.107294	0.10864	-0.06162	-0.127187	0.035655	-0.273439	0.479377	0.143289	0.316428	-0.084418	0.142299	0.2192	0.214327	0.511867	0.774011	0.109755	-0.083361	-0.202539	0.05294	0.111395	0.023574	-0.013486	-0.041737	0.021962	-0.42152	-0.21524	-0.100949	0.093559	0.02979	0.062418	-0.29878	0.297416	0.086133	-0.074622	-0.126645	-0.078794	0.074668	0.049791	0.125076	0.200383	0.121414	-0.120503	0.187893	-0.523486	-0.309257	0.203977
NTN4	0.816681	0.082887	1.06208	0.887477	0.551836	0.960383	-0.305653	0.861177	0.123614	0.44177	0.853218	0.55532	0.353829	0.412142	0.218992	-0.305597	0.697382	0.675335	0.396151	0.385567	0.262279	0.81526	0.044707	0.327728	0.24304	0.515353	-0.358244	0.356198	0.734992	0.577524	0.378035	-0.363908	0.6429	0.642845	0.611684	0.801101	0.156302	0.640974	-0.29753	0.42666	0.927202	0.227532	-0.412238	-0.015757	-0.152228	0.202873	1.049226	0.363359	0.433782
RAB2A	0.692745	-0.155045	0.197813	1.214455	0.466722	0.085744	-0.497915	0.077797	0.864218	-0.001626	0.396132	0.687611	0.285868	-0.564392	0.542969	0.690478	0.251545	-0.237263	0.994084	0.385399	1.231386	-0.166743	-0.135382	0.192633	-0.136527	-0.00502	0.570466	1.007335	0.356614	0.603162	-0.264995	-0.06694	-0.162287	-0.201414	-0.303798	-0.216194	0.091249	-0.245447	0.341984	-0.50593	0.723905	-0.060878	0.506403	0.826233	-0.623041	0.273233	-0.132414	-0.03978	1.22357
LYPD6B	0.217597	0.205033	0.214981	-0.01056	0.04484	0.417363	0.555264	0.018926	0.406653	0.162996	0.033193	0.319104	0.360514	0.160207	0.44309	0.373877	0.108212	0.435366	0.055556	0.599242	0.094767	0.126535	0.340711	-0.085045	0.57166	-0.296121	0.364108	0.08993	0.005797	-0.012238	-0.42969	0.480881	-0.194728	0.131958	-0.011119	0.350184	0.105809	-0.078122	0.440381	0.711501	-0.41866	0.482536	0.696099	0.372475	0.110522	0.680357	0.313619	0.52373	-0.174233
LONRF1	-1.011264	0.270912	1.269398	1.003416	0.784589	0.42624	0.633564	0.539234	0.783119	0.518219	0.707443	-0.052256	0.782486	0.672048	1.1306	0.972754	-0.141098	0.773269	0.684712	0.809262	-0.045264	0.346305	0.247501	0.760211	0.789835	0.857413	1.054418	0.273585	0.597968	0.473807	0.261951	0.077507	-0.231752	0.202836	0.501126	-0.137913	0.121251	-0.067474	0.602356	0.294435	0.056682	0.141912	0.910316	0.885483	0.180638	1.253364	0.350502	0.347887	0.082936
ADRB1	0.000432	1.101464	0.106766	0.343718	-0.37923	-0.407955	0.241696	0.592394	-0.476676	0.293679	0.663756	0.200478	0.427044	0.766834	0.900584	-0.002244	0.454183	-0.193591	0.569485	0.128916	0.527533	0.194111	0.385397	1.322792	-0.40334	0.012344	0.751221	0.920332	0.743357	0.369576	1.642211	0.624434	0.304748	0.715281	0.530675	0.045125	-0.020514	1.553097	-0.057706	-0.123364	0.319389	-0.296389	-0.058946	0.345436	-0.287674	-0.049503	1.289895	-0.525865	1.0248
JMJD1C	0.790424	-0.097067	-0.120705	-0.539047	0.220546	-0.825116	1.071249	-0.092141	1.245594	0.29741	0.105534	0.033573	-0.024327	0.084811	-0.076766	-0.49899	-0.13032	0.258976	0.034447	0.45024	-0.610689	0.02706	-0.263837	0.35954	0.767283	0.701748	0.464398	0.680532	0.944015	1.23997	0.388637	0.303597	0.984364	0.557008	0.382343	0.057051	-0.622803	0.430487	-0.807568	0.331852	0.485559	-0.05251	-0.463757	0.656631	-0.136772	0.249056	0.515603	0.436064	0.072142
MEGF6	0.344559	0.594943	0.084644	0.25877	0.408366	-0.285654	0.21735	0.009774	0.034882	0.074846	0.295919	-0.057727	0.440278	0.043771	-0.112719	0.148104	0.141663	0.219654	0.098678	-0.845116	0.29773	-0.078441	-0.289542	0.238713	0.342645	0.448379	-0.189644	0.260142	0.013247	0.207579	-0.306986	-0.146429	0.422504	0.228082	0.216937	0.307017	0.077869	-0.174396	-0.052058	0.546318	0.576836	0.42323	-0.019737	0.255597	0.614513	-0.001019	-0.454407	0.582597	0.397145
CYP4X1	0.643008	-0.20372	0.358932	1.341492	0.294115	0.2514	-0.18579	0.277626	-0.007855	-0.059055	0.324688	0.028377	-0.880088	-0.478486	0.094678	-0.000377	0.544444	0.319148	0.897304	-0.283209	0.160025	-0.113217	0.085419	-0.299008	-0.180903	0.087605	-0.040315	0.430833	0.177078	0.066355	-0.418167	-0.251358	0.083157	0.112751	0.117493	0.44108	-0.108562	0.634119	0.019206	0.107187	-0.145645	0.458767	-0.314182	0.150712	-0.63222	0.511377	1.040379	0.267432	0.103976
COL8A1	1.94903	-0.176712	0.76959	-0.188972	0.774814	1.217532	-0.051945	0.637972	-0.512173	-0.05457	0.340478	0.090676	-0.275499	0.134894	0.43584	0.008504	0.746054	0.004306	-0.152466	-0.780284	-0.569711	0.789196	0.264575	0.693705	-0.159331	0.886719	0.109918	0.107994	-0.243667	-0.439962	-0.395872	-0.464352	1.471978	0.151864	-0.284437	0.070182	0.356395	0.320209	0.136982	-0.333085	0.841857	1.134716	-0.51371	0.427696	0.463926	-0.020831	0.947692	1.638085	-0.507516
ADRA2A	0.169397	0.301047	0.626451	0.793625	0.990432	1.223233	0.106261	0.68085	0.110499	0.324732	0.537091	0.214214	0.433097	0.625612	-0.291618	0.233982	0.261905	0.745437	1.032	-0.486512	0.543962	0.537872	0.509841	0.43286	0.110902	0.721111	-0.026277	-0.097404	0.511048	0.296751	0.430011	-0.248397	0.427412	0.286753	0.567295	0.394689	0.810453	0.292693	0.532688	0.343633	0.586632	0.199648	-0.115861	0.21354	0.195419	-0.001871	0.925434	0.463302	0.407084
CD300LG	0.062262	-0.058169	0.127595	0.651059	-0.095263	1.254992	-0.221015	0.719583	-0.358068	0.328084	0.351175	-0.286291	-0.678316	-0.434571	0.075327	-0.296784	0.726438	-0.465406	0.388812	-0.223658	0.167653	-0.340179	-0.01657	0.800753	-0.175344	0.2079	0.397098	0.371845	0.197394	0.079486	0.203023	0.470788	-0.078462	0.240842	0.54287	0.30944	0.708791	1e-04	0.180992	0.306742	0.186141	0.354584	-0.241826	-0.091308	-0.494034	0.107835	0.05996	0.135002	0.344544
AP3S2	0.040379	0.680222	0.117069	0.136967	-0.04246	0.171525	0.06323	-0.10764	-0.225292	0.242313	-0.280414	0.209072	0.230194	0.367556	0.363091	-0.126621	0.330812	0.17791	-0.089349	0.000802	0.044965	0.032631	0.081344	0.527048	0.015339	0.19697	0.243554	0.147901	0.546822	0.075987	0.575401	0.062023	0.311672	0.205353	0.431349	0.06587	0.205448	0.545306	0.141588	0.006644	0.516247	0.728448	0.299099	0.272529	0.324566	0.079246	-0.138456	0.153436	0.24636
SNRPA1	-0.264675	0.199146	1.032808	0.502956	0.818992	0.123836	0.479609	0.191661	0.611303	0.93836	0.775605	0.110836	0.271894	0.579513	0.325687	0.851767	0.089661	0.554302	0.651917	0.261206	-0.628026	-0.50685	0.78157	1.161204	-0.153866	1.406457	0.281369	0.369389	0.585987	0.788434	-0.181032	0.882189	0.261136	0.563966	0.333556	0.168869	0.369256	0.356879	0.029804	-0.441379	0.356345	0.400703	-0.33006	0.613363	0.311999	0.852305	0.680602	0.61819	0.341755
CHURC1	-1.134223	-0.447865	0.75429	0.896837	-0.326895	0.908872	-0.483035	-0.765909	-0.735327	0.881332	-0.590469	-0.669929	-0.526273	0.624422	-0.548406	-0.666419	-0.606023	-0.712608	0.794176	-0.988766	-0.597138	-0.676611	1.433631	-0.773323	-0.263474	1.091849	-0.471105	-0.516334	1.240525	1.281495	-0.880822	1.15599	-0.747953	-0.332764	-0.412102	1.219583	1.3386	-0.525351	-0.442505	0.906121	0.88589	1.088946	-0.543672	-0.210411	-0.65333	0.917547	-0.714629	-0.396189	1.34882
KCNK7	-0.207928	0.298668	-0.074292	-0.242247	-0.176925	0.564883	0.414249	0.267976	-0.201615	0.109641	-0.239989	0.339064	0.612398	-0.364063	-0.069354	0.216801	-0.055497	0.026195	-0.107926	0.436281	-0.560099	-0.250089	-0.172096	0.202413	0.915814	0.44797	0.52669	0.174387	0.055573	-0.253238	-0.451717	0.413893	-0.118646	0.030467	-0.119238	-0.041644	0.286224	-0.616228	0.430784	-0.136687	-0.506559	0.229564	0.517367	0.148331	0.215198	0.421007	-0.193505	0.317722	-0.159062
MYCT1	0.504774	-0.32465	0.208298	0.552191	0.48435	0.617637	-0.102436	0.433464	0.284133	0.176668	0.394842	-0.19564	0.394983	0.131633	0.42361	-0.020364	0.004133	0.233447	0.510475	-0.224153	0.296364	0.674235	0.396318	0.388113	0.086544	0.57667	0.151401	0.309692	0.452427	0.330987	0.540939	0.360432	0.597456	0.392781	0.67168	0.123346	0.309308	0.158086	0.024905	0.271683	0.080279	0.466595	-0.121581	0.216231	-0.152778	0.086275	0.445279	0.507174	0.36336
RNF128	0.499086	0.763301	0.429068	1.213713	-0.355088	0.127902	0.601452	0.560757	0.360308	-0.20835	0.574996	0.677883	0.088471	0.459654	0.954128	0.001025	0.250256	0.087108	0.65209	0.47376	0.610101	0.389984	0.96186	0.23274	-0.255041	-0.431907	-0.164219	0.784134	0.500121	0.078058	0.641399	0.244756	0.153272	0.559878	0.716625	0.34849	-0.339346	0.694035	0.047768	0.616367	0.117876	-0.358415	-0.255616	0.366823	-0.547867	0.629747	0.769224	-0.164884	0.548942
NEDD4L	0.093681	0.272204	-0.032037	1.095974	-0.434133	-0.038854	0.37605	0.549051	-0.03481	-0.455088	0.25315	0.395468	-0.286486	-0.004485	0.397594	-0.284718	0.29019	-0.116734	0.506099	-0.253868	0.57181	0.003127	-0.032028	0.585989	0.072394	-0.097256	0.373861	0.290114	0.510762	-0.127875	0.086261	0.52443	-0.290429	0.292489	0.531324	0.49292	0.308261	0.672581	0.508175	0.048053	0.27494	0.051191	-0.148528	0.150731	0.059027	0.743157	-0.38328	-0.004838	0.587132
FAM117A	0.091166	0.241501	0.636406	0.477475	0.624925	0.679437	0.732663	0.669082	0.801972	0.157875	0.184579	0.366257	0.061688	0.171333	0.391074	0.37882	0.339589	-0.110541	0.593321	0.420193	-0.010821	0.057445	-0.105258	0.413413	0.226471	0.448618	0.317085	0.283334	0.552911	0.352047	0.198296	0.16966	0.261328	0.111238	0.441294	0.24049	0.531287	0.444163	0.175697	0.471427	0.31202	0.478255	0.277047	0.313485	0.506114	0.644014	0.197202	0.475849	0.395936
ANK2	0.956612	-0.18349	0.381923	-0.205964	0.504137	0.006099	0.293969	0.07788	0.28927	0.750293	1.076518	-0.073578	0.392553	0.193734	-0.269651	0.293237	0.467153	0.528808	0.085149	0.042448	0.266773	0.85223	-0.329166	0.579931	0.598551	0.720499	0.04691	0.373533	0.00595	-0.197247	-0.291948	-0.13846	0.763431	0.017853	-0.169026	0.321741	0.186756	0.126457	-0.110156	0.329861	0.751574	0.745137	-0.035104	0.075265	0.118934	-0.006195	0.251345	0.736069	0.767105
ST6GALNAC2	0.274286	0.26652	0.085598	-0.092151	0.051337	0.275046	0.380888	0.529306	-0.273629	0.363367	-0.00714	0.265463	0.30216	-0.189519	0.392028	0.22032	0.217668	0.151759	0.126858	0.507097	-0.041127	0.04081	0.230879	-0.180376	-0.004131	-0.038284	0.330943	0.198057	0.15726	0.201334	0.16542	0.601806	-0.20283	0.386842	-0.031768	0.315084	-0.051196	0.463655	0.229764	0.290079	-0.163562	0.323804	0.657376	0.057886	-0.036183	-0.040608	-0.177046	0.080892	0.243623
CILP2	-0.071475	0.058405	0.170119	0.21193	0.320158	-0.287309	-0.155272	0.274593	-0.150109	0.139134	2.216299	0.033396	0.47272	-0.212606	0.15772	0.201159	0.514288	0.928019	0.491646	0.053813	0.299349	-0.305793	-0.215984	-0.166059	0.254635	0.689703	0.263423	-0.123374	0.708239	0.283616	1.867624	0.309555	0.211014	0.068217	0.177981	1.007319	-0.505348	0.360969	0.521592	-0.081906	-0.514118	-0.451781	-0.582141	-0.338536	0.673025	-0.393395	-0.71561	-0.318979	3.001103
GPD1L	0.154874	0.661342	0.045572	0.52831	0.484519	0.554262	-0.042965	1.034622	-0.197637	0.235024	0.553385	0.549658	0.293538	0.367891	0.650306	-0.011443	0.216473	0.363698	0.178776	-0.191477	0.148432	0.342646	0.21723	0.156187	0.404951	-0.202159	0.487275	0.464735	0.602907	0.379798	0.206829	0.458951	0.238518	0.555793	0.332037	0.237052	0.788611	0.556136	0.405233	0.42701	-0.04118	0.456467	0.335471	0.301818	0.211098	0.259872	0.298676	0.046684	0.452133
GUCY1A2	0.387586	0.50341	1.251716	1.28813	1.777401	0.536317	-0.696365	0.030953	0.719721	0.384382	1.454783	-0.090461	0.111292	0.500128	0.010682	0.787684	0.965147	0.907299	1.36405	0.12708	0.18314	0.378936	0.669694	0.760675	0.498526	0.735535	-0.044496	0.305226	0.68395	0.449131	1.141277	-0.191919	1.283273	0.701635	1.48258	0.874325	-0.237899	0.261332	0.540632	0.866821	0.006282	0.231262	-0.355166	0.289036	0.991774	-0.10004	0.404198	0.060939	1.952828
GDPD2	-0.093096	0.088511	-0.213198	0.070458	-0.211062	0.138387	0.814193	0.307986	0.255127	0.202522	-0.213622	-0.011474	0.576535	0.119638	0.364667	0.121668	-0.33775	0.123334	0.080222	0.647093	-0.175703	0.037925	0.275904	-0.600332	0.641646	-0.231602	0.206544	-0.376894	0.12239	0.070459	-0.375867	0.370049	0.154098	-0.172413	0.292206	0.432295	0.570957	0.092882	0.752144	0.32431	-0.381032	0.251249	0.292301	0.103541	0.123668	0.343786	-0.122322	-0.024466	0.099147
CRYZL1	0.158865	0.524994	0.494983	0.622567	0.599728	0.029127	0.739676	0.520851	0.535224	0.722512	0.410657	0.012101	0.27748	0.134684	-0.16038	0.92815	0.241278	0.06601	0.472367	0.446643	0.334313	0.488115	0.609179	0.161904	0.281769	-0.088574	-0.128011	0.573574	0.347707	0.689185	0.520815	-0.266339	0.086485	0.563953	0.359013	0.400667	-0.110415	0.227133	-0.270433	0.130037	0.395603	0.067313	-0.261129	0.601512	-0.472037	0.269088	0.714618	0.465106	0.192878
SEC16B	0.714325	-0.003321	0.310041	0.33885	0.851844	0.214571	0.071553	0.200006	-0.021206	0.316846	0.651555	0.205762	0.235881	0.769574	-0.158326	0.393946	0.266196	0.078037	0.170093	-0.131392	0.242891	0.07969	0.011373	0.693236	-0.156125	0.672518	-0.060781	0.107108	0.31281	0.678383	0.893178	-0.210918	0.801438	0.290401	-0.254662	0.123731	0.015028	0.315515	-0.215071	-0.055479	0.566043	0.313768	-0.342345	0.101635	0.643397	-0.159272	0.250819	0.102269	0.270893
INMT	0.365964	0.33364	0.359786	0.525956	0.547355	0.446508	-0.044827	0.182079	0.203017	0.135008	0.265666	0.296912	-0.122845	0.596763	-0.069152	-0.348224	0.264282	0.485918	0.485517	0.073481	-0.01329	0.23511	-0.115604	0.493215	0.436543	0.545691	0.040505	0.448671	0.262604	0.371373	-0.416776	-0.2244	0.660342	0.007521	0.514836	0.187672	0.643253	0.44313	0.238843	0.369096	0.272684	0.414555	-0.262261	0.306277	-0.067244	-0.098634	0.654034	0.576	-0.224756
DIXDC1	0.297287	0.311386	0.735832	0.779137	0.606894	0.552867	0.189304	0.254748	0.185584	0.754086	0.552636	0.308935	0.102882	0.374566	0.301215	0.161548	0.698682	0.51173	0.568424	-0.067622	0.336201	0.378828	0.277665	0.797114	0.725284	0.454481	0.076229	0.356842	0.740813	0.074426	0.163926	0.096027	0.753596	0.695794	0.559222	0.551715	0.863849	0.467479	0.233184	0.355758	0.702714	0.578793	-0.129484	0.431404	0.102476	0.072303	0.648188	0.669921	0.321309
RAPGEF3	0.128868	-0.513769	-0.24422	0.363367	0.264083	0.196898	0.057305	0.202563	0.091824	0.522618	0.119198	-0.171411	-0.301285	0.234616	-0.027873	-0.163335	-0.280128	-0.20223	-0.011986	-0.041356	-0.19635	0.31781	-0.217334	0.061814	0.137056	-0.082073	0.365648	-0.187384	0.088987	0.187101	0.049224	0.319499	0.085091	0.389127	0.184754	0.086602	0.009589	-0.138254	-0.212057	0.408152	0.003503	0.301214	0.09927	0.393677	0.309301	0.266761	-0.504355	0.526909	-0.019782
LAMA5	0.089661	0.185677	0.329831	0.1599	0.386968	0.499295	0.264377	0.511825	0.314731	0.316809	0.047854	0.087353	0.249085	0.256613	0.223376	0.419421	-0.126274	0.508413	0.279647	0.197918	-0.407373	-0.078138	0.140011	0.273513	0.042959	0.161601	0.037792	0.33977	0.037164	0.386311	0.128781	-0.061334	0.048641	0.335348	0.58815	0.201847	0.199109	-0.008628	0.212926	0.325922	-0.160964	0.331186	0.348454	0.405757	0.297536	0.388013	-0.260721	0.199974	0.230731
MMRN2	0.36786	0.067704	0.399301	1.567558	0.009727	0.321522	0.018746	0.775868	0.480536	0.521026	0.421475	-0.03609	0.198773	-0.190326	-0.267258	-0.231501	0.463761	0.551173	0.956151	-0.262293	1.051545	0.079719	-0.313089	0.978446	-0.10461	0.186727	0.037211	0.590875	0.101934	-0.150496	-0.230153	-0.111739	0.04327	0.125578	0.711193	0.291706	0.508712	-0.030244	-0.143457	-0.263466	0.729198	0.283795	-0.455875	-0.118648	-0.120001	0.262742	0.037321	0.582998	0.157721
TXNL1	-0.095932	0.761224	0.495713	1.040384	0.822664	0.648546	-0.176449	1.156948	-0.016872	0.214163	0.682063	0.617197	0.277756	0.93387	0.922392	0.714177	0.452105	0.126586	0.621861	-0.222319	0.148681	0.885491	0.649566	0.45501	0.278528	0.52268	0.15091	0.324511	0.533929	0.174057	0.311192	0.24193	0.271047	0.881192	0.588083	0.348049	0.771202	0.483668	-0.265106	0.365766	0.16773	0.429505	-0.445942	1.041181	-0.628632	0.008382	0.612897	0.004775	0.168645
UACA	0.15365	0.327094	0.617126	0.963545	0.387428	0.0933	0.201992	-0.006021	1.066211	0.574914	-0.077226	0.123379	-0.369649	0.265699	0.63943	0.00252	0.217394	-0.505635	0.542888	0.105055	0.803945	0.364854	0.309445	0.235549	-0.169345	0.906765	0.023992	0.221974	0.107088	0.38146	0.233396	0.394123	0.152151	0.133788	1.08057	0.712492	0.442866	0.405916	-0.244853	-0.05288	0.34193	0.455037	-0.380257	1.279341	-0.410659	0.499598	0.589815	0.187971	0.139297
MAPT	0.624131	-0.174268	-0.2704	0.012535	0.268227	-0.326292	0.904118	0.071284	1.055777	0.036371	0.474252	-0.082155	0.087414	0.052115	-0.637103	0.078947	0.020395	-0.04856	-0.156291	0.689241	0.580102	0.444061	0.199855	-0.282696	0.053437	0.801105	0.373147	0.694266	0.59132	0.569605	-0.197434	-0.457098	0.315953	0.431416	0.268423	0.232369	-0.273873	-0.48797	-0.594011	0.923389	0.194505	0.788845	0.436407	0.583499	0.286262	0.220067	0.259677	0.350543	0.38945
NUDT3	-0.161242	0.343742	-0.00049	0.3752	0.2498	0.040583	0.027469	0.249429	-0.023123	-0.08795	0.286367	-0.271223	-0.081961	0.011179	0.079641	0.221996	-0.171248	-0.251108	0.301117	0.561224	0.59016	0.361359	0.300624	0.5526	-0.211249	0.20854	-0.138356	-0.132259	0.240588	-1.04131	0.041213	0.356199	-0.239046	-0.098562	0.309355	-0.126772	0.593514	-0.021908	0.370825	-0.023036	0.206586	0.455796	0.231287	0.339236	0.209805	0.245666	-0.319736	0.48456	0.02799
TGFBR3	0.928063	0.203281	0.592619	-0.064922	0.607653	0.930719	0.918063	0.245364	0.607705	1.40223	1.055253	0.476982	0.04502	0.7329	0.506337	0.456925	-0.074565	0.789163	-0.033342	0.778421	0.487858	0.832937	-0.022166	0.708324	0.009082	0.460646	0.549826	0.565519	0.412829	0.169729	-0.074192	-0.030025	0.673824	0.0648	0.018743	0.312866	0.719497	0.599545	0.594932	0.044056	0.923399	0.458851	0.417655	0.45349	0.058742	0.621502	0.810279	0.828601	0.053239
AGT	-0.146147	-0.32072	0.044668	-0.089984	-0.159174	0.275196	-0.441287	0.363732	-0.500345	1.936269	0.689389	-0.089107	-0.153184	0.563655	0.573681	0.270392	-0.082476	-0.086939	0.578298	-0.27097	1.541995	-0.107666	-0.299226	0.643337	0.008897	0.144366	0.124515	0.837236	1.189866	0.859759	0.340784	0.624896	0.100843	-0.312797	-0.272679	0.835398	-0.471393	0.365304	0.171956	-0.141065	1.959363	-0.463917	-0.675492	1.458116	1.77182	0.925834	1.598849	0.710049	1.981388
CCDC50	0.399525	0.154529	0.512705	0.735689	0.6394	0.300864	0.335851	0.345485	0.525977	0.542864	0.318792	0.125418	-0.082228	-0.214819	0.207709	0.217583	0.793145	0.529755	0.426621	-0.231484	0.551825	0.37881	0.066841	0.71883	0.312682	0.492635	0.306404	0.332424	0.279224	0.169083	-0.651423	0.151802	0.281358	0.018586	0.182133	0.156934	0.501958	0.143984	0.267896	0.260915	0.591002	0.618999	0.007607	0.397134	0.405007	0.732666	0.159575	0.608383	0.457015
GLTSCR2	-0.027327	0.308622	-0.013978	0.26851	0.263449	0.315427	0.44903	0.253494	0.256279	0.312548	0.109064	0.088557	0.153583	0.110738	0.111036	0.227239	0.237548	0.189767	0.204132	0.289462	0.25623	-0.037248	0.293544	0.490501	0.139004	0.268923	0.446195	0.197519	0.16971	0.385255	0.250261	0.271527	0.090143	0.254574	0.343763	0.366647	0.537128	0.237736	0.482877	0.2905	0.170777	0.768551	0.519134	0.213564	0.344711	0.352614	-0.079418	0.165222	0.365249
TP63	-0.736699	-0.649451	-0.208904	-0.430966	-0.018048	-0.413803	0.202002	-0.372587	-0.069989	0.270676	0.093121	-0.034145	-0.014013	-0.224471	0.018671	-0.157715	0.02775	0.049653	-0.729054	-0.413406	-0.48105	-0.161981	0.14404	-0.302374	-0.217308	-0.49222	-0.195774	-0.35073	-0.349748	-0.092264	-0.228505	-0.1513	-0.620063	-0.212411	-0.020001	0.263462	0.241621	-0.09268	0.475012	0.254743	-0.194497	0.199702	0.618569	0.301085	-0.304449	0.546566	-1.189706	-0.593603	0.043483
MBNL2	-0.67966	0.244629	0.954709	0.498658	0.933424	0.2725	0.336791	-0.076419	0.617509	0.494809	0.926833	-0.278878	0.67699	0.63399	0.927847	0.387818	0.391635	0.72307	0.731589	0.283357	-0.445911	-0.044487	0.733193	0.393412	0.300084	1.118245	-0.113064	0.529183	0.865378	0.593129	0.03934	0.337275	0.365357	0.295457	0.513533	0.226646	-0.048632	0.484074	0.352145	0.083798	0.109297	0.178086	0.027962	0.646265	0.855233	0.533998	-0.033728	0.080697	0.324407
LZTFL1	0.390566	0.169674	0.616798	0.242614	0.169504	0.056981	0.352747	0.526969	0.621599	0.366052	0.25714	-0.009669	0.072223	0.018205	0.555507	0.134271	0.340518	0.006561	0.50879	0.06124	0.090173	-0.07898	0.476605	0.325533	0.073761	0.278707	0.627483	0.192905	0.234917	0.494498	0.173114	-0.042721	0.398104	0.317818	0.068513	0.492262	0.486623	0.08636	0.29447	0.130361	0.168379	0.349798	0.078766	0.541096	0.002592	0.382218	0.33951	0.154311	0.28234
ZNF658	-0.077854	0.56182	0.579175	0.654385	0.454858	0.448349	0.92198	0.401901	0.22665	0.513312	0.30377	0.230544	0.793989	0.749042	0.89947	0.693651	0.723387	0.107241	0.505422	-0.235408	0.564086	-0.074406	0.723404	0.235872	0.587421	-0.015495	0.070163	0.501731	0.951418	1.137829	-0.132914	-0.190972	-0.041554	0.562778	0.158277	0.633599	0.91847	0.306087	0.959359	0.602734	-0.137155	0.0363	0.38865	0.503146	-0.339319	0.33221	0.516104	0.157956	0.321043
PGRMC2	0.058006	0.609472	0.565447	0.404189	0.229702	0.243664	0.363523	0.144744	0.358678	0.36305	0.186128	0.246622	0.330879	0.202565	0.226364	0.177102	0.587485	0.06878	0.342161	0.194002	0.505132	-0.01011	0.222388	0.319964	0.230223	0.218093	0.183196	0.01179	0.17557	0.218361	0.21024	0.198924	0.132268	0.308196	0.248118	0.237128	0.182913	0.132022	0.158294	0.122288	0.451864	0.268236	0.147018	0.421206	0.210033	0.470963	0.333227	0.474572	0.258173
EFNB2	0.321301	1.151716	0.550198	0.638918	0.502227	0.323691	0.252875	0.465673	0.077043	-0.105974	0.430868	0.23463	0.218711	0.722852	0.718858	0.37817	0.305144	-0.037847	0.408692	0.494622	0.4749	0.124347	0.739963	0.672896	-0.096153	0.11385	0.354438	0.169691	0.714902	-0.061709	0.558844	0.762716	-0.426591	0.561723	0.615959	0.418793	0.623668	0.631952	0.450684	0.633257	0.545125	0.251837	0.576017	0.349649	0.547454	0.131641	-0.46907	0.198101	0.588934
SLC2A4RG	-0.160376	0.801554	0.593433	0.888411	0.843609	0.600287	0.099395	0.987517	-0.240301	0.837263	0.550311	0.531707	0.86982	0.694562	0.379721	0.82101	0.636606	1.005626	0.442111	-0.285151	0.295642	-0.145899	0.132495	0.488673	0.090955	0.078862	0.03325	0.185182	0.153175	0.156906	0.035518	0.240669	0.300314	-0.050598	0.437459	0.131893	0.256806	0.145324	0.036066	0.213848	0.499095	0.446756	0.343197	0.507388	0.340762	0.141033	0.16174	0.246882	0.260099
LRRC2	0.197026	-0.01898	0.718939	-0.340757	0.622389	-0.155434	0.168614	0.126388	0.077477	0.987009	1.033095	0.213519	0.280127	0.279313	0.045345	0.503936	0.358401	0.306298	0.374412	-0.482571	0.699841	1.278405	0.114493	0.18165	0.254406	0.785616	0.115893	-0.07149	0.259044	-0.286517	-0.229756	-0.906936	0.041367	0.024271	-0.141836	-0.043685	0.024445	0.004083	-0.208635	0.28982	0.858894	0.696213	-0.227453	0.44969	-0.496143	0.29502	1.644936	0.186358	-0.261876
APBB2	0.253831	-0.025989	0.181279	0.318523	0.069442	0.599243	0.232535	0.457594	0.13067	0.344066	0.003983	0.127772	-0.059571	0.114003	0.100814	0.492688	0.124902	0.4919	0.216008	-0.222147	0.458964	0.468987	0.131847	0.469972	0.112449	0.40219	0.262437	0.411363	0.103147	0.103038	0.257551	0.081124	0.374348	0.136124	0.060092	0.115594	0.3912	0.322858	0.415858	-0.06695	0.292935	0.521487	-0.066113	0.074158	-0.026395	0.188092	0.427962	0.315098	0.238471
RP11-532F12.5	0.022704	0.4451	-0.001721	0.697479	-0.132627	0.376794	0.186701	0.657952	0.269329	-0.261914	-0.095503	0.200266	0.062197	0.13767	0.335786	-0.000765	0.27021	-0.1764	0.262813	0.200784	0.146736	0.066061	-0.12214	0.199999	0.522904	-0.091169	0.773414	0.390134	0.481363	0.294072	0.424744	0.348566	-0.078266	0.41545	0.398689	0.310796	0.229757	0.468127	0.325499	0.25233	-0.070241	0.116675	0.416298	0.037162	-0.049099	0.389977	-0.0274	0.017602	0.31348
PPFIBP1	0.165926	-0.127988	0.41254	0.370161	0.089566	0.026438	0.46298	0.784188	0.335827	0.048939	0.316388	0.4425	0.265715	-0.138993	0.081999	-0.099301	0.482329	0.429985	0.635877	-0.086065	0.22734	0.375372	0.47788	0.187447	-0.380815	0.06125	0.492345	0.325972	0.391094	0.557524	0.460328	0.355568	0.27006	0.117722	0.112711	0.267071	0.006283	0.147804	0.355674	-0.063081	0.05818	-0.109567	0.006133	0.193525	-0.536777	0.001493	0.321715	0.366889	0.067641
AFF3	1.064424	0.138321	0.898004	0.555601	2.065008	0.261769	-1.057767	-0.09443	-0.040049	1.336974	1.352953	0.445799	0.843087	1.246712	-0.028081	0.794882	0.642879	0.492313	1.013145	0.708511	0.158142	0.905654	0.221031	0.543847	1.009085	1.758926	0.330201	0.872889	0.312195	0.381426	0.698086	-0.560902	1.481383	0.257413	-0.010178	1.195966	-0.284791	0.326206	0.100726	0.043651	0.252453	0.70719	-0.196855	0.670506	0.991521	0.309301	1.35675	-0.239363	1.412014
OXGR1	0.370313	0.179777	0.125847	1.484622	0.029652	0.169936	-0.116587	1.055369	-0.5371	0.180387	0.720489	0.624667	-0.100946	0.098953	0.42019	-0.348936	0.701523	0.33167	1.262761	0.236891	0.171691	0.200329	-0.268053	1.091852	0.657649	0.121126	1.303343	1.142032	0.91331	0.372921	0.514755	0.284215	0.815218	0.445078	0.462184	0.893274	0.808365	1.736227	0.895854	0.583334	-0.083479	-0.38806	-0.033056	-0.22662	-0.081341	-0.107211	0.051579	-0.54433	0.71898
TINCR	-0.361025	0.430945	0.428668	0.067538	0.515963	0.852266	0.184211	0.490836	-0.237849	0.765397	0.251957	0.471175	0.683697	0.690897	0.791367	0.776219	0.425938	0.321067	-0.025814	0.363844	-0.090156	-0.112861	0.411136	-0.149275	0.373342	-0.183677	0.089107	0.066409	0.185751	-0.046633	0.152418	0.219766	-0.4989	0.2753	0.077714	0.348387	0.438433	0.254356	0.660941	0.357118	-0.309349	0.189896	0.729732	0.183088	0.017554	-0.036311	0.307431	0.144393	-0.143227
CHRM3	0.468417	0.130862	-0.382545	0.758459	-0.420131	0.377994	-0.407902	1.442844	0.031594	-0.405449	0.502953	0.279677	-0.575366	0.186653	0.582872	-0.679633	0.196056	-0.106904	0.65031	0.216594	0.131519	0.51396	-0.145141	0.261966	0.459438	-0.379976	0.762773	0.540257	0.722286	0.253581	0.301593	-0.109783	0.295951	0.565518	0.049259	0.446129	0.565781	0.987228	0.436379	0.070261	-0.000324	-0.194247	-0.303139	0.013074	-0.040182	-0.057628	0.29958	-0.48876	0.788163
RAPGEFL1	-0.368082	1.128198	0.433451	0.813963	0.364694	0.796852	0.124425	0.779818	0.017532	0.663493	0.02667	0.383374	0.71204	0.374308	0.406918	0.699389	0.285251	0.8853	0.131523	0.214428	0.234397	-0.26205	0.114598	0.047279	0.025201	-0.342108	0.002595	0.521401	0.316421	0.166822	0.008325	0.019219	-0.658829	0.341569	0.224158	0.376795	0.470938	-0.163797	0.299831	0.160295	0.011319	0.336705	0.5026	0.465977	0.088162	0.270788	0.032678	0.354723	-0.044311
KLHL24	-0.325612	0.910429	0.742045	0.898106	0.446276	0.256032	-0.328579	0.212002	0.345335	0.69156	0.245114	0.474133	0.085306	0.308734	0.305238	0.100172	0.404638	0.184538	0.727324	-0.464614	0.539684	0.322068	0.163079	0.219053	-0.388944	-0.51825	-0.643908	0.121497	0.189847	0.192407	-0.118002	-0.161299	0.288222	-0.058361	0.298833	0.602491	0.350894	0.241099	-0.070822	-0.328166	1.094361	0.196367	-0.46475	0.616014	-0.88811	0.680125	1.025867	0.554067	0.069109
SOX8	0.841991	0.577718	0.177931	2.074851	-0.109794	0.03465	-0.46721	0.814781	-0.093405	0.200802	0.406452	0.838686	0.093425	0.534702	0.552272	-0.398318	0.619398	0.782394	0.452786	-0.152013	-0.227735	-0.050384	-0.296119	0.31189	-0.051743	-0.008849	1.007062	0.331988	0.10794	-0.019477	0.323151	0.013282	-0.342942	0.610639	0.695912	0.040116	0.107406	0.614136	0.226807	0.446521	0.357386	-0.514817	-0.282854	0.078565	0.170588	0.087079	-0.116784	-0.193134	0.363621
GFRA3	0.56982	-0.116859	0.413037	0.597234	0.150023	0.35312	0.157192	0.389638	-0.002183	-0.157424	0.295668	0.178166	0.196153	0.459126	-0.027956	-0.205506	0.562324	-0.01542	0.308962	0.045316	0.57746	-0.259498	0.140499	0.194942	0.111669	0.268488	0.477984	0.528968	0.678724	0.25478	-0.054235	0.416775	0.608392	0.297921	0.299393	0.479592	0.681116	0.652395	0.622102	0.088875	0.285706	0.014374	-0.42757	0.175584	-0.172319	0.070655	0.188235	0.112125	0.653536
AKT2	0.255211	0.168392	0.519195	0.468436	0.712028	0.146051	0.129268	0.193882	0.161232	0.164375	0.38291	-0.025541	0.579627	0.078322	-0.305781	0.58421	0.565103	0.510117	0.259571	-0.062529	0.356412	0.21889	0.200877	0.699723	0.197707	0.788683	0.148091	0.05607	0.220083	0.119111	-0.147669	-0.092756	-0.077763	0.045004	0.34615	0.195688	0.193517	0.098817	0.158803	0.06986	0.508552	0.455999	0.357191	0.264698	0.194416	0.421782	-0.029097	0.055549	0.256123
PPP6C	0.080087	0.367097	0.177733	0.794613	-0.151507	-0.172103	0.635713	0.209493	0.629787	0.304768	0.265692	0.314306	-0.080046	0.26375	-0.154864	-0.129095	0.428128	-0.067774	0.248918	0.065589	0.358263	-0.208161	0.290123	0.504569	0.400839	-0.056626	0.010426	0.508687	0.256778	0.181687	-0.824137	0.276929	0.101624	0.161838	0.334098	0.003252	0.46133	0.496666	0.044884	-0.187781	-0.042748	0.006864	0.259804	0.271538	-0.24712	0.384413	0.188443	0.560717	0.503817
FGFR2	-0.061415	0.079278	0.003089	0.15354	0.577531	0.432699	0.529681	0.434127	0.481191	0.523919	-0.238625	0.27268	-0.1483	-0.046263	0.463576	0.359529	-0.139537	0.356568	0.273842	0.138418	0.344636	-0.024027	0.445071	-0.128649	-0.082312	-0.346568	-0.047245	-0.055059	-0.024416	0.018966	0.070439	0.302554	-0.460408	-0.103166	0.192062	0.309546	0.931427	0.423404	0.59524	0.236753	0.048123	0.552836	0.503441	0.630755	-0.201756	0.091529	0.143381	-0.050963	0.314318
FOXC1	1.121721	1.128972	0.155821	0.743706	-0.791195	0.041981	0.765917	0.717514	0.834585	-0.582634	0.61809	0.911873	-0.20223	0.867109	1.006542	-0.809142	0.351992	-0.381314	0.462213	2.058645	0.877513	-0.125159	-0.030467	0.823967	-0.702473	0.168989	0.21316	0.100125	0.92097	-0.207699	1.597414	0.660371	-0.078251	1.202669	1.296264	0.508944	0.082516	1.150667	0.199947	1.131993	0.902041	-0.417183	0.545905	0.030644	0.267307	0.153004	0.542446	-0.446453	1.149781
WASF3	0.25858	0.044861	0.318117	0.527333	0.348502	0.274588	-0.139775	0.167486	0.094507	0.427424	0.608787	0.366763	0.060408	-0.055038	-0.116828	0.180861	0.695039	0.018473	-0.111481	-0.69144	0.412916	0.167522	-0.256037	0.592115	-0.002927	0.697344	0.219573	0.564324	0.101963	0.061185	-0.038619	-0.259078	0.542729	0.201886	0.275561	0.060809	0.582076	0.488038	0.096471	0.049014	0.280118	0.409995	-0.099422	0.180351	0.385429	0.037831	0.784646	0.378468	0.445887
MAP1B	0.545378	0.016269	0.763249	0.154193	0.901458	0.397411	0.160822	0.533382	0.291747	0.944065	0.709267	0.338497	0.072686	0.416355	0.199258	0.673502	0.52694	0.758041	0.364577	0.278277	0.053902	0.646283	0.086106	0.584023	0.427546	1.027915	0.397495	0.533382	0.642538	0.337383	0.260401	0.21439	0.675091	0.290507	0.310068	0.192842	0.457873	0.507441	0.397567	0.511662	0.584326	0.584838	-0.061359	0.537076	0.430599	0.240471	0.720221	0.574909	0.626341
GLDC	0.719983	2.578593	-0.252929	0.017844	-1.038468	-0.467696	0.029904	-0.371422	-0.134533	-0.646121	1.92662	0.852344	0.790778	2.359013	2.554701	0.826101	0.967157	-0.802916	-0.668899	1.460164	1.259191	-0.748112	1.327889	0.855538	-1.429828	-1.073666	-0.546603	-1.056631	1.632462	-1.447186	3.077533	2.873032	1.20748	2.056912	2.55509	1.182422	-1.185859	2.234876	0.070821	0.817298	1.477443	-0.123002	0.370941	-1.09871	0.506938	0.078535	0.920369	-1.355284	1.683199
APOC1	-0.091716	1.918201	0.084593	-0.348422	-0.967969	-0.153717	0.662632	0.163279	0.344134	-0.269673	1.213372	1.039864	0.079554	1.948805	2.167846	0.295686	0.35676	-1.01742	-0.541378	1.583682	0.686117	-0.42587	0.257372	1.177578	-0.777336	-0.815304	-0.017321	-0.544359	1.591215	-1.040995	2.271538	1.960137	0.760835	1.860763	1.197779	0.783931	-0.298215	1.609283	0.260018	0.766942	1.348339	-0.14515	-0.464552	-1.076699	0.362705	-0.695913	1.044291	-0.830448	1.381286
GNG11	-0.47167	0.417503	0.942575	0.90016	1.362026	0.367529	-0.249407	0.06786	-0.059263	0.785759	0.713103	-0.143862	0.249681	0.183309	-0.000543	0.598073	0.603823	0.373843	1.031309	-0.293651	0.406785	0.455652	0.352351	1.036664	0.276808	1.093418	-0.396687	0.926936	0.55873	0.451921	-0.031555	0.064402	1.10879	0.379645	0.736982	0.746945	0.924301	0.469252	0.175934	-0.204142	0.678384	0.651147	-0.261049	0.222542	-0.048629	0.213641	1.147846	0.622048	0.382574
C2orf88	0.777071	0.220536	0.241928	1.035577	0.815595	0.762454	-0.018594	0.948862	-0.227602	0.376155	0.82767	0.684403	0.598658	1.165419	0.762657	0.322044	0.979782	0.878218	0.676747	-0.487362	0.216671	0.288372	0.532515	0.636066	0.096508	0.514449	0.977135	0.491622	0.515019	0.912853	0.364004	-0.074468	0.823596	0.717917	0.466286	0.553508	0.537219	0.990752	0.446611	0.24968	0.494931	0.546022	0.131976	0.726689	-0.407353	0.217384	0.52399	-0.056074	0.712318
CACNA2D1	0.886438	0.848836	0.457199	0.484272	0.213135	0.986281	0.497837	0.520236	0.490912	0.430477	0.7244	0.620619	0.450466	0.770516	0.854583	0.324243	0.153577	0.183709	0.633476	0.32991	0.08603	0.667186	0.164221	0.303404	0.288429	0.452664	0.122995	-0.127833	0.844031	1.037097	0.16533	0.392997	0.577635	0.487549	0.533588	0.755232	0.810554	0.499052	0.197949	0.248183	0.532647	0.77378	-0.230473	0.213946	0.175922	0.16366	0.405696	0.655695	0.058585
EEF2K	0.277584	0.159396	0.868133	0.433396	0.752359	0.192074	0.529934	0.40196	-0.214605	0.72584	0.308167	0.455745	0.901362	0.217611	0.608897	0.975816	0.458805	0.758199	0.601923	0.600562	0.501135	0.446467	0.877641	0.086607	0.808288	-0.377755	0.031145	0.617214	0.178087	0.524514	-0.204515	0.011027	-0.108665	0.428245	0.111206	0.51259	0.59906	-0.153833	0.360652	0.117467	0.266576	0.487311	0.631824	0.799191	-0.058061	0.489477	0.816022	0.300713	0.315641
CREBRF	-0.234609	0.264164	0.433741	0.580654	0.356469	0.243196	0.236062	0.116401	0.587968	0.716605	0.165723	0.209903	0.215767	0.204021	0.39868	0.08955	0.15107	-0.066415	0.490114	0.67063	0.580943	0.788867	0.363175	0.352504	-0.35291	0.030492	-0.302326	0.0196	0.086315	0.003081	-0.125946	0.029149	0.313585	0.005275	0.254942	0.196513	0.498579	0.13585	0.001904	-0.092128	0.621978	0.413312	-0.094626	0.385315	0.005026	0.488216	0.671014	0.558462	0.123766
RAP1A	0.287224	0.701296	0.192337	0.524515	0.411335	0.261601	0.237639	0.500227	0.051035	0.929655	0.446627	-0.041551	0.041811	0.403915	0.400778	0.294255	0.578814	0.211666	0.515918	-0.160574	-0.038419	0.707893	0.460999	0.641912	0.461764	0.400524	0.277938	0.110341	0.841943	0.241758	-0.227232	0.511336	0.61492	0.344049	0.150653	0.191469	0.848143	0.270238	0.172564	0.330569	0.519858	0.587568	0.004068	0.520879	0.29375	0.286466	0.184551	0.634162	0.177306
ABCC3	0.3323	0.781984	0.13182	0.42199	-0.432619	-0.026433	0.550293	0.291338	0.446362	0.111316	0.096108	0.133864	0.227505	0.188634	0.304901	-0.103204	0.408304	0.031773	-0.035563	0.067122	0.14357	0.469655	0.452996	-0.020627	-0.091489	0.095352	0.217167	0.163687	0.57946	-0.221177	0.185913	0.260299	-0.170019	0.083265	0.142113	0.154613	0.01724	0.513546	0.640744	0.238905	0.499257	0.381196	0.347287	0.143634	-0.190493	0.143529	0.184752	0.347217	0.423075
CDKN1C	0.14214	0.372733	0.548396	0.230822	0.013303	0.463989	0.402565	0.261116	0.093026	0.744923	0.331028	0.258528	0.171402	0.203546	0.007151	0.231685	0.446308	0.592749	0.294144	-0.120982	0.493398	0.538006	0.096831	0.834418	-0.173517	0.431374	0.432701	0.266695	0.256539	-0.769877	0.135143	0.262505	0.097815	0.119533	-0.078024	0.134641	0.540563	0.445181	0.314114	0.326269	0.943228	0.405564	-0.154987	0.437277	-0.099759	-0.048639	1.026438	0.751232	0.014059
CTD-2292M16.8	0.719386	0.116364	-0.12572	0.151291	-0.303323	0.849404	0.509251	-0.115085	0.313004	0.306013	-0.161575	-0.244362	-0.239149	-0.280081	0.297776	0.180916	0.224834	-0.249659	0.318606	0.614749	0.948178	0.796838	0.247638	0.63715	0.643446	0.000642	0.046461	0.982757	0.518697	-0.083205	0.090409	0.137255	-0.148198	0.531309	0.511752	0.72694	0.508029	0.51816	0.759426	0.182959	0.413534	0.346532	0.050373	0.105328	0.556433	0.731386	0.934739	0.36193	0.341003
ADAMTSL1	-0.048588	0.392728	0.780656	0.266383	0.74638	0.030338	0.267962	0.299926	-0.249195	0.57975	-0.161654	0.131098	0.364115	0.226605	-0.005931	0.865772	-0.346814	0.145666	0.439775	-0.362033	0.480028	0.108081	0.060481	0.667162	-0.262663	0.795286	-0.376291	0.347141	-0.085415	-0.113349	-0.082243	-0.182573	0.379178	-0.199939	-0.193565	-0.075748	0.453459	0.273979	0.055988	0.097246	1.139611	0.941679	0.005398	-0.531523	0.020488	-0.020928	1.509698	0.026109	-0.520932
CNN1	0.270708	0.334024	0.219932	0.746876	0.92095	-0.237014	0.339868	0.57829	-0.18023	0.399081	0.438996	0.032576	-0.321455	0.809216	0.662239	0.726938	0.450221	0.402104	0.521796	0.628325	0.234514	0.771475	-0.018725	0.933654	0.295354	0.147141	0.026254	0.019547	0.930227	-0.051736	-0.099829	0.740076	0.059475	0.867133	0.324076	0.499633	0.984792	-0.146848	-0.027654	-0.227051	0.000833	0.539995	-0.902431	0.54591	0.285687	0.075622	0.278388	0.594159	0.386705
MUT	0.029782	0.511554	0.291262	0.240005	0.104974	0.302766	0.027406	0.510935	-0.179079	0.333577	0.212049	0.007138	0.405607	0.260823	0.421163	0.28518	0.410416	0.048571	0.513369	0.379377	-0.068928	0.026798	0.04626	0.050147	0.247916	0.197195	0.315648	0.25159	0.323664	0.284265	0.112852	0.114014	0.089182	0.333778	0.394017	0.186446	0.390686	0.39775	0.510538	0.437779	0.2985	0.534066	0.252953	0.326401	0.085283	0.303663	0.147927	0.118828	0.132464
PRICKLE1	0.561418	-0.566068	0.95025	1.001164	-0.171865	0.056498	0.106964	0.243063	-0.58249	0.186774	0.367463	0.35629	0.135284	-0.135751	0.029961	-0.330366	0.524118	0.337297	0.27783	-0.780796	0.32604	0.046615	0.505666	0.476923	0.001082	0.484193	0.389701	0.649999	0.397273	-0.054905	0.200177	0.376541	-0.184679	0.676861	0.17107	0.537629	0.004506	0.641617	0.461608	0.388458	0.574593	0.052154	-0.58877	0.218	-0.026977	-0.158402	0.383337	0.156111	0.52482
ZNF493	0.103814	0.599626	0.460694	0.107573	0.923141	0.105686	-0.065548	0.046443	0.54678	0.655182	0.702834	0.493196	0.587424	0.917395	0.37637	0.566514	0.242111	0.544787	0.283337	0.344224	-0.49988	0.110683	0.438846	0.491302	-0.016205	0.964439	-0.00108	0.245941	0.546433	0.605908	0.718404	0.620247	0.419082	0.467686	0.627823	0.724142	0.342207	0.794751	0.516942	-0.040119	0.477086	0.130677	0.056959	0.414297	0.172517	0.415144	0.887134	0.451949	0.261474
PIGZ	0.133917	0.711825	0.229493	0.31911	-0.059725	0.249078	0.022337	0.651984	0.178834	0.198436	0.567784	0.266834	0.317631	0.278077	0.321081	0.475603	0.596086	0.264286	0.48148	-0.099067	0.174117	0.182286	-0.222191	0.832108	-0.006204	0.652963	0.600194	0.229867	0.159487	0.276928	0.269419	0.279446	0.131042	-0.543583	0.454319	-0.063993	0.494462	0.299683	0.068563	0.012678	-0.041229	0.263988	0.038177	0.769111	0.489085	0.606948	0.058083	-0.4324	0.82822
CTNNBIP1	0.180482	0.494199	0.392288	0.601889	0.296927	0.360488	0.467111	0.093154	0.339664	0.376293	-0.131353	0.317875	0.316904	-0.011396	0.200702	0.330285	0.632459	0.41476	0.208653	0.429767	0.562396	-0.115069	0.05539	0.31228	0.384045	-0.045687	0.051389	0.351928	0.01231	0.018095	-0.316479	0.534947	-0.216446	0.118356	0.442545	0.246969	0.515179	0.363513	0.369192	0.158764	0.062014	0.718626	0.798873	0.630277	0.464766	0.78681	-0.037585	0.462026	0.328395
AK055981	0.475903	0.298002	0.227928	0.827312	0.115318	0.142323	-0.081226	0.399031	0.364239	0.322927	0.244737	0.37153	0.197122	0.343952	0.128958	0.14106	0.970701	0.333861	0.322896	0.00753	0.812499	-0.107732	0.06401	0.301082	0.007512	-0.395866	0.090715	0.903325	0.383333	0.398082	-0.073722	0.328964	0.179534	0.093663	0.217976	0.274925	0.635892	0.763859	0.286233	0.125547	0.470464	0.242351	0.256742	0.293933	0.23785	0.07002	0.321533	-0.231344	0.842182
CIART	0.869308	0.282726	0.284337	1.225244	-0.647328	1.162269	1.427618	1.787384	1.599986	-0.663635	0.828298	-0.981799	-0.808585	-0.593101	-0.360612	-0.345535	-0.273849	0.644047	1.373531	-0.122975	1.115594	-0.900771	-0.888056	0.898013	-0.056952	1.2501	1.897656	0.997662	1.442618	1.334024	0.664507	0.108431	-0.123125	0.053426	1.014209	0.511102	0.103011	-0.055496	-0.380362	1.097228	0.311867	0.232821	0.431452	1.257699	1.045809	1.550006	-0.854478	-0.716369	0.662607
LAMB2	0.635745	0.162032	0.531821	-0.001208	0.530917	0.401014	0.097638	0.143127	0.144359	0.207953	0.517286	0.038566	0.475219	0.394722	0.083564	0.388203	0.253347	0.782699	0.254415	0.00363	0.02667	0.163108	-0.364571	0.481652	0.266814	0.513902	0.167349	0.231578	-0.002442	0.166803	0.062415	-0.050929	0.620218	0.115486	0.149863	0.549885	0.16647	0.241554	0.114238	0.520261	0.707375	0.540208	-0.037083	0.250654	0.437776	0.055567	0.047542	0.356765	0.238765
PYGB	0.247219	0.439672	0.272774	0.99869	0.04476	0.137465	-0.036216	0.561417	0.117388	0.373793	0.52089	0.452726	0.150912	0.187986	0.120408	-0.106595	0.283213	0.523072	0.420668	-0.466776	-0.038946	0.182563	-0.352984	0.638907	0.278596	-0.215091	-0.115902	0.292112	0.436408	-0.109268	0.261879	0.375894	-0.001266	0.355293	0.552874	0.370104	0.502945	0.496184	0.202446	0.332977	0.277844	0.348907	0.03092	0.110525	0.170397	-0.133399	-0.274766	-0.115755	0.239076
BACH2	0.015906	0.596631	0.946439	0.653995	0.434026	0.538727	0.004187	1.256332	0.371184	0.676376	0.613849	0.330794	0.122201	0.711753	1.076847	0.341598	0.605043	0.245729	0.564503	-0.33305	-0.026304	1.0006	0.295901	0.612205	0.058204	-0.29549	-0.241774	0.517577	0.422948	0.410943	0.216958	0.458056	0.348072	0.636946	0.209948	0.773402	0.425662	0.628763	0.430356	0.147915	0.401782	0.617246	0.032235	0.253041	0.163719	-0.004	0.941867	0.392845	0.955131
CXCL12	0.446727	-0.077836	0.343905	-0.468023	0.460162	0.439996	0.08605	0.180087	0.366802	0.179987	0.49139	0.03216	0.220261	0.475178	-0.203833	0.151224	0.321418	0.424784	0.218777	-0.39564	0.036716	-0.01147	-0.072856	0.260843	0.176479	0.642121	-0.094148	0.135941	0.370257	0.348487	0.083261	-0.174597	0.547624	0.116303	0.210491	0.126809	0.435805	0.286148	0.100234	0.281489	0.27366	0.427424	-0.127967	0.186313	0.228259	0.105768	0.464238	0.261961	0.258303
HIF3A	0.212468	0.711839	0.084304	0.576163	0.811417	0.409349	-0.023593	0.487196	-0.397982	0.840481	0.293618	0.208254	0.527293	0.306559	0.400996	0.581044	-0.019239	0.220818	0.611733	0.091666	0.090517	0.222103	0.566558	0.901272	-0.066406	0.417175	0.05834	0.570006	0.478974	0.153072	-0.47165	0.585741	0.131522	0.177693	0.13298	-0.215209	0.970413	0.147116	0.570484	-0.095422	-0.059312	0.12658	0.50185	0.418123	0.166979	0.374461	0.764105	0.221972	0.029189
TTC18	0.103064	0.333219	0.758073	-0.107671	0.01987	-0.155493	0.191254	0.235306	0.175976	0.046205	0.205945	0.265019	-0.007378	0.435792	0.352524	0.398528	0.350541	0.006717	0.295904	0.084211	-0.104964	0.202063	0.620589	0.46733	0.100389	0.047587	0.052283	-0.026856	0.146669	0.310118	0.285613	-0.030527	0.072595	0.228846	0.109287	0.477375	-0.137333	0.185136	-0.111924	-0.045984	0.176772	0.24079	-0.171701	0.958243	0.075279	0.198775	0.415397	-0.183639	-0.151407
CFLAR	-0.259287	0.8376	0.462876	1.094633	0.653631	0.45297	0.267598	0.910787	0.187364	1.033789	0.905241	0.587802	0.52728	0.407759	0.716843	0.49568	0.756211	0.625106	0.88215	0.167604	0.455634	0.166105	0.272858	0.512227	0.054597	-0.373282	0.145868	0.294866	0.332522	0.326505	-0.178102	0.193789	0.069237	0.494311	0.345734	0.340663	0.49248	0.747345	0.241397	0.012441	0.261312	0.416642	0.17335	0.165072	-0.348637	0.334092	0.361203	0.460781	0.121132
KAT6B	-0.411325	0.108984	0.395109	0.323511	0.489869	0.068351	0.16105	0.340369	-0.368725	0.477342	0.524837	-0.107356	0.497667	0.417078	0.268814	0.568217	0.270974	-0.005338	0.529726	0.045193	-0.030404	-0.057472	-0.262435	0.679321	0.195367	0.539387	0.51258	0.088048	0.362059	0.20466	0.257657	0.470027	0.331437	0.379741	0.371412	0.280147	0.67947	0.394371	0.414536	0.119993	0.08666	0.400793	0.136393	0.312263	0.467379	0.22274	-0.043772	0.256218	0.065247
IGK	-1.193441	0.749744	-0.680575	-1.440867	1.249556	-0.698161	-1.125797	0.084439	4.681399	0.749642	1.73899	-0.496047	3.653559	1.766124	-1.244299	-0.900666	-0.573987	-0.443592	-0.931409	-0.975598	-1.51207	-0.795832	-1.580181	-0.100413	0.016137	-0.46892	-1.293738	-0.064382	1.131937	-0.176616	1.11967	0.736784	-0.008834	0.107424	-0.740443	-0.213125	-0.153932	1.872067	0.001774	-1.068175	-0.602196	-0.421909	-0.464366	0.485934	0.131938	-0.409098	0.825085	-0.415713	-0.31006
SLC27A2	0.148339	1.779707	-0.496928	-0.21016	-0.555311	-0.578839	0.01056	-0.612103	-0.429624	-0.869678	0.156211	0.71224	0.618244	1.200533	1.688149	0.20217	1.137285	-0.593412	-0.569494	1.440919	0.396155	-0.825951	0.497688	0.681833	-0.843451	-0.612931	-0.10333	-0.191846	0.73044	-0.745262	1.198478	1.834505	0.250056	0.760599	1.097243	1.02581	-0.11655	2.354651	0.094573	0.221306	0.33527	-0.441285	0.36173	-0.620103	-0.073145	-0.294964	0.598666	-1.050107	0.604312
CREB3L1	0.956637	0.425434	0.620274	0.384083	1.100819	0.513105	-0.427374	0.642588	0.265333	-0.337004	1.49723	0.558609	0.956815	1.208957	0.190167	0.52923	0.729331	1.080347	0.273342	-0.651229	0.016346	-0.244669	-0.057648	0.628622	0.290612	1.015395	0.204033	0.216267	0.176715	0.12011	0.983012	0.391809	0.942935	-0.186129	0.277728	0.526605	-0.30399	0.415986	0.205494	-0.053815	0.308115	0.454082	-0.736125	-0.393879	1.424978	-0.555826	-0.133574	0.200923	1.205908
MIR6840	0.200054	-0.12266	-0.072023	0.312811	0.432782	-0.137395	0.031046	0.625615	0.377152	0.605863	0.06786	-0.150404	0.071465	0.569468	0.140276	0.841396	-0.533799	0.013285	0.035845	0.195533	-0.147609	0.066249	-0.018465	0.550543	-0.13768	0.12295	-0.406506	0.358481	-0.342779	0.375308	0.560215	0.458945	-0.20349	0.247895	-0.040755	-0.123224	-0.114954	0.427259	-0.076601	0.303587	0.607793	-0.026951	-0.230534	0.133704	0.123001	-0.045863	0.241109	0.418551	-0.244717
MYLK	0.043975	0.927837	0.483949	0.988808	1.179308	0.567544	-0.033892	0.874554	-0.312125	0.538149	0.999702	0.326393	-0.150605	0.937969	0.884959	0.785922	0.818938	0.555623	1.064158	0.515963	0.41658	0.373405	0.286981	0.787149	-0.381056	0.434283	-0.389116	-0.21021	0.808787	-0.312283	0.356545	0.682265	0.564537	0.745996	0.393311	0.640045	0.779843	0.805188	0.600649	-0.270741	0.336509	0.50558	-0.684491	0.247182	0.388738	-0.066555	0.294901	0.40934	0.569596
PEX11A	-0.141792	0.648271	-0.184855	-0.191609	0.081259	0.229615	0.008534	-0.031394	0.090277	0.186404	0.543797	0.300884	0.269699	0.569934	1.161822	0.067248	0.39372	-0.042067	-0.007558	0.62906	0.328823	0.038773	0.718607	0.446546	-0.134519	-0.241309	0.053368	0.280423	0.153645	-0.684976	1.361661	0.686639	0.621988	0.37079	0.725342	0.135545	0.212865	0.739271	0.034377	0.172887	0.552098	0.196409	-0.057463	-0.22051	0.058198	-0.727041	0.811755	-0.593019	0.446697
CCDC146	0.795939	0.285212	0.430474	0.131227	0.392905	0.652962	0.512045	-0.017658	0.609457	-0.082903	0.353582	0.160419	0.11619	0.627786	0.393539	0.413341	0.676959	0.562137	0.635379	0.27707	-0.012247	-0.069772	0.36953	0.707432	-0.038539	1.012277	0.377658	0.744943	0.703732	0.440721	0.447823	0.251048	0.762171	0.033961	0.701337	0.098588	0.275334	0.526121	0.389073	0.105533	-0.154221	0.026021	0.157035	0.486291	1.307706	0.795842	0.561733	0.275845	0.201087
PLEKHG5	0.050417	0.320935	0.409475	0.735313	0.459457	0.24395	-7.2e-05	0.564341	0.18656	0.274604	0.090177	0.291942	0.502594	0.150528	0.063717	0.296075	0.010769	0.590867	0.159176	0.072436	-0.16409	-0.458244	-0.143119	0.323331	0.401676	0.184706	0.182472	-0.021884	0.362869	0.509924	-0.012134	0.369132	0.2099	-0.009151	0.610102	0.03221	0.267438	-0.200686	0.124748	0.377346	0.170798	0.475419	0.405382	0.355123	0.546979	0.319944	-0.695665	0.504869	0.161125
IGH	-1.493636	2.375722	0.609399	-1.102596	2.736856	1.586852	-2.22489	1.61116	2.984839	2.497426	-2.81115	0.921641	3.210526	3.141559	-1.168852	-0.035981	0.741206	0.283063	-1.047469	-2.160862	-2.212124	0.781556	-1.998623	0.497943	1.454606	0.101373	-2.922265	0.678601	0.945142	0.722791	1.806112	1.395623	-1.309353	0.817074	-0.336532	1.52738	0.295218	2.433119	1.749682	-1.699227	0.161661	0.32881	0.517505	-0.941997	1.407378	0.864475	1.985141	1.719747	-0.812985
SH3RF2	-0.368641	0.534944	0.441464	0.448547	0.633374	0.838212	-0.004319	0.276636	-0.216478	0.58982	-0.036563	0.641746	0.742253	0.449752	0.487635	0.624247	0.666788	0.572535	0.078419	0.274466	-0.212851	-0.046973	0.458837	-0.147214	0.570283	-0.770096	0.320188	0.162239	0.117154	0.032533	-0.846863	-0.032615	-0.222841	0.194302	-0.141982	0.317327	0.241782	0.259179	0.464594	-0.241774	-0.20739	0.498451	0.865631	0.561919	-0.187309	0.23512	0.27809	0.561712	0.039451
EPB41L1	-0.467223	0.291184	0.25294	0.629132	0.683851	0.19949	-0.268055	1.246819	-0.276262	0.236229	0.331504	-0.149725	0.255454	0.695946	0.013861	0.801193	0.171577	0.986521	0.703728	-0.302276	0.359714	0.387704	0.400846	0.490052	-0.372462	0.260025	-0.394824	0.330725	0.20125	-0.235128	0.269175	-0.059508	-0.154908	-0.074474	0.397802	0.058582	0.117456	-0.057643	-0.427399	0.239654	-0.173376	0.581123	-0.075316	0.558857	0.118099	-0.235205	-0.155008	0.22785	0.272007
NSMCE4A	0.33982	0.483647	0.365047	1.246255	0.372668	-0.269825	0.932454	0.678496	0.770373	0.472788	0.297603	0.495938	0.003105	-0.149978	0.171626	0.286297	0.560002	-0.005561	1.272839	-0.396138	0.417427	0.073733	0.307486	0.556921	0.041707	-0.114747	-0.159488	0.16299	0.192464	0.422918	-0.19332	-0.010161	-0.005946	0.218208	0.331448	-0.139827	0.35342	0.073555	0.385726	-0.099912	1.070723	0.377705	-0.269106	1.208705	-0.424959	0.825101	0.687407	0.171314	0.367824
NFIC	1.27195	-0.348625	-0.752664	-0.363353	-0.663016	-0.545643	0.93722	0.063501	1.249238	-0.547896	-0.563675	-0.623937	-0.59183	-0.501353	-0.362031	-0.59226	-0.51928	-0.295755	-0.63091	1.486939	0.028275	-0.04541	-0.452862	0.308755	0.466719	0.160876	0.671558	0.477236	0.366205	0.178228	-0.107818	0.095956	0.118526	0.002938	0.317962	0.296085	-0.051229	-0.101541	-0.665597	0.539723	0.43924	0.393126	0.80192	0.591523	0.550275	0.144278	-0.435825	0.219093	0.214832
EPHB1	0.064412	1.055607	0.173572	0.860466	-0.107368	0.153426	1.051223	0.29303	0.278422	0.393898	0.104837	0.580356	0.456637	0.705788	0.661412	0.648917	0.610903	0.774925	0.30125	-0.013647	-0.036715	-0.421149	0.054775	0.143832	0.637028	-0.377709	0.008727	1.083364	0.621189	0.280636	-0.022369	0.411231	-0.059017	0.433577	0.452981	0.299082	1.244842	0.444941	0.237784	0.054606	-0.55711	0.115083	0.496638	0.818328	-0.02453	0.089385	1.234392	0.137558	-0.061378
ZNF260	-0.194424	0.447303	0.633243	0.299635	0.698702	0.461137	-0.09726	0.271358	0.287624	0.543408	0.362702	0.355103	0.322682	0.678969	0.229987	0.443951	0.407653	0.489258	0.713645	-0.207492	0.444464	0.199968	0.710814	-0.21801	0.247895	0.077585	-0.219415	0.448267	0.303929	0.313323	0.428161	-0.151781	0.36401	0.312557	0.285761	0.707058	0.235299	0.112834	-0.158075	-0.054638	0.050878	-0.095763	-0.023388	0.535471	-0.587993	-0.199913	0.761462	0.26435	-0.109954
HHATL	-0.259822	-0.119218	-0.127581	0.043598	0.073609	-0.441507	-0.125552	0.192818	0.079097	0.988803	0.727257	-0.212825	-0.323079	0.049548	-0.346263	0.266599	-0.203901	-0.429116	-0.101059	-0.064479	0.536393	-0.299497	0.019655	0.033916	-0.205163	0.388967	1.085211	-0.154183	0.168439	0.211827	-0.449288	-0.047967	0.504302	0.118766	0.013618	0.054134	0.223116	-0.343804	0.067879	-0.053818	1.303248	0.606125	0.099011	0.52376	0.092272	0.536084	1.338425	-0.045161	-0.229953
ESR1	0.662465	0.569204	0.775274	0.288735	0.665439	-0.126437	1.095467	0.892843	-0.106969	-0.074897	1.27506	0.125387	0.350533	1.072454	0.415386	1.155726	0.700587	0.226144	1.129013	-0.293968	-0.13319	-0.296581	0.069065	0.836145	0.279497	1.999404	0.981233	0.198838	0.654963	0.661519	0.960794	0.387747	1.458824	0.057953	-0.071153	0.443686	1.047302	1.045541	0.316964	0.321594	1.178214	0.200819	-0.700352	0.497927	0.912143	-0.383705	0.493426	0.651526	0.85406
POLR2J4	0.317397	-0.330536	0.63343	0.496622	0.835091	-0.039861	0.370066	0.37506	0.710983	0.09071	0.191712	0.161243	-0.398177	0.114395	0.360656	0.402467	-0.065386	0.291871	0.485864	0.417651	-0.236241	-0.068252	-0.140187	0.21703	0.159611	0.273911	0.329903	0.138204	0.189174	0.226816	0.488554	0.689159	-0.255336	0.210634	0.326847	0.315362	0.121432	-0.084821	0.059753	0.096823	0.204283	0.177763	-0.162254	0.802998	-0.392872	0.123097	0.745182	0.166417	-0.01077
LINC00674	0.253387	0.433018	0.636655	0.526282	0.886038	0.281967	-0.105572	0.089727	-0.640629	0.505226	0.500917	0.544814	0.460329	0.281382	0.064153	0.34675	0.645388	0.325814	0.384755	0.06194	0.282148	0.483574	0.284768	0.362521	0.336527	1.040328	-0.0926	0.220217	0.277064	0.496059	-0.169464	-0.111832	1.120186	0.282752	0.0061	0.450423	-0.102339	0.01112	-0.137515	0.046158	0.754501	0.220226	-0.324814	-0.025639	0.105852	0.354129	0.851047	0.368003	0.321084
ZFR	-0.168176	-0.060721	-0.050502	0.25209	0.141321	0.015352	0.160807	0.081311	0.0793	-0.068745	0.125345	-0.273595	-0.128799	-0.217792	0.211253	0.005591	0.135447	-0.315856	-0.034304	0.355069	0.162502	0.234233	0.377453	0.149242	-0.682999	0.463945	-0.124619	-0.365149	0.126778	-0.828577	0.155661	0.42308	-0.244067	-0.026215	0.1017	-0.097455	0.244722	0.120399	-0.040867	0.584182	0.409779	0.298328	0.233941	0.532341	0.008437	0.424066	-0.628437	-0.014916	0.148691
SPATS2L	0.173783	0.0195	0.275739	0.468185	0.197208	0.284847	0.74596	-0.203326	0.72694	0.341055	0.248663	-0.023206	-0.185861	-0.227285	-0.259061	-0.25757	0.469795	0.476348	0.573679	0.458011	0.480525	-0.263771	-0.4712	0.878504	0.340886	0.82327	0.669122	0.511003	0.293972	1.021201	-0.705357	0.309696	-0.265681	-0.109753	0.753894	-0.051145	0.179212	-0.142715	-0.351742	0.178959	0.292561	0.491694	0.344263	0.821464	-0.117486	0.459954	0.385593	0.131035	0.098286
TIAL1	0.266465	0.216519	0.120521	0.491558	0.26151	0.084589	0.410514	0.542219	0.268192	0.345732	0.221051	0.043948	0.116013	0.089603	0.356607	0.273683	0.158706	0.093585	0.279888	-0.143045	0.153467	0.316291	0.310483	0.154223	-0.253489	0.333465	-0.103197	-0.026026	0.203028	0.229999	-0.206843	0.094975	0.302028	0.244098	0.297559	0.189116	0.329726	0.155249	0.346853	0.34376	0.200066	0.377615	0.096639	0.363683	0.051215	0.066675	0.257127	0.276091	0.232522
SKI	-0.214096	0.969632	0.965613	1.020281	1.013478	0.608777	-0.234265	0.556107	-0.354336	0.847569	0.544585	0.418194	0.884392	0.523635	0.29204	0.67794	0.521561	1.177606	0.374848	-0.712489	0.23554	0.086547	0.126546	0.572535	0.243562	0.474608	-0.168545	0.313087	0.114475	-0.194969	0.044191	0.012141	0.279629	0.194857	0.334953	0.492784	0.35634	0.186401	0.085315	0.195279	0.843294	0.476758	-0.065262	0.274978	0.425365	0.245321	0.179949	0.631278	0.413487
FAM162A	-0.014086	1.080286	0.584271	1.037776	0.467027	0.896139	-0.128143	1.061998	0.378895	0.639526	0.355238	0.454473	0.701999	0.56279	0.144047	0.426312	1.107266	0.605205	0.808089	-0.054086	1.07367	-0.075484	0.736954	-0.259964	0.191479	-0.129311	0.336807	0.258732	0.404282	0.494763	0.013852	0.305269	-0.348463	0.49883	0.4106	0.358674	0.398289	0.647293	0.41033	0.124554	-0.277465	0.62925	0.08621	0.681482	-0.444023	0.165163	0.806796	-0.006025	0.379848
ZNF711	0.350192	0.073828	0.578805	0.338618	-0.129901	0.249149	0.543879	0.115252	0.657393	-0.346763	0.31396	0.142901	-0.229722	0.362218	0.332998	-0.32347	0.351273	0.17687	0.400455	-0.058261	-0.007773	0.185885	0.631402	0.291607	0.137153	0.272414	0.250517	0.237961	0.626353	0.886202	0.358046	0.273679	0.232546	0.253336	0.390455	0.811424	-0.026127	0.143737	0.478387	0.675619	-0.136652	-0.177075	-0.076706	0.670681	-0.640416	0.556711	0.892171	-0.334997	0.302092
NCOA1	0.073891	0.364717	0.205032	0.631369	0.420099	0.483357	0.315795	0.5022	0.186197	0.481705	0.50879	0.182838	0.208462	0.290532	0.379931	0.484027	0.448306	0.243925	0.374827	-0.060811	0.305048	0.185607	0.373841	0.425392	-0.001548	0.36569	0.092647	0.181393	0.237686	-0.080566	-0.30057	-0.211738	-0.048743	0.182148	0.25033	-0.066365	0.559713	0.220172	0.26465	0.20536	0.376062	0.346414	-0.126477	0.392903	0.011594	0.303171	0.096904	0.272945	0.199789
TCEAL2	1.180585	-0.475268	-0.150593	1.274498	0.642655	0.736521	0.713926	1.087605	-0.233296	0.18142	0.715302	0.116564	-0.613012	0.486218	0.750244	-0.11026	0.102956	0.541666	0.657189	-0.350952	0.455133	-0.000829	0.307762	1.022083	0.552663	0.415521	-0.085747	0.997864	0.201713	0.390527	0.119917	0.233067	0.707231	0.170089	-0.188632	0.655924	1.137979	0.847676	-0.456796	1.201996	0.213819	0.19107	-0.200447	0.234316	-0.122286	-0.159896	0.607563	-0.02812	0.324507
LENG8	-0.126991	1.41621	0.746229	1.568964	1.15383	0.381399	-0.063311	0.691604	-0.159723	1.181696	0.917987	0.766359	0.802307	1.074421	0.33616	1.136808	0.582767	1.773227	0.800754	-0.582257	-0.052206	-0.485049	-0.070814	0.192947	-0.19708	0.606757	0.134668	0.191127	0.363469	0.224571	-0.209649	0.04595	0.340046	0.473639	0.430387	0.244197	-0.053006	0.248957	0.02958	0.20322	0.480671	0.6811	0.170902	0.743126	0.300573	0.34457	-0.73468	0.274953	0.211631
NUDT7	0.039823	0.711108	0.632086	0.040733	0.337783	0.486985	0.285909	0.092031	0.013744	0.082817	0.02249	0.247512	-0.134904	0.317516	0.162189	0.080275	0.393298	-0.097616	0.778316	-0.101163	0.417291	-0.328231	0.041815	0.04299	0.163121	0.349434	0.598268	0.587018	0.502559	0.54669	0.055629	-0.005461	0.333272	0.66771	0.490871	0.474131	0.279571	0.453479	0.255679	0.333016	0.209168	-0.010492	0.419515	0.420173	-0.040522	0.370646	0.686106	-0.130395	0.287089
DDR1	0.013406	0.569884	0.267179	0.572785	0.139769	0.513098	-0.086882	0.791965	-0.183575	0.224899	0.364018	0.349948	0.618724	0.398313	0.561068	0.147207	0.25191	0.308657	0.384895	-0.221114	-0.310079	-0.292497	-0.1148	0.098364	0.170567	-0.20792	0.255054	0.075255	0.193164	-0.20592	0.442022	0.249561	-0.394337	0.276144	0.282632	0.301673	0.451121	0.170542	0.259899	0.377892	0.08442	0.151301	0.249598	0.138308	0.031613	-0.080374	-0.76387	-0.150822	0.344475
SP8	-0.163815	0.16185	1.122773	0.106556	1.063346	0.337754	0.088846	-0.345456	0.737817	0.532059	0.157809	-0.112982	1.025666	-0.090479	1.740621	0.978927	1.538616	1.281987	0.646151	0.214883	0.029277	1.095513	1.222144	0.406776	1.325486	1.636779	0.258663	0.857751	0.086733	1.666922	-0.740753	0.486293	0.421478	-0.345052	0.298627	0.186064	-0.147635	-0.051806	1.58458	0.153539	0.065429	1.014807	1.508313	2.103558	0.195777	1.506639	1.45174	0.319813	0.363439
KIAA1324L	0.816707	-0.212697	0.276508	-0.009069	0.667982	-0.064722	0.280688	-0.220599	0.159636	0.114543	0.641275	-0.002418	0.441383	0.128771	0.311989	0.316859	0.253175	0.203638	0.17136	-0.036699	0.692931	0.594558	0.233887	0.500591	0.132381	0.858939	0.251416	0.490087	0.507271	0.41849	0.397031	0.348429	0.775891	0.635646	0.633762	0.706846	0.751503	0.331631	0.201932	0.288319	0.71425	0.805191	-0.188814	0.122127	0.26213	0.123194	0.303861	0.328532	0.508772
SEPP1	-0.082197	0.611158	1.150699	0.359395	0.470046	0.407719	-0.015127	0.16795	0.390878	0.210808	0.440822	0.317561	-0.484914	0.112409	0.336787	0.271377	0.81004	0.199945	0.515668	-0.55673	0.973534	0.26522	0.695365	0.770878	-0.429123	0.572841	0.574063	0.053235	0.06137	0.597178	0.208888	0.256837	0.249089	0.075864	0.327962	-0.039467	-0.11815	0.111811	0.025994	0.338614	0.94769	0.340265	0.150191	0.959555	-0.554603	1.642516	1.131478	0.252915	0.130507
NEBL	0.178749	1.228935	0.75285	1.146153	0.406881	0.282968	0.22538	0.772348	-0.24841	0.338977	0.580665	0.840946	0.737411	0.729725	0.747567	0.483837	0.678281	0.455198	0.995285	-0.076255	0.287415	0.113124	0.903276	0.26477	0.721557	-0.281719	-0.085831	0.41233	0.196441	0.829518	0.045261	-0.021007	-0.002267	0.105029	0.704524	0.614418	0.269218	0.424795	0.310446	0.074964	0.187228	0.22562	0.151783	0.603083	-0.272813	0.049899	0.706161	0.030636	0.336478
KRTAP17-1	0.928938	-1.234248	0.744251	-1.542389	-0.70147	1.112182	0.039789	-0.569045	-1.345825	-1.410851	0.858561	3.490725	-1.01327	-0.089907	-1.24099	-1.012165	-0.243769	-1.397891	0.872141	-1.761222	2.207343	-1.638334	-0.191715	1.841068	-1.774109	-0.894053	-1.42401	0.222625	1.747571	2.009561	-0.401983	0.915949	1.21707	0.257983	1.238509	2.787052	-0.970706	0.626579	0.903314	-0.66083	0.704836	0.654207	0.486357	-1.779162	0.874842	-0.917261	-0.29196	0.734776	0.644586
NOSTRIN	0.414756	-0.129382	0.308554	1.451495	0.223113	0.888938	-0.114989	0.613673	-0.047231	0.210056	0.687802	0.198282	0.182005	0.619992	0.532763	-0.187741	0.446089	0.88566	0.288256	0.200683	0.404397	1.092732	0.857661	0.209098	0.646215	0.591038	0.823891	1.025967	0.659744	0.174877	0.458586	0.179339	0.605945	0.587409	0.134043	0.223568	0.516767	0.562524	0.298443	0.373194	-0.099015	-0.000843	-0.464588	0.224551	-0.613706	-0.448741	0.785696	0.061052	0.798936
TP53BP1	0.356751	0.311114	0.331056	0.493022	0.500508	0.664916	-0.00883	0.672832	0.296893	0.310548	0.682278	0.238428	0.268483	0.281894	0.277308	0.562007	0.279338	0.250455	0.628183	-0.024485	-0.053077	0.010346	-0.023401	0.560686	-0.01824	0.733398	0.504164	-0.001514	0.560326	0.574214	0.148126	0.273565	0.327082	0.246461	0.331045	0.466015	0.520539	0.329916	0.192437	0.326936	0.144736	0.564702	0.108417	0.564302	0.348206	0.017917	0.126439	0.280723	0.129064
SH3YL1	-0.258357	0.557009	0.532635	-0.449053	0.280164	0.15553	0.936913	0.052531	0.543123	0.175186	-1.028822	0.528209	0.603558	-0.821031	0.692196	0.457534	-0.049543	0.333817	0.596122	-0.070793	0.061292	0.032363	0.564971	-1.043316	-0.691995	0.097029	-0.896258	0.270984	-0.995361	-0.71639	-1.017695	-0.085406	0.253667	0.459296	0.379785	-0.046082	0.339615	0.452315	0.313796	-0.249838	0.308464	-0.768479	-0.135308	0.471939	-0.974965	0.527114	-0.43528	-0.139145	0.442525
LOC100288778	0.146333	0.556658	0.558777	0.69515	0.534413	0.305296	-0.108935	0.924036	0.266501	0.497524	0.388425	0.264772	0.835049	0.451089	0.125967	0.639246	0.35254	0.522521	0.468858	-0.09984	0.271962	-0.086162	-0.234179	0.266155	0.339847	0.322777	0.36109	0.06717	-0.099002	-0.013557	0.084101	0.162235	-0.158592	-0.008416	0.462175	0.11961	0.081637	-0.058305	0.478199	-0.082897	-0.017409	0.373265	0.295196	0.347911	0.612221	0.226325	-0.244095	0.178063	0.18649
PLA2G12A	0.602798	-0.045918	-0.234591	-0.273914	-0.254825	-0.209992	0.967101	-0.322556	0.844475	-0.30903	-0.235893	-0.311805	-0.000322	-0.239045	-0.160611	-0.328419	-0.143377	-0.194583	-0.096723	0.678961	0.076685	-0.308644	0.031458	0.100094	0.430872	0.084294	0.481196	0.521168	0.429438	0.074381	0.370641	0.34035	0.500444	0.335076	0.227384	0.154598	-0.122546	0.460027	-0.145851	0.229368	0.06313	0.249007	0.296072	0.260688	0.045497	0.038613	0.212423	-0.03797	0.452142
SUN1	0.21532	0.165701	0.516424	0.465346	0.429556	0.080149	0.476099	0.3037	0.380687	0.492671	0.457178	0.322582	0.355928	0.178141	0.322109	0.457992	0.329251	0.527541	0.438741	0.090816	0.258935	0.547672	0.629617	0.051342	0.028357	-0.127918	-0.138373	0.318181	0.063393	0.303402	-0.149697	-0.186179	0.073541	0.134816	0.084182	0.266839	0.008403	-0.162839	-0.037449	0.093271	0.446446	0.123668	-0.062852	0.608364	-0.134708	0.149487	0.303352	0.121684	0.033202
SMAD5	-0.327887	0.472937	0.169969	0.384026	0.45256	0.131186	0.106521	0.40406	0.357248	0.090986	0.051623	-0.061344	-0.141993	0.376053	0.395598	0.616127	-0.388091	-0.15557	-0.115094	0.544763	0.598557	0.682529	0.433607	0.148141	-0.123344	0.024611	-0.528984	0.090365	0.021171	-0.399425	0.208215	0.060578	-0.185831	0.125427	0.030977	0.04246	0.631354	0.181001	0.312828	0.222042	0.381298	0.104442	0.062128	0.311205	-0.154864	-0.220046	-0.022889	0.191726	0.034016
ZNF117	0.536776	1.25665	0.526041	0.054472	0.240618	0.455182	-0.095648	0.185887	0.022023	0.296965	1.034877	0.802995	0.216002	1.444493	1.130474	0.379964	0.508902	0.038663	0.408124	0.063149	0.005893	0.001838	0.823619	0.890333	-0.567042	-0.791288	-0.349718	0.040976	0.656912	0.662069	1.738215	0.951909	0.596438	0.897315	1.085266	0.610397	-0.153043	1.066793	0.109184	-0.43972	1.170437	-0.105223	-0.891326	-0.066102	-0.235691	-0.463585	0.905212	-0.774353	0.112175
CIDEA	0.567971	2.002972	-0.776055	-0.789057	-1.53395	-0.961476	0.169596	-0.248462	0.234251	-0.631816	1.175753	1.212277	0.357047	2.260617	1.84398	0.823248	1.256354	-1.201329	-0.834804	1.726571	1.237239	-0.653401	1.257552	1.26313	-1.420516	-2.095902	-0.097786	-0.832214	1.458071	-1.062103	2.376938	2.252393	1.119863	1.522757	2.249252	1.217644	-0.061154	2.25802	0.027174	0.710335	1.661644	0.317478	0.908889	-1.811851	0.941127	-0.559447	0.342633	-1.597169	1.947824
MAP3K1	-0.178188	-0.254685	0.106694	-0.105582	0.07253	-0.290927	0.457035	-0.466242	0.415505	0.061805	-0.440921	0.099562	-0.309245	-0.424721	-0.031086	0.068367	-0.030827	0.088855	-0.18771	1.107533	0.774778	-0.028253	0.463607	0.130505	-0.210295	-0.237537	-0.372996	-0.367309	-0.029146	-0.402855	-0.208989	0.071357	-1.174165	-0.060252	-0.063599	-0.079978	0.192489	-0.27584	0.04545	-0.285766	-0.244892	0.625865	0.523647	0.285969	-0.320316	0.252305	-0.185204	0.034674	0.14625
NR2F1	0.319433	-0.101297	0.379768	0.486271	0.68815	0.202893	-0.134299	0.159897	-0.045407	0.227773	0.576945	0.077837	0.332326	0.188423	-0.241217	0.021684	0.259432	0.303057	0.285713	0.022191	0.029838	-0.002269	0.763165	0.256244	-0.08447	0.839666	0.529105	0.226551	0.490741	0.368562	0.240858	0.615002	0.482538	0.198255	0.790971	0.088964	0.640088	0.219483	0.111039	0.676769	0.480988	0.511277	-0.283607	0.200183	-0.076847	-0.063911	0.290283	0.0695	0.047393
TCP11L2	0.331396	-0.235128	-0.411847	-0.190745	-0.070161	-0.213715	0.897768	0.0716	1.517537	-0.476981	-0.224041	-0.282929	-0.444745	-0.133542	-0.132495	-0.188398	-0.318124	-0.263401	-0.184708	0.318833	-0.260026	0.227337	0.087555	0.649438	0.48919	0.978445	-0.125682	0.011456	0.615568	1.678154	0.059158	0.148367	0.388284	0.44397	0.735849	0.665872	-0.121833	-0.380995	-0.057903	0.157865	0.439538	0.079438	-0.15614	0.971735	0.314643	1.574644	0.547875	-0.023666	-0.145158
SPIN3	0.525313	0.198402	0.363704	0.175307	0.709579	-0.133604	-0.279996	0.139292	-0.046623	0.514637	0.587917	-0.30175	0.129237	0.677309	-0.168231	0.291887	0.259772	0.602791	0.368087	-0.254853	0.393221	0.333167	0.416481	0.062696	-0.451205	0.653566	0.240323	0.268346	0.620203	0.009551	0.280085	0.780757	0.71754	0.676871	-0.082485	0.303052	0.339102	0.471294	0.427407	0.60154	0.454678	0.884575	-0.03804	0.846474	-0.134303	0.012042	0.809031	-0.146216	0.344166
MN1	0.345139	-0.053011	0.771106	0.074912	0.685264	0.18792	-0.094425	0.391639	-0.206076	0.67784	0.211504	0.021554	0.208131	0.157812	0.058534	0.505559	0.808627	1.375113	0.178918	-0.343651	-0.433917	0.084708	-0.035279	0.940297	0.106385	1.007575	0.017147	0.112637	0.484118	-0.124253	-0.187737	0.023644	0.72268	0.294653	0.146317	0.57613	0.354651	0.057794	0.309747	-0.149289	0.420109	0.234804	-0.406927	0.009917	0.1853	-0.403346	0.314381	0.540897	0.666534
NDUFB8	0.279487	0.828385	0.266364	0.985485	0.878549	0.24497	-0.270182	0.133035	-0.117342	0.617387	0.653628	0.189289	0.35193	0.584901	0.33094	0.599125	0.188593	0.665777	0.391828	-0.029476	0.269944	-0.040587	-0.127253	0.066582	-0.082257	-0.143628	-0.237067	0.021455	0.060231	0.019344	0.01689	0.230911	-0.045298	-0.145536	0.181058	0.026286	0.089753	-0.080224	-0.022243	0.231317	0.951616	0.350603	0.101225	0.294898	0.383307	0.018994	0.024802	0.242691	0.286938
IRF6	-0.296995	0.032788	0.159042	0.067732	-0.238678	0.118133	0.456196	-0.146946	0.212641	0.116711	-0.180512	0.185817	0.170046	0.146267	0.32712	0.042695	0.136568	0.396328	-0.156822	-0.083331	-0.08325	0.347635	0.579289	0.189669	0.472783	-0.298054	0.600353	0.208467	0.166472	0.429325	0.600516	0.248156	-0.378411	0.601443	0.805512	0.570276	0.286501	0.207163	0.795684	0.367974	0.001958	0.216606	0.308064	0.131807	-0.313659	0.322201	-0.448626	-0.024885	0.026237
FAM149A	0.281239	0.256988	0.588726	0.362835	0.814202	0.237299	0.043479	0.229859	0.310937	0.545176	0.651315	0.179285	0.512208	0.391	-0.763691	0.38072	0.372508	0.510602	0.158075	-0.074277	0.364097	0.189279	-0.069105	0.457172	0.446912	0.904314	0.563988	0.196989	0.639492	0.582715	-0.126725	0.188447	0.801424	0.634608	-0.065724	0.336647	0.633159	0.127405	0.090539	0.222766	0.515115	1.110462	-0.030657	0.508604	0.291196	-0.054101	0.9262	0.557042	0.792972
CLDN11	1.245698	-0.054653	1.279712	-0.720894	0.71333	0.548495	-0.187915	0.38412	1.551643	0.942365	0.566976	-0.295347	0.539698	0.796239	0.199675	0.862502	0.682337	0.601566	-0.2999	0.448855	0.896524	1.102476	0.357237	0.930826	-0.286253	1.94632	-0.014853	0.616668	-0.260302	0.22041	-0.992452	-1.413656	1.329694	-0.283803	-0.459935	-0.302185	0.600595	-0.070223	-0.507075	0.494547	1.511785	0.009536	0.774452	0.402599	0.303054	0.79764	1.75596	0.561784	-0.862157
SMURF2	0.166815	-0.010752	0.7756	0.569909	0.47862	0.206724	0.024416	0.392151	0.220836	0.215989	0.471946	0.002079	0.414177	0.749593	0.325016	0.590873	0.543935	0.758891	0.49186	0.169461	0.236289	0.726721	0.36395	0.01164	0.424764	0.647184	-0.290552	0.47777	0.362499	0.769674	0.048097	-0.00132	0.577997	0.344811	0.359211	0.659769	0.444885	-0.023257	-0.035382	0.034739	0.502574	0.073485	-0.508675	0.825531	-0.252378	-0.254199	1.321002	0.250459	0.047817
ORMDL3	0.67778	-0.525023	-0.099436	0.660862	-0.710885	-0.415895	0.210211	0.33269	0.363585	-0.314741	-0.410076	-0.045876	0.102213	-0.214926	-0.092596	-0.136036	0.200285	-0.066118	0.46675	-0.102125	-0.618562	-0.370602	-0.213957	-0.261772	0.279852	0.295554	0.275846	0.044437	-0.211809	-0.319871	0.011568	0.114421	0.316682	0.405558	0.106892	-0.277363	0.12416	0.128736	0.083246	0.391274	0.312723	0.574806	0.891562	0.057474	0.395797	0.446855	-0.863561	-0.003636	-0.005486
LRFN5	1.187588	-0.130659	0.528284	0.069348	0.320736	0.326221	0.568812	0.310477	0.04701	0.56892	1.080668	-0.057931	0.191621	-0.112894	0.151069	0.560137	-0.225173	0.541167	0.519963	0.288909	0.322451	0.995404	-0.524144	1.147163	0.039173	2.116137	1.132865	0.648052	0.625559	0.271331	-0.104503	-0.076403	1.182496	-0.166377	0.50612	0.54452	0.221048	0.056085	0.086227	0.493743	1.20246	0.788408	-0.368862	0.805642	0.403561	0.514152	0.566872	0.305911	0.428206
GATA6	0.442053	1.915668	0.973481	0.221637	0.134274	0.016181	0.046743	-0.091088	-0.317548	-0.80508	1.295273	1.462088	-0.332563	1.277481	1.841528	0.279337	1.138709	-0.561532	0.240379	-0.093445	0.611754	-0.408978	1.269029	1.606594	-0.539059	0.103173	-0.374396	0.166616	1.238997	0.509474	1.730676	1.160943	1.000834	1.582811	1.31377	1.064136	0.112189	1.302321	0.17488	-0.318786	1.166177	-0.321496	-0.197405	0.014347	-0.406517	-0.37544	1.178295	0.3691	0.927595
C11orf52	0.570836	0.804438	0.086528	0.208709	0.472045	0.130417	0.086102	0.045504	-0.001056	-0.063838	0.248609	0.30682	0.346771	0.49081	0.673615	-0.002132	0.485888	-0.00372	0.46818	0.679255	0.638531	0.053762	0.234543	0.120399	0.298544	0.019524	0.379042	0.453625	0.458538	0.536367	0.833445	0.710479	0.396243	0.623194	0.497246	0.505127	0.554731	0.911712	0.219548	0.646066	0.017546	0.30956	0.3739	0.528992	0.249104	0.009919	0.590824	-0.20433	0.543211
EPB41L4B	0.295888	0.331615	0.360275	1.102008	-0.001587	0.15767	0.39957	0.10624	0.039494	0.506426	0.140509	0.688494	0.577619	0.257074	0.141297	0.285216	0.753865	0.795967	0.277613	0.286129	0.087429	0.002404	0.409007	0.747363	0.506985	-0.480261	0.10698	0.600491	0.502897	0.249731	-0.11879	0.014733	-0.249988	0.459343	0.607184	0.591443	0.94701	0.721555	0.886708	0.605295	0.184872	0.235664	-0.527159	0.648876	-0.113768	0.07151	0.336258	0.043028	0.491154
RAB3B	0.030161	1.065902	0.323983	1.183772	0.206392	-0.058001	0.008279	0.760378	0.370795	0.204094	-0.038969	0.225697	0.52093	0.298053	0.512984	0.106676	0.476049	-0.140893	0.480181	-0.494203	-0.258204	0.067393	-0.17454	0.377004	0.929177	-0.2754	0.235271	0.677728	0.112994	0.773054	0.080698	0.51652	-0.101448	0.741533	0.299522	0.77042	0.85909	0.974739	0.733699	0.158552	-0.054164	0.366908	0.420778	0.769358	0.055227	-0.052278	0.091073	0.127376	0.488024
KANSL1-AS1	-0.129597	-0.215576	-0.87699	1.159357	-0.901149	-0.794315	-0.235121	0.113475	-0.071162	-0.348318	0.720683	0.904766	1.153387	-0.033527	-0.47972	-0.973262	1.058027	0.754066	1.09822	-0.209092	-0.127633	-0.603576	1.339069	0.101683	-0.368449	-0.453323	-0.561928	0.051473	-0.633088	1.472009	1.298885	1.386891	0.93996	-0.236504	-0.468252	0.191755	1.518265	-0.511223	0.136194	-0.671776	0.785371	0.931001	1.369565	-0.641652	-1.332776	-0.376579	1.488535	1.138333	-1.043604
MERTK	0.289251	0.554714	0.132497	0.806784	0.427084	0.13864	0.48334	-0.468351	-0.230577	0.25904	0.757385	0.340019	-0.877811	0.481677	0.636681	0.767486	0.471213	0.488083	0.375575	0.303739	0.382035	-0.02395	-0.232395	1.023739	-0.184848	0.279274	-0.27489	0.248813	0.538932	0.351136	0.610952	0.926837	0.653883	0.648641	0.712047	0.080321	-0.053809	0.536843	0.208671	0.283205	0.728077	0.902198	-0.067114	0.682825	0.004419	0.494439	0.262713	-0.075403	0.565367
AHDC1	-0.624476	0.669446	0.340641	0.833799	0.768621	0.620494	-0.434349	0.873182	-0.492645	0.513222	0.224919	0.906886	0.796327	0.56014	0.576802	0.724977	0.565785	1.204945	0.536797	0.324847	0.252422	-0.027196	0.247297	0.192657	0.225428	0.113041	-0.132794	0.459966	0.218081	-0.32195	-0.122777	-0.481087	-0.220849	0.185548	0.145968	0.340321	-0.087586	-0.24461	-0.328974	0.077789	0.111691	0.254614	0.094923	0.385359	-0.05629	-0.20677	-0.346811	0.429277	0.523635
IGF1R	-0.104808	0.282368	0.300773	0.658829	0.449024	0.710723	-0.050822	0.316108	0.400797	0.465824	0.096275	0.439156	0.21543	0.059965	0.353767	0.190145	-0.25174	0.855888	0.200801	0.200532	0.046846	0.295801	0.156454	0.247283	-0.149936	-0.297283	-0.230296	0.304733	0.122294	-0.183805	-0.020688	0.142778	-0.434282	0.196233	0.092824	0.155641	0.638546	0.380386	0.525356	0.328497	0.220837	0.026041	0.484666	0.568728	-0.10014	-0.241791	-0.046516	0.676176	0.364695
LIMA1	-0.107727	-0.703943	-0.08391	0.148819	-0.095522	-0.467546	0.142591	-0.077621	0.372647	0.303548	0.321805	0.116049	-0.346073	-0.30452	-0.294723	0.126303	0.511076	0.442904	0.1079	0.43048	0.724609	0.411905	0.262887	0.25941	-0.264595	0.515531	-0.162592	0.210215	0.1544	0.02754	-0.064646	-0.094094	0.036034	0.378527	0.309193	0.318147	0.004584	0.300555	0.12857	0.580301	0.263701	0.106005	0.240608	0.301958	-0.037786	0.238193	0.799141	-0.029001	-0.004691
SFT2D3	0.015424	0.484876	0.374534	0.246401	0.427735	0.147221	0.477045	0.492551	0.475804	0.625533	0.604519	-0.006174	0.188633	0.150316	0.599693	0.651224	0.247975	0.052608	0.321704	-0.174198	0.491969	0.30793	0.525791	0.78564	0.066344	0.157368	0.198479	0.293343	0.150426	0.366215	-0.116442	0.015391	0.102774	-0.001986	0.238095	0.05977	0.380629	0.074887	0.157163	0.06582	0.643633	0.494979	0.118197	0.89326	-0.027557	0.772961	0.935131	0.225566	0.264129
AKR1C1	0.300942	-0.214541	0.912306	0.018415	0.420779	0.699859	-1.132157	0.623336	0.425466	-0.132825	0.187601	0.156451	-0.148575	0.234879	-0.296939	0.108927	0.172313	0.428266	1.857583	0.182753	1.02006	-0.398825	-0.101766	1.096466	-0.109489	0.494604	0.447583	0.021583	0.807228	-0.113868	-0.66468	-0.154559	0.158003	0.123197	0.256568	0.653183	-0.331287	0.805958	0.300427	-0.58798	0.671912	-0.180662	-0.501905	0.717996	-0.290787	0.05039	1.133308	0.685724	-0.16641
ZMYM2	-0.272744	0.174809	0.354795	0.779935	0.261081	-0.299153	1.013753	-0.202888	1.235916	0.538597	0.382314	-0.03711	-0.291188	-0.274983	-0.079372	0.379465	0.289304	0.084658	0.484922	0.522145	0.447502	0.254445	0.625221	0.967618	0.00016	0.980917	0.143276	0.255965	0.385526	0.118619	-0.262351	0.412056	-0.056548	-0.079743	0.747228	0.269804	0.337845	0.486139	0.523307	-0.126021	0.309205	0.360754	0.138037	0.3169	0.432774	0.92745	0.048	0.193917	0.312494
GPR56	-0.343963	0.230887	0.248536	0.369097	0.110949	0.227365	-0.341555	-0.024559	-0.253068	0.118649	0.370569	0.752149	0.11261	0.3401	0.143347	0.106193	0.166342	0.926736	0.40466	-0.020374	-0.456802	-0.3037	-0.180618	-0.192098	0.652029	-0.304996	-0.074301	0.203818	-0.473374	-0.161721	-0.250495	0.262276	-0.101973	0.179411	0.129897	0.378382	0.019784	-0.200005	-0.12104	0.163018	-0.072069	0.403377	0.635684	-0.230503	0.290378	0.075395	-1.001437	-0.021402	0.562672
NOL12	0.341871	0.142573	0.34568	0.065067	0.713183	0.360208	0.136997	0.330078	-0.068393	0.286515	0.445461	0.290571	0.099677	0.280234	0.139846	0.302751	0.225373	0.262546	0.324393	-0.026305	0.060186	0.0239	0.088809	0.705922	-0.167167	0.258885	0.344089	-0.238338	0.098652	0.227172	0.292497	0.041619	0.253969	0.161006	0.369839	0.218904	0.327809	0.402975	0.210895	0.109399	0.154255	0.603522	0.058687	-0.022481	0.283568	-0.060105	-0.101414	0.400477	0.060219
ROPN1	0.215583	0.131658	-0.104876	1.065278	-0.365397	0.345984	-0.486515	0.434035	-0.320127	-0.095048	0.376863	0.008989	-0.687678	-0.129867	0.54282	-0.475878	0.366319	0.257344	0.17085	0.079735	0.401376	0.815881	0.35447	0.240514	0.536727	-1.111429	1.027436	0.526657	0.255043	0.330895	0.129718	-0.224358	-0.015588	0.736925	0.495874	0.670221	0.360051	1.044799	0.192406	0.019843	0.075845	-0.374963	0.183583	0.001468	-0.189483	0.176099	0.012382	-0.60754	0.843189
IDUA	0.084842	0.227431	0.042835	0.549443	0.364185	0.044979	0.134265	0.573387	0.059896	0.463947	0.141299	0.078658	0.375236	0.395846	-0.068801	0.545699	-0.041215	0.619291	-0.037039	-0.780072	-0.258318	-0.298156	-0.625343	0.507248	0.167451	0.313922	0.495313	-0.061894	0.033587	0.138069	-0.086909	0.213763	0.37758	0.055129	0.382953	0.656676	-0.154557	0.382055	0.16379	0.495351	0.248679	0.342261	-0.141147	-0.049945	0.532065	-0.193811	-0.236464	0.284751	0.260889
[truncated: 22,476 more rows]
[truncated: 73 more columns]
