# Supplementary material for: Identification and mechanistic insights of cell senescence-related genes in psoriasis
Source: PeerJ. 2025 Jan 14;13:e18818. doi: 10.7717/peerj.18818 (PMC11740738; doi:10.7717/peerj.18818)
Supplement: Supplemental Information 5 [file peerj-13-18818-s005.zip › Raw date/dat.GSE54456.csv]

	GSM1315608	GSM1315609	GSM1315610	GSM1315612	GSM1315613	GSM1315617	GSM1315618	GSM1315621	GSM1315623	GSM1315625	GSM1315627	GSM1315629	GSM1315631	GSM1315632	GSM1315633	GSM1315634	GSM1315635	GSM1315636	GSM1315637	GSM1315638	GSM1315639	GSM1315640	GSM1315641	GSM1315642	GSM1315643	GSM1315644	GSM1315645	GSM1315646	GSM1315647	GSM1315648	GSM1315649	GSM1315650	GSM1315651	GSM1315652	GSM1315653	GSM1315654	GSM1315655	GSM1315656	GSM1315657	GSM1315658	GSM1315659	GSM1315660	GSM1315661	GSM1315662	GSM1315663	GSM1315664	GSM1315665	GSM1315666	GSM1315667
A1BG	39	12	15	68	37	7	20	35	12	15	6	6	19	44	31	36	46	14	60	25	21	2	25	24	27	21	31	27	38	26	25	40	30	28	25	22	26	21	42	24	36	60	23	76	56	54	30	26	8
NAT2	1	0	0	0	0	0	0	1	0	1	0	3	0	1	1	0	4	1	0	0	2	0	1	2	0	1	3	1	1	1	1	0	0	6	2	3	1	6	1	3	1	0	0	0	1	2	5	0	0
ADA	196	60	42	295	192	77	234	493	61	72	76	85	55	74	205	137	262	159	322	138	69	81	147	226	200	286	391	182	166	252	307	213	597	191	346	364	282	362	230	181	220	194	228	474	252	274	233	219	53
CDH2	12	1	3	19	14	1	14	45	1	3	5	9	4	0	11	0	44	8	11	3	43	0	6	11	21	16	9	46	41	5	34	8	12	37	23	29	7	58	14	9	19	21	11	16	22	15	40	10	10
AKT3	498	78	88	660	591	399	614	1330	93	171	374	269	64	118	188	280	590	153	711	296	539	361	566	471	424	896	841	1395	686	340	787	695	1332	733	934	1091	753	911	985	865	710	733	506	816	555	856	654	477	397
GAGE12F	0	0	0	0	0	0	0	0	0	0	3	0	0	0	0	0	0	0	0	0	0	0	0	0	0	0	0	0	0	0	0	0	0	0	0	0	0	0	0	0	0	0	0	0	0	0	0	0	0
RNA5-8SN5	45	17	47	2610	2004	2	45	129	209	20	1	1	14	42	88	280	73	61	254	185	95	1	166	24	320	61	367	42	138	2190	57	99	87	57	91	58	106	70	1272	42	46	74	74	1944	181	124	119	90	1
RNA18SN5	3996	1136	2366	75362	63219	1092	6070	8400	5703	1834	886	1119	1258	2734	2580	7746	5806	1924	8766	2712	5688	928	6664	2686	6460	3040	9203	2522	4722	71866	5304	4530	3898	2954	4349	4263	5841	3899	19128	4241	4132	8390	2830	55657	6999	5808	6758	3628	1204
RNA28SN5	8970	1606	4168	119077	91889	1036	9643	16715	7646	5013	1308	1779	1791	4658	5621	11040	10527	5120	19597	6713	8423	1344	10103	5003	12208	10131	18810	8081	12717	92990	12198	8213	12663	11204	13609	11776	13506	11220	24521	11719	9219	11399	5793	77208	19950	14996	18962	10312	1098
TRY-GTA7-1	0	0	0	0	0	0	0	0	0	0	0	0	0	0	0	0	0	0	0	0	0	0	0	0	0	0	0	0	0	0	0	0	0	0	0	0	0	0	0	0	0	0	0	0	0	0	0	0	0
TRY-GTA5-4	0	0	0	0	0	0	0	1	0	0	0	0	0	0	0	0	0	0	0	0	0	0	0	0	0	0	0	0	0	0	0	0	0	0	0	0	0	0	0	0	0	0	0	0	0	0	0	0	0
TRF-GAA2-1	0	0	0	0	0	0	0	0	0	0	0	0	0	0	0	0	0	0	0	0	0	0	0	0	0	0	0	0	0	0	0	0	0	1	0	0	0	0	0	0	0	0	0	0	0	0	0	0	0
TRF-GAA1-4	0	0	0	0	0	0	0	0	0	0	0	0	0	0	0	0	0	0	0	0	0	0	0	0	0	0	0	0	0	0	0	0	0	0	0	0	0	0	0	0	0	0	1	0	0	0	0	0	0
TRH-GTG1-6	0	0	0	0	0	0	0	0	0	0	0	0	0	0	0	0	0	0	0	0	0	0	0	0	0	0	0	0	0	0	0	0	0	0	2	0	0	0	0	0	0	0	0	3	0	0	0	0	0
LINC02584	0	1	0	1	1	0	0	0	0	0	0	0	0	0	0	1	3	0	0	0	0	0	0	0	1	1	0	0	3	0	2	0	4	3	3	2	2	0	0	4	0	1	2	0	2	4	2	1	0
POU5F1P5	0	0	0	3	0	0	1	1	0	0	0	0	0	0	0	0	1	0	3	2	0	0	1	0	2	0	0	3	0	0	1	1	2	1	1	0	1	0	0	1	0	0	0	1	2	0	0	0	0
ZBTB11-AS1	51	27	43	155	149	58	155	135	31	25	70	60	23	28	58	54	69	63	166	89	68	64	136	121	85	54	69	80	61	136	73	87	72	67	76	78	62	53	113	74	74	96	96	151	65	94	69	100	51
MED6	234	147	54	488	455	527	1317	852	125	114	507	481	131	185	255	261	467	274	1196	444	313	477	755	589	587	380	413	448	441	389	418	430	412	469	482	505	461	546	704	504	463	352	603	628	463	460	359	606	398
NR2E3	0	0	0	0	1	4	4	10	0	0	3	9	1	1	1	1	0	1	8	1	1	4	3	2	8	9	4	5	5	0	2	2	5	1	3	3	2	3	6	1	2	3	4	7	2	3	4	0	3
NAALAD2	41	7	1	54	30	60	71	166	7	6	38	56	5	9	13	20	109	13	85	27	101	31	55	21	92	165	110	136	85	20	113	76	153	117	88	117	59	158	82	84	101	56	48	96	92	225	77	49	52
DUXB	0	0	0	3	0	0	2	4	0	0	0	1	0	1	1	0	1	0	2	1	1	2	2	0	1	5	3	8	4	1	2	0	3	6	1	6	0	3	3	1	1	2	1	2	1	4	1	0	0
SNORD116-1	0	0	0	0	0	0	1	0	0	0	1	0	0	0	0	0	0	0	0	0	0	2	0	0	0	0	0	1	0	0	1	0	0	0	0	1	0	0	0	0	0	2	0	3	0	0	0	0	0
SNORD116-2	0	0	0	0	1	0	0	1	0	0	0	0	0	0	0	0	0	1	2	0	0	0	0	0	1	0	0	0	1	0	0	0	0	0	0	0	0	1	0	0	0	0	1	0	0	0	0	0	0
SNORD116-3	0	0	0	0	0	0	0	0	0	0	0	0	0	0	0	0	0	0	0	0	1	0	0	0	0	0	0	0	0	2	0	0	1	0	0	0	0	0	0	0	0	0	0	1	0	0	0	0	0
SNORD116-4	1	1	0	0	2	0	0	3	0	1	0	0	0	0	0	1	1	1	1	0	1	0	0	2	2	2	4	1	3	1	3	0	4	2	3	2	1	1	0	3	2	3	1	2	1	4	3	1	0
SNORD116-5	0	0	0	0	0	0	0	1	0	0	0	0	0	0	0	0	0	0	0	0	0	0	0	0	0	0	0	0	0	1	0	0	0	0	0	0	0	0	0	0	0	0	0	0	0	0	0	0	0
SNORD116-6	0	0	0	0	0	0	0	2	0	0	0	0	0	0	0	0	0	0	0	0	0	0	0	0	0	0	0	0	0	0	0	0	1	0	0	0	0	0	0	0	0	0	0	0	0	0	0	0	0
SNORD116-7	0	0	0	0	0	0	0	0	0	0	0	0	0	0	0	0	0	0	0	0	0	0	0	0	0	0	0	0	0	2	0	0	0	0	0	0	0	0	0	1	0	0	0	0	0	0	0	0	0
SNORD116-8	0	0	0	0	0	0	0	1	0	0	0	0	0	0	0	0	0	0	0	0	0	0	0	0	0	0	0	0	0	0	0	0	0	0	0	0	0	0	0	0	0	0	0	2	0	0	0	0	0
SNORD116-9	0	0	0	0	0	0	0	1	0	0	0	0	0	0	0	0	0	0	0	0	1	0	0	0	0	0	0	0	1	1	0	0	2	0	0	0	0	1	0	0	1	0	0	1	0	0	1	0	0
SNORD116-10	0	0	0	0	0	0	0	0	0	0	0	0	0	0	0	0	0	0	0	0	0	0	0	0	0	0	0	0	0	0	0	0	0	0	0	0	0	0	0	0	0	0	0	0	0	0	0	0	0
SNORD116-11	0	0	0	0	0	0	0	0	0	0	0	0	0	0	0	0	0	0	0	0	0	0	0	0	0	0	0	0	0	0	0	0	0	0	0	0	0	0	0	0	0	0	0	0	0	0	0	0	0
SNORD116-12	0	0	0	1	0	0	0	0	0	0	0	0	0	0	0	0	0	0	0	0	0	0	0	0	0	0	0	0	0	0	0	0	0	0	0	0	0	0	1	0	0	0	0	0	0	1	0	0	0
SNORD116-13	0	0	0	0	0	0	0	0	0	0	0	0	0	0	0	0	0	0	0	0	0	0	0	0	0	0	0	0	1	0	0	0	0	0	0	0	0	0	0	1	0	0	0	0	0	0	0	0	0
SNORD116-14	0	0	0	0	2	0	3	1	0	0	0	0	0	0	0	0	0	1	1	0	0	0	1	1	0	1	0	0	0	0	1	0	0	0	0	0	0	0	0	1	0	0	2	0	1	0	0	0	0
SNORD116-15	0	0	0	0	0	0	0	0	0	0	0	0	0	0	0	0	0	0	0	0	0	0	0	0	0	0	1	0	0	0	0	0	1	0	0	0	0	0	0	0	0	0	0	0	1	0	0	0	0
SNORD116-16	0	0	0	0	0	0	0	0	0	0	0	0	0	0	0	0	0	0	0	0	0	0	0	0	0	0	0	0	0	0	0	0	0	1	1	0	0	0	0	0	0	0	0	0	0	1	0	0	0
SNORD116-17	0	0	0	0	0	0	0	0	0	0	0	0	0	0	0	0	0	0	0	0	0	0	0	0	0	0	0	1	0	0	0	0	0	0	0	0	0	0	0	0	1	0	0	0	0	0	0	0	0
SNORD116-18	0	0	0	0	0	0	0	0	0	0	0	0	0	0	0	0	0	0	1	0	0	0	0	0	0	0	0	0	1	0	0	0	0	0	0	0	0	0	0	0	0	0	0	0	0	1	0	0	0
SNORD116-20	4	0	0	2	4	0	0	5	0	1	0	0	0	0	0	0	2	0	3	0	1	0	2	2	1	0	1	0	2	0	1	0	1	0	1	1	0	2	0	2	1	4	1	0	0	1	2	1	0
SNORD116-21	0	0	0	2	2	0	1	4	0	0	1	2	0	0	1	0	6	2	2	1	0	0	4	0	1	1	3	4	2	1	3	1	6	1	6	6	3	2	2	1	2	1	3	0	0	3	3	2	0
SNORD116-22	0	0	0	0	0	0	0	0	0	0	0	0	0	0	0	1	0	0	0	0	0	0	0	1	0	2	1	2	2	1	1	0	0	0	1	0	3	1	1	1	0	0	1	0	0	0	0	1	0
SNORD116-23	0	0	0	0	0	0	0	1	0	0	0	0	0	0	0	0	0	0	0	0	0	0	0	0	0	0	0	1	0	0	0	0	0	0	0	0	0	1	0	0	0	0	0	0	0	0	0	0	0
SNORD116-24	0	0	0	1	0	0	1	2	0	1	0	0	0	0	0	1	0	0	2	1	1	0	1	0	1	2	1	5	2	2	4	1	0	1	2	0	0	1	1	2	0	1	2	2	2	0	2	1	0
SNORD116-25	0	0	0	0	0	0	0	1	0	0	0	0	0	0	0	0	0	0	0	0	0	0	0	0	0	0	0	0	0	0	0	0	0	0	0	0	0	0	0	0	0	0	0	0	0	0	0	0	0
SNORD115-2	0	0	0	0	0	0	0	0	0	0	0	0	0	0	0	0	0	0	0	0	0	0	0	0	0	0	0	0	0	0	0	0	0	0	0	0	0	0	0	0	0	0	0	0	0	0	0	0	0
SNORD116-26	0	0	0	0	0	0	0	0	0	0	0	0	0	0	0	0	0	0	0	0	0	0	0	0	0	0	1	0	1	0	0	0	0	0	0	0	0	0	2	0	1	0	0	0	0	0	0	0	0
SNORD116-27	0	0	0	0	0	0	0	0	0	0	0	0	0	0	0	0	0	0	0	0	0	0	0	0	0	0	0	0	0	0	0	0	0	0	1	0	0	0	0	0	0	0	0	0	0	0	0	0	0
SNORD115-3	0	0	0	0	0	0	0	0	0	0	0	0	0	0	0	0	0	0	0	0	0	0	0	0	0	0	0	0	0	0	0	0	0	0	0	0	0	0	0	0	0	0	0	0	0	0	0	0	0
SNORD115-4	0	0	0	0	0	0	0	0	0	0	0	0	0	0	0	0	0	0	0	0	0	0	0	0	0	0	0	0	0	0	0	0	0	0	0	0	0	0	0	0	0	0	0	0	0	0	0	0	0
SNORD115-5	0	0	0	0	0	0	0	0	0	0	0	0	0	0	0	0	0	0	0	0	0	0	0	0	0	0	0	0	0	0	0	0	0	0	0	0	0	0	0	0	0	0	0	0	0	0	0	0	0
SNORD115-6	0	0	0	0	0	0	0	0	0	0	0	0	0	0	0	0	0	0	0	0	0	0	0	0	0	0	0	0	0	0	0	0	0	0	0	0	0	0	0	0	0	0	0	0	0	0	0	0	0
SNORD115-7	0	0	0	0	0	0	0	0	0	0	0	0	0	0	0	0	0	0	0	0	0	0	0	0	0	0	0	0	0	0	0	0	0	0	0	0	0	0	0	0	0	0	0	0	0	0	0	0	0
SNORD115-8	0	0	0	0	0	0	0	0	0	0	0	0	0	0	0	0	0	0	0	0	0	0	0	0	0	0	0	0	0	0	0	0	0	0	0	0	0	0	0	0	0	0	0	0	0	0	0	0	0
SNORD115-9	0	0	0	0	0	0	0	0	0	0	0	0	0	0	0	0	0	0	0	0	0	0	0	0	0	0	0	0	0	0	0	0	0	0	0	0	0	0	0	0	0	0	0	0	0	0	0	0	0
SNORD115-10	0	0	0	0	0	0	0	0	0	0	0	0	0	0	0	0	0	0	0	0	0	0	0	0	0	0	0	0	0	0	0	0	0	0	0	0	0	0	0	0	0	0	0	0	0	0	0	0	0
SNORD115-11	0	0	0	0	0	0	0	0	0	0	0	0	0	0	0	0	0	0	0	0	0	0	0	0	0	0	0	0	0	0	0	0	0	0	0	0	0	0	0	0	0	0	0	0	0	0	0	0	0
SNORD115-12	0	0	0	0	0	0	0	0	0	0	0	0	0	0	0	0	0	0	0	0	0	0	0	0	0	0	0	0	0	0	0	0	0	0	0	0	0	0	0	0	0	0	0	0	0	0	0	0	0
SNORD115-13	0	0	0	0	0	0	0	0	0	0	0	0	0	0	0	0	0	0	0	0	0	0	0	0	0	0	0	0	0	0	0	0	0	0	0	0	0	0	0	0	0	0	0	0	0	0	0	0	0
SNORD115-14	0	0	0	0	0	0	0	0	0	0	0	0	0	0	0	0	0	0	0	0	0	0	0	0	0	0	0	0	0	0	0	0	0	0	0	0	0	0	0	0	0	0	0	0	0	0	0	0	0
SNORD115-15	0	0	0	0	0	0	0	0	0	0	0	0	0	0	0	0	0	0	0	0	0	0	0	0	0	0	0	0	0	0	0	0	0	0	0	0	0	0	0	0	0	0	0	0	0	0	0	0	0
SNORD115-16	0	0	0	0	0	0	0	0	0	0	0	0	0	0	0	0	0	0	0	0	0	0	0	0	0	0	0	0	0	0	0	0	0	0	0	0	0	0	0	0	0	0	0	0	0	0	0	0	0
SNORD115-17	0	0	0	0	0	0	0	0	0	0	0	0	0	0	0	0	0	0	0	0	0	0	0	0	0	0	0	0	0	0	0	0	0	0	0	0	0	0	0	0	0	0	0	0	0	0	0	0	0
SNORD115-18	0	0	0	0	0	0	0	0	0	0	0	0	0	0	0	0	0	0	0	0	0	0	0	0	0	0	0	0	0	0	0	0	0	0	0	0	0	0	0	0	0	0	0	0	0	0	0	0	0
SNORD115-19	0	0	0	0	0	0	0	0	0	0	0	0	0	0	0	0	0	0	0	0	0	0	0	0	0	0	0	0	0	0	0	0	0	0	0	0	0	0	0	0	0	0	0	0	0	0	0	0	0
SNORD115-20	0	0	0	0	0	0	0	0	0	0	0	0	0	0	0	0	0	0	0	0	0	0	0	0	0	0	0	0	0	0	0	0	0	0	0	0	0	0	0	0	0	0	0	0	0	0	0	0	0
SNORD115-21	0	0	0	0	0	0	0	0	0	0	0	0	0	0	0	0	0	0	0	0	0	0	0	0	0	0	0	0	0	0	0	0	0	0	0	0	0	0	0	0	0	0	0	0	0	0	1	0	0
SNORD115-22	0	0	0	0	0	0	0	0	0	0	0	0	0	0	0	0	0	0	0	0	0	0	0	0	0	0	0	0	0	0	0	0	0	0	0	0	0	0	0	0	0	0	0	0	0	0	0	0	0
SNORD115-23	0	0	0	0	0	0	0	0	0	0	0	0	0	0	0	0	0	0	0	0	0	0	0	0	0	0	0	0	0	0	0	0	0	0	0	0	0	0	0	0	0	0	0	0	0	0	0	0	0
SNORD115-25	0	0	0	0	0	0	0	0	0	0	0	0	0	0	0	0	0	0	0	0	0	0	0	0	0	0	0	0	0	0	0	0	0	0	0	0	0	0	0	0	0	0	0	0	0	0	0	0	0
SNORD115-26	0	0	0	0	0	0	0	0	0	0	0	0	0	0	0	0	0	0	0	0	0	0	0	0	0	0	0	0	0	0	0	0	0	0	0	0	0	0	0	0	0	0	0	0	0	0	0	0	0
SNORD115-29	0	0	0	0	0	0	0	0	0	0	0	0	0	0	0	0	0	0	0	0	0	0	0	0	0	0	0	0	0	0	0	0	0	0	0	0	0	0	0	0	0	0	0	0	0	0	0	0	0
SNORD115-30	0	0	0	0	0	0	0	0	0	0	0	0	0	0	0	0	0	0	0	0	0	0	0	0	0	0	0	0	0	0	0	0	0	0	0	0	0	0	0	0	0	0	0	0	0	0	0	0	0
SNORD115-31	0	0	0	0	0	0	0	0	0	0	0	0	0	0	0	0	0	0	0	0	0	0	0	0	0	0	0	0	0	0	0	0	0	0	0	0	0	0	0	0	0	0	0	0	0	0	0	0	0
SNORD115-32	0	0	0	0	0	0	0	0	0	0	0	0	0	0	0	0	0	0	0	0	0	0	0	0	0	0	0	0	0	0	0	0	0	0	0	0	0	0	0	0	0	0	0	0	0	0	0	0	0
SNORD115-33	0	0	0	0	0	0	0	0	0	0	0	0	0	0	0	0	0	0	0	0	0	0	0	0	0	0	0	0	0	0	0	0	0	0	0	0	0	0	0	0	0	0	0	0	0	0	0	0	0
SNORD115-34	0	0	0	0	0	0	0	0	0	0	0	0	0	0	0	0	0	0	0	0	0	0	0	0	0	0	0	0	0	0	0	0	0	0	0	0	0	0	0	0	0	0	0	0	0	0	0	0	0
SNORD115-35	0	0	0	0	0	0	0	0	0	0	0	0	0	0	0	0	0	0	0	0	0	0	0	0	0	0	0	0	0	0	0	0	0	0	0	0	0	0	0	0	0	0	0	0	0	0	0	0	0
SNORD115-36	0	0	0	0	0	0	0	0	0	0	0	0	0	0	0	0	0	0	0	0	0	0	0	0	0	0	0	0	0	0	0	0	0	0	0	0	0	0	0	0	0	0	0	0	0	0	0	0	0
SNORD115-37	0	0	0	0	0	0	0	0	0	0	0	0	0	0	0	0	0	0	0	0	0	0	0	0	0	0	0	0	0	0	0	0	0	0	0	0	0	0	0	0	0	0	0	0	0	0	0	0	0
SNORD115-38	0	0	0	0	0	0	0	0	0	0	0	0	0	0	0	0	0	0	0	0	0	0	0	0	0	0	0	0	0	0	0	0	0	0	0	0	0	0	0	0	0	0	0	0	0	0	0	0	0
SNORD115-39	0	0	0	0	0	0	0	0	0	0	0	0	0	0	0	0	0	0	0	0	0	0	0	0	0	0	0	0	0	0	0	0	0	0	0	0	0	0	0	0	0	0	0	0	0	0	0	0	0
SNORD115-40	0	0	0	0	0	0	0	0	0	0	0	0	0	0	0	0	0	0	0	0	0	0	0	0	0	0	0	0	0	0	0	0	0	0	0	0	0	0	0	0	0	0	0	0	0	0	0	0	0
SNORD115-41	0	0	0	0	0	0	0	0	0	0	0	0	0	0	0	0	0	0	0	0	0	0	0	0	0	0	0	0	0	0	0	0	0	0	0	0	0	0	0	0	0	0	0	0	0	0	0	0	0
SNORD115-42	0	0	0	0	0	0	0	0	0	0	0	0	0	0	0	0	0	0	0	0	0	0	0	0	0	0	0	0	0	0	0	0	0	0	0	0	0	0	0	0	0	0	0	0	0	0	0	0	0
SNORD115-43	0	0	0	0	0	0	0	0	0	0	0	0	0	0	0	0	0	0	0	0	0	0	0	0	0	0	0	0	0	0	0	0	0	0	0	0	0	0	0	0	0	0	0	0	0	0	0	0	0
SNORD115-44	0	0	0	0	0	0	0	0	0	0	0	0	0	0	0	0	0	0	0	0	0	0	0	0	0	0	0	0	0	0	0	0	0	0	0	0	0	0	0	0	0	0	0	0	0	0	0	0	0
MIR675	24	2	7	8	10	0	2	16	3	19	0	3	0	3	8	18	13	3	1	5	13	1	1	17	4	6	7	5	8	5	10	9	16	19	6	4	33	9	11	9	55	9	11	18	22	33	11	3	1
SNORD116-28	0	0	0	0	0	0	1	0	0	0	0	0	0	0	0	0	0	0	1	0	0	0	0	0	0	0	0	0	0	0	0	0	0	1	0	0	0	0	1	0	0	0	0	2	0	0	0	0	0
SNORD116-29	0	0	0	0	0	0	0	0	0	0	0	0	0	0	0	0	0	0	0	0	0	0	0	0	0	0	0	0	0	0	1	0	0	0	0	1	1	0	0	0	0	1	0	0	0	1	0	0	0
SNORD115-48	0	0	0	0	0	0	0	0	0	0	0	0	0	0	0	0	0	0	0	0	0	0	0	0	0	0	0	0	0	0	0	0	0	0	0	0	0	0	0	0	0	0	0	0	0	0	0	0	0
PDZK1P1	21	2	1	11	13	12	29	265	15	7	6	19	3	1	29	3	550	14	73	12	12	14	11	70	18	26	23	93	57	11	91	18	20	163	60	265	71	481	14	62	26	138	11	14	20	60	128	18	4
SNORD115-24	0	0	0	0	0	0	0	0	0	0	0	0	0	0	0	0	0	0	0	0	0	0	0	0	0	0	0	0	0	0	0	0	0	0	0	0	0	0	0	0	0	0	0	0	0	0	0	0	0
SNORD115-27	0	0	0	0	0	0	0	0	0	0	0	0	0	0	0	0	0	0	0	0	0	0	0	0	0	0	0	0	0	0	0	0	0	0	0	0	0	0	0	0	0	0	0	0	0	0	0	0	0
SNORD115-28	0	0	0	0	0	0	0	0	0	0	0	0	0	0	0	0	0	0	0	0	0	0	0	0	0	0	0	0	0	0	0	0	0	0	0	0	0	0	0	0	0	0	0	0	0	0	0	0	0
SNORD115-45	0	0	0	0	0	0	0	1	0	0	0	0	0	0	0	0	0	0	0	0	0	0	0	0	0	0	0	0	0	0	0	0	0	0	0	0	0	0	0	0	0	0	0	0	0	0	0	0	0
SNORD115-47	0	0	0	0	0	0	0	0	0	0	0	0	0	0	0	0	0	0	0	0	0	0	0	0	0	0	0	0	0	0	0	0	0	0	0	0	0	0	0	0	0	0	0	0	0	0	0	0	0
DDTL	249	125	343	491	424	111	716	575	152	109	163	163	134	212	290	262	493	328	809	339	203	127	251	352	415	216	269	267	296	376	302	327	245	315	323	329	314	339	451	290	248	323	394	591	383	301	299	320	114
TLX1NB	0	0	0	0	0	0	1	0	0	0	0	0	0	0	0	0	0	0	1	1	0	0	1	0	1	0	0	0	0	1	0	0	0	0	0	1	0	0	0	0	0	0	0	0	0	0	0	0	0
NAALADL1	89	31	37	175	148	35	78	171	37	37	9	34	24	55	52	74	126	51	98	47	84	16	65	77	62	92	108	98	88	58	150	164	118	96	142	102	87	106	97	98	87	126	116	121	143	207	121	94	26
CDKN2B-AS1	2	1	0	5	6	2	13	3	1	3	3	6	1	2	1	5	5	3	14	4	1	3	2	4	2	3	4	2	4	2	2	6	4	1	5	1	2	5	3	4	0	4	4	8	4	5	0	2	2
GUSBP17	14	4	5	33	12	5	29	66	2	7	1	4	2	1	8	14	20	6	32	13	11	3	21	17	20	29	35	23	35	19	39	16	39	46	31	32	30	37	16	33	29	39	9	17	36	31	18	12	5
SIGLEC14	65	30	13	167	43	69	95	95	28	17	19	77	15	1	80	82	36	19	98	57	19	55	93	59	45	85	43	145	44	4	60	141	105	31	34	106	73	88	116	74	93	52	3	155	65	49	44	76	0
TRK-TTT3-4	1	0	0	1	0	0	0	1	0	1	0	0	0	0	0	0	1	0	0	0	0	0	0	0	1	1	0	0	0	0	0	1	1	1	1	0	1	1	0	0	1	0	2	1	0	2	1	1	0
TRV-CAC1-5	1	0	0	0	0	0	0	0	0	0	0	0	0	0	0	0	0	0	0	0	0	1	0	0	0	0	0	0	0	0	0	0	0	0	0	0	0	0	0	0	1	0	0	0	0	0	0	0	0
NINJ2-AS1	166	32	19	159	114	57	294	593	34	45	27	216	39	42	79	65	187	42	364	59	235	60	94	87	171	343	217	206	338	85	219	121	241	181	389	273	257	358	138	138	262	302	133	119	269	194	208	125	99
ACOT8	222	103	289	392	300	78	439	495	95	85	57	137	99	110	176	203	389	232	524	294	232	70	243	299	241	204	271	259	320	358	331	236	301	289	369	294	335	327	324	315	396	420	342	423	458	396	313	376	114
ABI1	1542	687	505	3073	2763	2134	6181	5369	609	672	2059	2078	558	701	1385	1437	2676	1190	5489	2591	2173	1931	3427	2874	3071	2756	3011	2912	2888	2446	2509	2771	2707	3171	3265	3147	3088	3200	3876	3125	3198	1922	2855	3474	2680	3127	2533	2903	1619
GNPDA1	504	168	197	946	1082	439	1204	1440	179	220	364	339	171	249	479	517	896	398	1294	672	480	367	895	817	757	582	791	900	445	617	526	922	766	569	778	921	702	863	1043	855	821	627	679	1186	758	867	748	803	333
MIMT1	1	0	0	0	1	0	0	3	0	0	0	0	0	0	0	1	0	0	0	0	4	0	0	0	1	2	2	0	1	0	1	0	0	1	0	0	2	0	0	1	2	0	0	0	0	2	0	0	0
KCNE3	61	11	5	81	57	32	32	120	20	19	23	39	16	19	24	69	98	30	121	31	32	53	96	53	64	89	95	150	43	53	129	92	176	67	99	127	90	125	88	151	104	85	50	100	57	118	102	48	13
ZBTB33	622	138	50	1099	1077	1210	2456	3602	202	259	986	1121	187	149	284	308	1339	371	2616	978	1190	1110	1342	1117	1306	1486	2004	1853	1691	670	1468	1047	1573	2031	1789	1672	2396	2121	1866	2151	2010	1038	993	1599	1327	1785	1346	1165	876
SNHG8	993	480	252	2884	2181	1207	2060	3994	421	345	705	1321	731	642	1040	855	2191	929	2998	1787	1512	1085	866	1262	1940	1163	3563	1193	1232	1252	1815	1302	2118	2471	2857	1251	3047	2654	1527	1095	976	2451	1426	1793	1065	1693	1145	2508	981
GTF2IP4	1316	414	188	2365	1652	1549	4663	4802	538	531	1356	1929	476	500	919	904	2166	1184	4788	1978	1632	1793	2229	2141	2394	2170	2721	2821	2254	1625	2139	1718	2590	2673	2382	2950	3079	2999	2257	2443	2655	2166	2244	2950	2204	2449	2541	2065	1218
GS1-600G8.3	0	0	0	0	0	0	0	0	0	0	0	0	0	0	0	1	0	0	0	0	1	0	0	0	0	0	0	0	0	0	0	0	0	0	0	0	0	0	2	0	0	0	0	0	0	0	0	0	0
CDH3	1013	2734	5367	6036	4152	2271	6691	2264	1820	708	1802	2606	2224	3426	3466	4052	1179	2592	7960	3990	1347	4007	6091	4325	6163	1157	1133	1029	1381	7684	1347	3666	991	1623	1313	1283	1241	1257	9561	879	1030	1323	6014	9992	1954	1517	1216	4420	906
TANK	525	238	111	1097	931	1147	2193	2097	221	231	843	871	186	259	496	542	1465	407	2161	876	720	976	1322	1019	1213	844	1058	1110	1101	797	1003	973	984	1253	1120	1305	988	1495	1524	1124	1057	851	1015	1424	895	1049	909	1017	887
TTTY21B	0	0	0	0	0	0	0	0	0	0	0	0	0	0	0	0	0	0	0	0	0	0	0	0	0	0	0	0	0	0	0	0	0	0	0	0	0	0	0	0	0	0	0	0	0	0	0	0	0
TTTY1B	1	0	0	0	0	0	0	0	0	0	0	0	0	0	0	0	1	0	0	0	0	0	0	0	1	0	2	0	0	0	0	0	0	1	0	0	0	1	0	0	0	0	0	0	0	1	0	0	0
TTTY2B	7	0	0	0	0	0	0	0	0	0	0	0	0	0	1	0	1	2	0	3	0	0	0	1	5	0	5	0	0	3	0	1	0	5	3	0	4	10	1	1	3	3	2	2	0	6	0	0	1
TTTY8B	0	0	0	0	0	0	0	0	0	0	0	0	0	0	0	0	0	0	0	0	0	0	0	0	0	0	0	0	0	0	0	0	0	0	0	0	0	1	0	0	0	0	0	0	0	1	0	0	0
TTTY7B	1	0	0	0	0	0	0	0	0	0	0	0	0	0	0	0	0	0	0	1	0	0	0	0	1	0	1	0	0	1	0	0	0	0	0	0	0	0	0	0	0	0	0	0	0	1	0	0	1
TTTY23B	0	0	0	0	0	0	0	0	0	0	0	0	0	0	0	0	0	0	0	0	0	0	0	0	0	0	0	0	0	0	0	0	0	0	0	0	0	0	0	0	0	0	0	0	0	0	0	0	0
LOC100101148	10	2	5	13	3	2	8	20	5	5	1	1	3	2	10	3	13	6	12	6	6	2	6	5	13	11	20	14	15	5	11	9	15	22	18	12	13	9	10	22	17	12	7	15	15	22	16	5	4
HAVCR1P1	4	0	0	3	2	0	6	15	0	2	4	0	0	2	2	0	17	1	6	1	3	0	1	1	5	5	12	14	5	3	9	2	10	13	9	10	14	8	1	7	6	15	4	11	3	7	6	2	0
POM121C	813	417	656	2319	2083	835	2452	2280	360	339	946	599	371	319	694	889	1068	839	2653	1524	1042	715	1591	2152	1282	1072	1257	1217	1213	1850	1149	1275	1236	1474	1303	1183	1201	1021	2415	1314	1293	1365	1296	2399	1173	1700	1031	1242	638
PMS2P7	17	4	2	28	15	10	39	58	6	8	7	13	5	5	11	11	25	12	46	15	17	12	20	18	29	21	27	26	34	13	25	22	35	55	25	31	33	27	22	28	29	25	19	21	21	31	24	18	12
ZSCAN30	104	15	11	140	79	55	136	313	29	32	58	56	23	18	46	56	173	41	226	85	78	76	128	116	149	150	189	224	114	85	142	105	226	196	212	217	167	231	148	163	195	154	110	150	113	210	159	104	51
H2BW3P	6	1	1	13	3	2	4	16	1	4	5	3	3	3	3	4	13	4	13	2	4	4	7	5	7	11	10	14	6	2	14	4	13	13	14	3	4	11	9	15	14	7	9	10	16	14	9	4	1
ANKRD26P3	0	0	0	0	0	0	0	1	0	0	0	0	0	0	0	0	0	0	0	0	0	0	0	0	0	3	0	0	1	0	2	0	3	0	2	1	0	0	0	0	0	0	0	0	0	2	0	1	0
SRA1	380	290	317	907	1072	434	1054	822	173	168	347	348	240	359	554	498	584	447	1144	606	342	272	616	908	561	362	436	309	391	577	371	695	461	405	425	463	470	435	854	421	465	318	623	926	634	591	463	601	419
SNORD119	0	1	0	1	0	0	3	3	0	0	0	0	1	1	0	0	0	2	7	1	1	0	4	1	1	1	1	0	1	3	0	0	0	2	0	0	0	1	0	2	1	5	0	0	1	0	1	3	0
SNORD121A	0	0	0	1	0	0	0	0	0	0	0	0	0	0	0	0	0	0	0	1	0	0	0	0	1	1	0	0	0	0	0	1	1	1	0	2	1	1	0	0	0	0	0	0	1	0	0	1	0
SNORD125	1	0	0	1	6	0	8	0	0	2	3	2	0	4	3	2	2	1	6	5	1	2	2	8	3	0	2	0	1	7	0	6	2	2	2	2	3	2	1	3	2	3	0	3	1	1	4	5	0
SNORD19B	0	1	0	5	4	2	21	30	0	2	2	8	0	3	3	1	2	1	18	7	1	3	12	4	7	9	9	4	8	1	4	1	5	19	4	6	9	8	4	8	7	0	3	1	4	4	4	6	3
SNORD105B	0	0	0	1	2	0	0	0	1	0	0	0	0	0	0	0	0	0	0	0	0	0	0	0	0	0	0	0	0	0	0	0	0	0	0	0	0	0	0	0	0	0	0	0	0	0	0	0	0
SNORD123	1	0	0	1	0	0	0	5	0	0	2	1	0	0	1	0	2	0	0	0	0	0	2	0	2	3	2	0	0	1	1	1	0	1	1	2	1	1	0	1	3	1	0	3	1	1	1	0	0
UCKL1-AS1	22	9	17	73	35	32	55	59	15	14	29	32	15	20	15	28	31	26	99	35	21	31	27	48	35	26	34	34	46	47	26	30	40	42	37	37	31	24	49	42	40	32	33	67	34	55	35	33	20
SNORD127	0	0	0	0	0	0	2	2	0	0	2	2	0	0	0	0	1	0	1	0	0	0	1	1	0	2	0	1	4	0	0	0	0	2	1	1	0	2	1	0	0	0	2	0	1	1	0	1	2
SNORD126	0	0	0	0	0	0	0	0	0	0	0	0	0	0	0	0	0	0	0	0	0	0	0	0	0	0	0	1	0	0	0	0	0	1	0	0	0	0	0	0	0	0	0	0	0	0	0	0	0
SNORD11B	0	0	0	0	0	0	0	0	0	1	1	1	0	0	0	0	0	0	0	0	0	0	0	0	1	0	0	0	0	0	0	0	0	0	0	1	0	0	0	0	0	0	0	0	0	0	0	0	0
SNORD12B	1	0	1	2	1	0	9	4	0	0	8	5	0	1	0	0	0	1	6	0	0	2	8	1	2	0	1	5	4	0	2	1	0	3	3	0	5	1	2	0	2	3	0	0	0	0	4	3	5
SNORD111B	0	0	0	0	0	0	0	0	0	0	0	0	0	0	0	0	0	0	0	0	0	0	0	0	0	0	0	0	0	0	0	0	0	0	0	0	0	0	1	0	0	0	0	0	1	0	0	2	0
LIN28B-AS1	0	0	0	0	0	0	0	0	0	0	0	0	0	0	0	0	0	0	0	0	0	0	0	0	0	0	0	0	0	0	0	0	0	0	0	0	0	0	0	0	0	0	0	0	0	0	0	0	0
LINC00583	0	0	0	0	0	0	0	0	0	0	0	0	0	0	0	0	0	0	0	0	0	0	0	0	0	0	0	0	0	0	0	0	0	0	0	0	0	0	0	0	0	0	0	0	0	0	0	0	0
TMEM170B	113	14	15	207	244	209	500	473	18	61	111	175	20	44	66	79	270	39	447	206	230	210	268	242	138	393	283	346	348	114	252	141	468	306	276	346	288	404	421	359	297	163	156	207	241	269	251	166	180
FAM138E	1	0	1	1	0	0	0	1	0	0	0	0	0	0	0	0	0	0	0	0	0	0	0	0	0	0	1	0	0	0	2	0	0	1	0	0	0	0	0	1	1	1	0	0	1	1	0	0	2
SNORD58C	0	0	1	4	1	10	23	24	1	0	4	9	5	2	3	5	11	2	22	7	2	9	20	3	20	10	23	6	17	1	6	6	10	16	13	12	17	16	2	11	14	7	5	4	8	7	14	16	0
SCARNA27	0	0	0	0	0	0	1	0	0	0	2	0	0	0	0	0	1	0	3	1	1	2	0	0	1	1	0	1	0	3	1	0	1	2	2	4	2	0	1	2	5	2	0	1	0	1	0	0	0
SNORA84	0	0	0	3	4	0	1	1	0	0	0	0	0	0	1	1	0	0	1	1	1	1	2	2	1	0	1	0	0	5	0	1	0	1	2	0	0	0	1	1	0	0	3	1	1	0	1	2	0
SNORA36C	0	0	0	0	0	0	0	0	0	0	0	0	0	0	0	0	0	0	0	0	0	0	0	0	0	0	0	1	0	0	0	0	0	0	0	0	0	0	0	0	0	0	0	0	0	0	0	0	0
SNORA38B	0	0	0	0	3	0	1	1	0	0	0	0	0	0	0	0	0	1	0	0	0	0	0	0	0	0	1	0	1	2	0	0	0	0	0	0	2	0	0	0	0	0	0	0	0	0	0	0	0
SNORA70B	0	0	0	1	0	0	0	2	0	0	0	0	0	1	3	0	0	0	2	0	1	0	0	0	0	0	1	0	0	0	1	1	2	1	1	2	0	0	0	1	1	6	0	0	0	1	1	0	0
SNORA70C	0	0	0	0	0	0	0	0	0	0	0	0	0	0	0	0	0	0	0	0	0	0	0	0	0	0	0	0	0	0	0	0	0	0	0	0	0	0	0	0	0	0	0	0	0	0	0	0	0
SNORA11B	0	0	0	0	0	0	1	0	0	0	0	0	0	0	0	0	0	0	0	0	0	0	0	0	0	0	0	0	0	0	0	0	0	2	0	0	0	0	0	0	0	0	1	0	0	0	1	0	0
SNORA11C	0	0	0	0	0	0	0	0	0	0	0	0	0	0	0	0	0	0	0	0	0	0	0	0	0	0	0	0	0	0	0	0	0	0	0	0	0	0	0	0	0	0	0	0	0	0	0	0	0
SNORA11D	1	0	0	0	0	0	0	0	0	0	0	0	0	0	1	1	0	1	2	0	1	0	0	1	0	0	0	1	0	0	1	0	1	0	0	0	0	0	1	1	0	0	1	1	0	1	1	0	0
HOTAIR	91	30	10	24	75	106	90	285	30	55	37	88	16	18	35	28	148	54	147	54	50	107	97	42	112	105	203	79	91	98	121	46	113	254	156	284	203	221	41	193	311	208	66	39	362	459	102	45	37
ZGLP1	12	6	3	24	2	8	26	27	10	9	5	6	10	7	5	12	21	19	49	18	2	7	9	7	14	13	31	9	9	18	15	11	18	21	18	16	19	19	7	17	24	9	10	12	24	23	11	18	6
FAM86JP	27	21	9	69	98	29	95	68	15	13	22	30	15	32	36	29	36	33	95	52	26	26	41	57	59	37	69	52	39	34	39	30	52	30	65	27	60	50	77	58	35	44	49	53	36	47	26	59	23
FMR1-AS1	0	0	0	0	0	0	1	3	0	0	0	0	0	0	1	0	0	0	1	0	0	0	0	0	0	4	2	3	1	3	0	1	0	4	0	4	1	1	1	0	1	0	0	3	2	2	0	0	0
MIR298	0	0	0	0	0	0	0	0	0	0	0	0	0	0	0	0	0	0	1	0	0	0	0	0	0	0	0	1	0	0	0	0	0	0	0	0	0	0	0	0	0	0	0	0	0	0	0	0	0
MIR300	0	0	0	0	0	0	0	0	0	0	0	0	0	0	0	0	0	0	0	0	0	0	0	0	0	0	0	0	0	0	0	0	0	0	0	0	0	0	0	0	0	0	0	0	0	0	0	0	0
VTRNA2-1	0	0	0	0	2	0	0	0	0	0	0	0	0	1	1	0	0	2	0	5	1	0	1	0	3	0	0	1	0	0	0	1	1	0	0	0	0	0	1	1	1	0	0	0	3	2	0	0	3
MIR509-2	0	0	0	0	0	0	0	0	0	0	0	0	0	0	0	0	0	0	0	0	0	0	0	0	0	0	0	0	0	0	0	0	0	0	0	0	0	0	0	0	0	0	0	0	0	0	0	0	0
MIR450B	0	0	0	0	0	0	0	0	0	0	0	0	0	0	0	0	0	0	0	0	0	0	0	0	0	0	0	0	0	0	0	0	0	0	0	0	0	0	0	0	0	0	0	0	0	0	0	0	0
MIR890	0	0	0	0	0	0	0	0	0	0	0	0	0	0	0	0	0	0	0	0	0	0	0	0	0	0	0	0	0	0	0	0	0	0	0	0	0	0	0	0	0	0	0	0	0	0	0	0	0
MIR891B	0	0	0	0	0	0	0	0	0	0	0	0	0	0	0	0	0	0	0	0	0	0	0	0	0	0	0	0	0	0	0	0	0	0	0	0	0	0	0	0	0	0	0	0	0	0	0	0	0
MIR888	0	0	0	0	0	0	0	0	0	0	0	0	0	0	0	0	0	0	0	0	0	0	0	0	0	0	0	0	0	0	0	0	0	0	0	0	0	0	0	0	0	0	0	0	0	0	0	0	0
MIR892B	0	0	0	0	0	0	0	0	0	0	0	0	0	0	0	0	0	0	0	0	0	0	0	0	0	0	0	0	0	0	0	0	0	0	0	0	0	0	0	0	0	0	0	0	0	0	0	0	0
MIR541	0	0	0	0	0	0	0	0	0	0	0	0	0	0	0	0	0	0	0	0	0	0	0	0	0	0	0	0	0	0	0	0	0	0	0	0	0	0	0	0	0	0	0	0	0	0	0	0	0
MIR875	0	0	0	0	0	0	0	0	0	0	0	0	0	0	0	0	0	0	0	0	0	0	0	0	0	0	0	0	0	0	0	0	0	1	0	0	0	0	0	0	0	0	0	0	0	0	0	0	0
MIR876	0	0	0	0	0	0	0	0	0	0	0	0	0	0	0	0	0	0	0	0	0	0	0	0	0	0	0	0	0	0	0	0	0	0	0	0	0	0	0	0	0	0	0	0	0	0	0	0	0
MIR147B	20	54	19	76	35	122	276	184	23	16	39	183	38	90	72	92	121	74	250	98	70	113	212	130	183	49	83	71	36	105	49	27	41	76	94	103	63	162	236	59	36	57	188	193	51	38	107	232	114
MIR744	0	0	0	4	0	0	1	0	0	0	1	0	0	1	0	0	0	0	0	0	0	1	1	0	0	0	1	2	0	2	0	0	1	0	1	0	0	0	1	0	1	0	1	3	0	0	0	1	0
MIR877	1	0	1	1	0	0	1	0	1	0	0	1	0	0	0	0	1	0	1	1	0	0	1	0	1	0	2	0	1	1	0	1	0	0	1	0	0	0	0	1	3	0	0	0	0	2	1	0	0
MIR665	0	0	0	0	0	0	0	0	0	0	0	0	0	0	0	0	0	0	0	0	0	0	0	0	0	0	0	0	0	0	0	0	0	0	0	0	0	0	0	0	0	0	0	0	0	0	0	0	0
MIR873	0	0	0	0	0	0	0	0	0	0	0	0	0	0	0	0	0	0	0	0	0	0	0	0	0	0	0	0	0	0	0	0	0	0	0	0	0	0	0	0	0	0	0	0	0	0	0	0	0
MIR374B	0	0	0	1	0	0	2	2	0	0	0	0	0	0	0	0	2	0	3	0	0	1	1	1	1	3	2	5	0	0	0	0	1	3	1	1	1	1	1	2	2	1	1	2	0	1	1	1	0
MIR301B	0	0	0	0	0	0	0	0	0	0	0	0	0	0	0	0	0	0	0	0	0	0	0	0	0	0	0	0	0	0	0	0	0	0	0	0	0	0	0	0	0	0	0	0	0	0	0	0	0
MIR216B	0	0	0	0	0	0	0	0	0	0	0	0	0	0	0	0	0	0	0	0	0	0	0	0	0	0	0	0	0	0	0	0	0	0	0	0	0	0	0	0	0	0	0	0	0	0	0	0	0
MIR920	0	0	0	0	0	0	0	0	0	0	0	0	0	0	0	0	0	0	0	0	1	0	0	0	0	0	0	0	0	0	0	0	0	0	0	1	0	0	0	0	0	0	0	0	0	0	0	0	0
MIR922	10	5	3	33	17	12	17	19	5	1	11	10	3	2	11	8	16	6	23	13	10	8	19	22	13	11	28	16	9	15	13	12	21	14	17	17	13	13	15	19	17	9	13	30	10	18	12	15	6
MIR924	0	0	0	0	0	0	0	0	0	0	0	0	0	0	0	0	0	0	0	0	0	0	0	0	0	1	0	0	0	0	0	0	0	0	0	0	0	0	0	0	0	0	0	0	0	0	0	0	0
MIR934	0	0	0	0	0	0	0	0	0	0	0	0	0	0	0	0	0	0	0	0	0	0	0	0	0	0	0	0	0	0	0	0	0	0	0	0	0	0	0	0	0	0	0	0	0	0	0	0	0
MIR935	0	0	0	0	0	0	0	0	0	0	0	0	0	0	0	0	0	0	0	0	0	0	0	0	0	0	0	0	0	0	0	0	0	0	0	0	0	0	0	0	0	0	0	0	0	0	0	0	0
MIR936	161	69	106	212	342	44	187	437	49	105	32	42	64	31	67	118	112	100	225	109	323	26	89	216	78	132	268	138	210	160	221	167	171	207	239	134	274	178	284	197	293	225	170	269	252	239	199	114	23
MIR938	0	0	0	2	3	0	1	1	0	0	0	0	0	0	0	1	0	0	2	2	0	0	0	0	0	1	1	0	0	0	0	1	2	1	1	1	0	2	1	0	3	0	0	1	1	2	0	2	0
MIR940	0	0	0	2	0	0	1	1	0	0	0	0	1	1	1	0	0	1	2	1	0	0	0	2	0	0	1	0	0	1	1	1	0	0	1	0	0	0	1	1	1	0	1	0	0	1	0	0	0
MIR941-1	1	0	1	0	0	0	0	0	0	0	0	0	0	1	0	0	0	0	0	0	0	0	0	0	0	0	0	0	1	0	0	0	0	0	0	0	0	0	1	0	0	0	0	0	0	0	0	0	0
MIR941-4	0	0	0	0	0	0	0	0	0	0	0	0	0	0	0	0	0	0	0	0	0	0	0	0	0	0	0	0	0	0	0	0	0	0	0	0	0	0	0	0	0	0	0	0	0	0	0	0	0
MIR942	0	0	0	0	0	0	0	0	0	0	0	0	0	0	0	0	0	0	0	0	0	0	1	0	0	0	0	0	0	0	0	0	0	0	0	0	0	0	0	0	0	0	0	0	0	2	0	0	0
MIR943	7	10	6	23	21	4	10	9	7	7	4	3	5	8	6	10	6	9	13	10	13	5	8	14	8	8	13	8	18	14	8	8	4	7	16	4	7	6	22	7	6	15	10	23	21	13	9	11	5
MIR708	1	0	0	0	0	0	0	1	0	0	0	0	0	0	0	0	1	1	0	0	0	0	0	0	0	0	0	3	0	0	1	0	1	1	0	0	0	0	0	1	0	0	0	0	0	1	0	1	0
MIR885	0	0	0	0	0	0	0	0	0	0	0	0	0	0	0	0	0	0	0	0	0	0	0	0	0	0	0	0	0	0	0	0	0	0	0	0	0	0	0	0	0	0	0	0	0	0	0	0	0
MIR543	0	0	0	0	0	0	1	0	0	0	0	0	0	0	0	0	0	0	0	0	0	0	0	0	0	1	0	0	1	0	0	0	0	0	0	0	0	0	0	0	0	0	0	0	0	1	0	0	0
MIR208B	0	0	0	0	0	0	0	0	0	0	0	0	0	0	0	0	1	0	0	0	0	0	0	0	0	0	0	0	0	0	0	0	0	0	0	0	0	0	0	0	0	0	0	0	0	0	0	0	0
MIR509-3	0	0	0	0	0	0	0	0	0	0	0	0	0	0	0	0	0	0	0	0	0	0	0	0	0	0	0	0	0	0	0	0	0	0	0	0	0	0	0	0	0	0	0	0	0	0	0	0	0
MIR937	7	4	13	20	17	5	17	17	1	5	3	2	4	1	4	6	8	5	33	14	23	4	17	20	7	3	11	7	13	19	9	9	7	10	8	8	13	6	26	9	12	18	15	31	18	10	10	11	3
MIR941-2	0	0	0	0	0	0	0	0	0	0	0	0	0	0	0	0	0	0	0	0	0	0	0	0	0	0	0	0	0	0	0	0	0	0	0	0	0	0	0	0	0	0	0	0	0	0	0	0	0
MIR944	0	0	0	1	1	0	1	2	0	0	0	0	0	0	0	0	0	0	0	0	0	0	0	1	0	1	0	6	0	0	0	0	0	0	0	0	0	0	0	0	0	0	0	0	0	0	0	0	0
MIR891A	0	0	0	0	0	0	0	0	0	0	0	0	0	0	0	0	0	0	0	0	0	0	0	0	0	0	0	0	0	0	0	0	0	0	0	0	0	0	0	0	0	0	0	0	0	0	0	0	0
MIR892A	0	0	0	0	0	0	0	0	0	0	0	0	0	0	0	0	0	0	0	0	0	0	0	0	0	0	0	0	0	0	0	0	0	0	0	0	0	0	0	0	0	0	0	0	0	0	0	0	0
MIR874	0	0	0	0	0	0	0	0	0	0	0	0	0	0	0	0	0	0	1	0	0	0	0	0	0	0	0	0	0	0	0	0	0	0	0	0	0	0	0	0	0	0	0	0	0	0	0	0	0
MIR889	0	0	0	0	0	0	0	0	0	0	0	0	0	0	0	0	0	0	0	0	0	0	0	0	0	0	0	0	0	0	0	0	0	0	0	0	0	0	0	0	0	0	0	0	0	0	0	0	0
MIR190B	0	0	0	0	0	0	0	0	0	0	0	0	0	0	0	0	0	0	0	0	0	0	0	0	0	0	0	0	0	0	0	0	0	0	0	0	0	0	0	0	0	0	0	0	0	0	0	0	0
MIR887	0	0	0	1	0	0	0	1	0	0	0	0	0	0	0	0	0	0	0	0	0	0	0	0	0	0	0	0	0	0	0	0	0	0	1	0	0	0	0	0	0	1	0	0	0	0	0	0	0
MIR760	1	1	0	1	0	0	1	0	0	0	0	0	0	0	0	1	0	1	0	0	0	0	0	0	0	1	0	0	0	0	1	1	0	0	0	0	0	0	1	0	0	0	1	1	1	0	0	0	0
MIR921	0	0	0	0	0	0	0	0	0	0	0	0	0	0	0	0	0	0	0	0	0	0	0	0	0	0	0	0	0	0	0	0	0	0	0	0	0	0	0	0	0	0	0	0	0	0	0	0	0
MIR933	0	0	0	0	0	0	0	0	0	0	0	0	0	0	0	0	0	0	0	0	0	0	0	0	1	0	0	0	0	0	0	0	0	0	0	0	0	0	0	0	0	0	0	0	0	0	0	0	0
MIR939	25	12	23	30	26	2	33	41	15	14	4	8	13	11	19	19	26	27	62	23	14	2	21	15	19	20	42	13	35	13	21	23	25	13	39	20	22	22	22	19	35	24	27	20	29	28	27	16	2
MIR941-3	0	0	0	0	0	0	0	0	0	0	0	0	0	0	0	0	0	0	0	0	0	0	0	0	0	0	0	0	0	0	0	0	0	0	0	0	0	0	0	0	0	0	0	0	0	0	0	0	0
MIR297	0	0	0	0	0	0	0	0	0	0	0	0	0	0	0	0	0	0	0	0	0	0	0	0	0	0	0	0	0	0	0	0	0	0	0	0	0	0	0	0	0	0	0	0	0	0	0	0	0
MIR365A	0	0	0	0	0	1	0	0	0	0	0	0	0	0	0	0	0	0	0	1	0	0	1	0	0	0	0	0	0	0	0	1	2	2	2	0	0	0	0	0	3	0	0	0	0	1	0	0	0
MIR365B	0	1	0	0	0	0	0	1	0	2	0	0	0	0	0	0	0	0	0	0	0	0	0	0	0	0	0	1	0	0	0	1	0	0	0	0	0	0	1	0	0	0	0	0	0	0	0	1	0
LOC100126447	0	0	0	0	0	0	0	4	0	0	0	0	0	0	0	0	0	0	0	0	0	0	0	0	0	0	0	0	0	0	0	1	0	0	0	0	2	0	0	0	0	0	0	1	0	1	0	0	0
GJE1	0	0	0	0	0	0	0	0	0	0	0	0	0	0	0	0	0	0	0	0	0	0	0	0	0	0	0	0	0	0	0	0	0	0	0	0	0	0	0	0	0	0	0	0	0	0	0	0	0
LOC100126584	0	0	0	0	2	0	1	0	0	0	0	0	0	0	0	0	1	0	1	0	0	0	3	0	0	0	0	2	1	0	1	0	0	0	1	1	0	2	1	0	1	0	0	0	1	2	1	0	0
LINC00322	0	0	0	0	0	0	2	2	0	0	0	0	0	0	0	0	0	1	1	0	4	0	1	0	0	0	2	2	0	0	1	0	1	2	1	1	1	0	2	5	1	0	2	0	0	0	1	1	0
SNAR-G1	0	0	0	0	3	0	0	0	0	0	0	0	0	0	4	0	1	2	2	1	3	0	0	0	0	0	0	1	0	8	0	0	0	0	0	1	0	1	0	0	0	1	1	0	0	0	1	0	0
SNAR-F	0	0	0	0	0	0	0	0	0	0	0	0	0	0	0	0	0	0	0	0	0	0	0	0	0	0	0	0	0	0	0	0	0	0	0	0	0	0	0	0	0	0	0	0	0	0	0	0	0
NAV2-AS6	16	3	0	11	36	17	11	30	3	4	2	16	2	3	16	15	28	9	16	6	44	1	18	13	12	15	19	34	23	11	27	8	28	17	15	21	12	25	31	23	17	20	18	28	17	28	23	19	5
EGOT	0	0	0	6	1	0	4	7	0	0	0	0	1	1	1	1	2	1	4	1	0	2	0	1	3	2	4	5	7	1	3	0	8	9	5	2	6	4	1	1	5	3	1	1	1	1	4	1	2
GHRLOS	46	18	14	90	44	20	103	155	12	17	12	18	15	17	36	32	70	33	130	56	55	12	64	56	60	63	69	65	71	41	63	62	70	93	77	80	74	67	74	75	83	48	68	62	72	79	71	66	10
SNAR-A1	0	0	0	0	0	0	0	0	0	0	0	0	0	0	0	0	0	0	0	0	0	0	0	0	0	0	0	0	0	0	0	0	0	0	0	0	0	0	0	0	0	0	0	0	0	0	0	0	0
SNAR-A2	0	0	0	0	0	0	0	0	0	0	0	0	0	0	0	0	0	0	0	0	0	0	0	0	0	0	0	0	0	0	0	0	0	0	0	0	0	0	0	0	0	0	0	0	0	0	0	0	0
SNAR-A12	0	0	0	0	0	0	0	0	0	0	0	0	0	0	0	0	0	0	0	0	0	0	0	0	0	0	0	0	0	0	0	0	0	0	0	0	0	0	0	0	0	0	0	0	0	0	0	0	0
MINAR2	0	0	0	0	0	0	0	0	1	0	0	0	0	0	1	0	0	0	0	0	0	0	0	0	0	0	0	0	0	0	0	0	0	0	0	0	0	0	0	0	0	0	0	0	0	0	0	0	0
SLCO4A1-AS1	36	34	73	86	71	28	105	102	23	18	27	27	19	42	58	68	66	46	98	45	33	33	104	81	41	35	47	41	74	115	56	24	31	52	48	64	69	60	112	53	66	55	74	82	145	73	58	111	47
HECW1-IT1	0	0	0	0	0	0	0	0	0	0	0	0	0	0	0	0	0	0	0	0	0	0	0	0	0	0	0	0	0	0	0	0	0	0	0	0	0	0	0	0	0	0	0	0	0	0	0	0	0
LOC100127955	1	0	1	3	0	0	1	3	1	2	4	0	0	0	1	1	1	0	5	0	0	0	0	0	1	5	1	2	1	0	0	1	0	2	1	6	1	2	0	4	0	2	0	0	1	0	2	0	0
KRT73-AS1	191	35	1100	77	1096	5	638	458	11	6	5	31	305	363	251	159	68	102	383	563	36	4	602	111	26	69	183	17	240	257	318	1885	90	74	46	84	64	39	1392	110	695	18	1689	343	30	128	125	215	37
C8orf88	50	8	4	45	29	40	40	275	3	29	16	17	2	11	18	29	75	6	30	16	63	36	36	19	23	78	65	109	85	18	86	43	83	108	133	70	93	97	64	91	117	110	30	39	73	94	82	38	26
LOC100128002	1	1	0	2	1	0	1	2	1	1	0	0	0	0	1	0	1	0	2	0	0	0	3	2	0	0	0	2	1	0	1	2	1	2	3	1	0	2	0	0	1	0	1	0	2	2	1	0	0
ARHGAP44-AS1	14	2	1	13	9	3	4	71	1	3	8	3	0	1	2	7	16	1	4	5	24	2	5	6	12	10	45	47	21	4	29	8	31	16	48	22	7	28	18	22	41	36	8	16	8	34	32	6	3
DPPA2P3	0	0	0	0	0	0	0	0	0	0	0	0	0	0	0	0	0	0	0	0	0	0	1	0	0	0	0	0	0	0	0	0	0	0	0	0	0	0	1	0	0	0	0	0	0	0	0	0	0
WWTR1-AS1	4	1	4	8	7	3	5	5	6	1	4	1	2	3	8	2	6	5	7	4	5	2	5	5	6	3	5	7	10	4	6	4	2	4	7	3	3	4	13	6	1	10	4	4	7	8	2	4	0
PLCE1-AS1	2	0	0	3	4	0	1	9	1	2	2	3	0	1	1	1	1	0	4	1	4	0	1	1	3	6	1	4	2	2	2	3	7	4	1	5	2	3	4	4	0	5	1	3	2	1	6	2	0
SMARCA5-AS1	26	12	23	84	104	14	42	37	11	18	19	9	8	4	19	18	20	31	41	45	29	16	26	67	24	20	27	32	18	116	31	25	32	13	27	27	16	17	81	29	23	39	46	117	34	38	17	36	22
LOC100128059	1	1	0	3	1	0	2	1	1	0	1	7	0	0	5	2	0	0	6	3	0	4	3	2	1	0	0	0	1	3	0	2	0	0	1	0	1	1	0	1	0	1	1	6	1	2	0	1	0
FAM229A	8	0	15	19	4	1	9	17	2	7	1	7	3	6	8	6	9	13	17	3	5	1	1	7	6	2	8	7	17	10	15	5	8	7	17	2	7	3	9	12	6	13	7	12	24	13	9	7	5
LOC100128076	2	0	0	0	0	0	2	0	0	0	1	0	0	0	0	1	0	0	2	0	0	0	0	0	0	1	2	0	1	0	0	1	2	1	0	1	0	0	0	0	1	1	3	0	0	0	2	0	1
LOC100128079	11	2	4	17	13	2	13	24	0	5	2	7	1	0	4	8	9	6	20	11	10	11	10	10	7	12	10	10	15	13	12	12	20	23	12	14	18	10	22	10	20	13	10	13	15	17	7	9	11
JAZF1-AS1	16	3	3	13	16	4	7	15	3	8	2	2	2	2	4	6	15	4	3	4	13	5	6	10	4	18	18	22	19	10	18	12	19	8	16	20	11	14	20	15	9	15	4	19	18	17	13	6	3
ST8SIA6-AS1	0	0	0	1	2	0	6	1	1	0	0	2	0	0	1	0	2	0	3	0	0	2	2	2	0	0	1	2	0	2	0	0	0	1	0	2	0	3	1	0	1	0	1	0	1	3	1	0	0
UBE2Q2P13	14	3	2	22	5	7	22	35	5	6	3	19	4	5	13	10	18	6	22	7	9	9	13	6	15	20	17	12	28	6	22	14	32	25	32	17	17	30	11	15	19	16	11	15	25	24	16	6	4
HGC6.3	0	0	1	1	0	0	0	2	0	0	0	1	0	0	0	0	0	0	0	0	0	0	2	0	1	0	1	1	0	0	1	1	2	1	2	0	0	1	1	0	0	0	2	1	1	3	6	1	1
STAU2-AS1	2	0	0	9	5	1	4	9	6	3	2	3	1	5	2	2	7	3	12	2	10	4	6	11	4	7	8	11	3	3	10	9	9	7	15	1	3	8	9	3	6	7	4	11	6	8	5	7	1
ADGRA1-AS1	0	0	0	0	0	0	0	0	0	0	0	0	0	0	0	0	0	0	0	0	0	0	0	0	0	0	0	0	0	0	0	0	0	0	0	0	0	0	0	0	0	0	0	0	0	0	0	0	0
LINC01233	0	0	0	0	0	0	0	0	0	0	0	0	0	0	0	0	0	0	0	0	0	0	0	0	0	0	0	0	0	0	0	0	0	0	0	0	0	0	0	0	0	0	0	0	0	0	0	0	0
LOC100128164	3	0	1	2	2	3	3	3	0	0	1	1	0	0	1	2	5	0	6	1	3	1	4	1	3	2	3	2	7	1	7	0	10	1	1	4	2	1	0	9	2	5	3	2	4	5	2	3	0
UST-AS1	14	1	1	6	8	3	6	14	1	3	1	4	2	0	1	2	9	2	4	3	8	1	9	2	3	19	11	18	18	9	10	8	18	7	14	17	5	11	10	10	9	15	5	8	7	12	8	6	2
TMPO-AS1	47	19	16	164	236	64	171	67	15	20	30	36	27	12	55	57	31	58	153	84	65	68	87	96	60	40	48	53	60	119	46	115	47	47	52	37	40	29	150	42	48	80	86	177	60	46	51	90	45
LINC02324	0	0	0	0	0	0	0	0	0	0	0	0	0	0	0	0	0	0	0	0	0	0	0	0	0	1	0	0	0	0	0	0	0	0	0	0	0	0	0	0	0	0	0	0	1	0	0	0	0
LINC02731	17	6	2	37	30	13	37	34	5	9	13	6	5	4	12	8	30	7	21	7	13	17	22	10	14	26	30	41	18	15	31	19	44	33	33	63	45	34	26	30	38	20	19	14	24	29	18	27	5
ZNF667-AS1	210	18	14	146	161	35	135	516	34	57	60	54	19	30	75	45	345	53	127	84	239	35	119	110	156	256	349	519	250	72	283	140	446	366	419	305	395	433	187	374	432	220	157	183	320	523	317	161	50
LOC100128253	3	1	4	1	6	3	6	4	0	0	0	0	0	0	2	0	3	0	4	1	1	0	1	0	1	4	7	5	4	2	4	5	5	10	5	2	5	2	3	2	7	4	0	1	4	1	0	0	0
WASIR1	0	0	1	2	1	0	3	1	1	1	0	1	0	1	1	0	0	0	3	0	0	1	2	2	1	0	1	0	1	1	1	2	1	1	1	1	1	2	1	2	1	1	1	2	1	3	0	2	0
TNK2-AS1	34	14	19	44	30	15	37	42	10	10	12	22	8	16	28	23	30	12	61	34	42	13	13	56	20	29	59	19	59	28	39	17	36	47	50	61	70	30	21	51	56	43	25	36	49	48	29	54	16
HTR5A-AS1	0	0	0	0	0	0	0	0	0	0	0	0	0	0	0	0	0	0	0	0	0	0	0	0	0	0	0	0	0	0	0	0	0	0	0	0	0	0	0	0	0	0	0	0	0	0	0	0	0
LOC100128276	0	0	0	1	0	0	0	0	0	0	0	0	0	0	0	0	0	0	1	0	0	1	1	0	3	0	0	2	0	0	0	0	0	0	0	0	0	1	0	0	0	1	0	1	0	1	0	0	0
DNM1P35	7	0	1	2	4	1	5	10	0	4	2	0	0	1	2	0	4	1	1	3	5	0	1	0	5	2	3	9	3	4	4	1	8	9	5	5	13	6	5	10	14	9	2	5	4	4	4	0	0
LOC100128288	38	2	2	56	11	24	50	121	17	11	9	8	2	7	19	12	47	15	72	26	21	16	29	15	34	39	70	102	41	14	35	29	81	78	82	77	66	60	26	112	78	32	32	40	32	92	49	27	17
DLG5-AS1	19	9	4	32	27	6	60	70	3	7	11	22	7	11	20	18	21	14	34	8	33	5	23	27	18	29	27	32	25	18	33	20	27	44	42	23	29	23	18	40	30	17	26	21	20	28	20	25	19
LOC100128310	4	0	0	4	0	0	0	3	0	1	0	0	0	0	0	0	2	0	6	0	0	0	0	0	1	4	4	5	0	1	1	1	3	6	6	1	3	4	0	2	7	0	1	2	2	1	1	0	0
LOC100128317	0	0	0	0	0	0	0	3	0	1	0	0	0	0	1	0	11	0	2	0	1	0	0	1	0	0	0	1	0	0	1	0	0	5	2	5	2	34	0	1	0	1	0	0	1	1	4	1	0
LINC03008	1	0	0	0	1	0	1	3	0	1	0	0	0	2	0	0	2	1	0	1	0	1	0	0	0	0	3	1	2	0	2	0	3	1	1	1	0	0	3	1	0	0	2	3	1	0	2	0	0
TRAPPC3L	2	0	0	2	0	2	6	5	0	0	1	1	0	0	1	4	6	1	4	0	0	1	4	1	2	4	1	5	6	0	1	2	1	4	7	4	1	7	1	5	2	1	1	1	0	1	1	0	4
FAM83H-AS1	352	210	234	839	664	285	1274	1478	239	166	296	349	346	184	476	359	891	574	1503	795	288	328	709	631	821	346	655	578	481	626	521	545	553	789	759	792	1020	916	808	718	961	607	789	1101	615	656	617	903	314
LOC100128340	3	1	18	15	9	4	11	15	0	5	0	2	6	5	5	2	11	2	16	7	4	0	8	5	11	6	6	5	8	9	5	9	5	7	4	8	3	8	10	3	10	9	4	11	2	8	14	5	1
LOC100128361	84	36	155	136	80	31	202	281	34	33	21	34	42	35	56	65	98	56	195	76	98	27	86	113	67	85	200	123	119	88	133	93	142	183	170	94	125	121	130	165	144	172	118	92	126	102	98	83	23
LINC00696	29	27	17	70	24	10	60	68	7	7	31	7	13	3	15	17	17	33	98	93	6	28	59	86	61	38	46	12	40	64	19	11	29	29	41	62	134	39	65	57	132	19	36	104	22	71	31	43	10
FAM225B	27	8	9	44	43	19	12	44	5	13	7	11	3	7	20	27	35	17	23	17	23	9	29	48	24	33	35	39	24	17	33	89	38	29	33	41	20	39	54	34	13	42	23	51	25	38	31	32	6
ARHGAP42-AS1	9	1	1	5	3	12	17	29	1	2	0	5	0	2	3	2	22	3	12	5	9	2	6	6	6	14	13	11	19	2	16	11	17	23	24	8	12	18	11	22	9	3	8	9	21	12	16	3	5
LOC100128398	30	2	2	31	6	17	24	122	2	14	14	3	5	6	12	6	49	16	52	12	26	5	18	21	29	44	53	39	44	19	59	21	63	73	58	48	74	60	19	91	57	35	23	25	44	63	49	26	5
LINC00892	6	5	0	26	12	4	13	24	0	5	2	11	3	3	13	6	19	7	39	3	15	9	16	15	4	8	21	13	3	2	25	35	24	14	19	17	9	16	0	10	12	9	10	9	2	13	11	24	18
LOC100128494	1173	330	464	1795	1381	325	1097	2340	299	533	222	346	204	87	357	684	1374	451	1595	927	1614	357	833	1476	705	1179	1441	1693	1653	1345	1345	976	1596	1794	2055	1411	1480	1272	1525	1454	1431	1951	1066	1710	1219	2070	1342	897	363
SCP2D1-AS1	0	0	0	0	0	0	0	0	0	0	0	0	0	0	0	0	0	0	0	0	0	0	0	0	0	2	0	0	0	0	0	0	0	0	0	0	0	0	0	1	0	1	0	0	0	1	0	0	0
ASTN2-AS1	0	0	0	0	0	0	1	2	0	0	1	0	0	0	0	0	0	0	0	0	0	0	0	0	0	0	0	0	0	0	0	0	0	0	1	0	1	0	0	0	1	0	0	2	0	0	0	0	0
NEBL-AS1	4	1	0	8	6	1	2	8	1	3	0	0	0	1	2	4	9	4	5	3	10	5	1	2	4	7	7	3	7	10	5	1	2	8	8	4	2	4	7	5	7	12	4	11	8	2	4	5	2
KIAA1671-AS1	63	8	10	49	52	15	36	71	9	38	7	6	7	1	16	16	37	12	55	22	54	18	26	46	38	49	56	88	60	47	42	28	42	49	78	54	44	55	85	47	48	72	30	60	65	98	73	15	8
MIR29B2CHG	44	12	10	50	15	12	89	203	12	16	16	42	14	16	23	19	79	26	145	44	37	20	38	29	79	44	97	116	69	37	76	38	83	122	98	104	135	99	40	112	109	77	39	51	49	142	52	37	11
CTAGE4	30	33	22	79	59	109	361	176	15	28	71	36	14	27	36	24	112	33	333	47	153	110	183	102	76	52	136	131	80	53	161	95	123	233	106	190	147	207	106	199	112	125	130	132	37	105	74	106	77
LINC02347	0	0	0	0	0	0	0	0	0	0	0	0	0	0	0	0	0	0	0	1	0	0	0	0	0	0	0	0	1	0	0	0	1	0	0	0	0	0	0	0	0	0	0	0	0	0	1	0	0
MYHAS	5	0	0	5	3	0	5	9	1	1	0	1	1	0	3	1	4	0	7	5	4	3	2	1	4	1	7	4	1	4	7	3	7	6	9	2	7	6	1	7	5	1	3	4	4	5	9	3	1
RANBP3-DT	4	0	3	4	1	1	8	12	2	2	3	4	3	0	3	2	5	3	8	9	2	0	2	4	4	6	4	0	13	5	1	4	7	6	0	2	4	5	7	7	6	5	1	4	8	6	3	2	3
TEKTIP1	84	13	90	84	65	12	91	64	18	37	20	9	36	18	78	55	106	56	101	53	14	11	54	57	53	44	77	37	51	91	55	33	55	66	73	91	110	104	72	62	81	77	72	102	203	134	94	94	17
SLC8A1-AS1	1	0	0	2	1	0	0	0	0	0	0	0	0	0	0	0	1	0	3	1	0	0	0	1	1	2	0	2	1	0	1	0	1	0	1	1	0	2	1	4	0	0	2	0	0	0	2	0	0
LOC100128593	1	0	3	1	7	0	2	2	2	1	0	0	2	2	0	0	1	1	3	0	0	0	1	0	5	4	8	3	6	3	2	7	3	3	2	1	0	2	4	1	0	9	3	1	5	3	4	1	2
TMSB15B-AS1	7	0	0	2	3	2	1	7	0	1	3	0	1	0	1	1	3	0	5	0	0	0	3	3	2	4	3	5	3	1	1	1	4	5	2	1	1	2	1	1	4	2	1	5	0	1	1	0	0
CDC42P3	21	8	1	25	22	67	44	34	4	6	81	65	4	5	16	16	20	13	37	30	7	61	34	80	25	30	19	20	27	27	17	24	25	26	22	44	45	36	36	15	20	15	29	26	20	24	18	23	45
ACVR2B-AS1	12	5	0	14	10	6	10	57	3	6	1	14	2	2	12	4	27	4	16	3	22	11	8	11	1	26	9	46	20	7	22	15	13	37	19	25	12	23	19	19	11	26	10	21	28	26	24	7	9
LOC100128653	35	7	3	46	9	7	16	85	6	13	7	8	3	3	15	15	23	16	37	24	28	17	21	30	18	36	41	43	52	32	41	19	38	43	43	41	44	31	31	17	19	47	26	27	38	38	27	18	6
HPN-AS1	2	0	0	4	0	1	2	3	0	3	0	1	1	0	1	0	3	0	4	3	3	5	0	4	2	4	2	0	6	3	0	1	4	3	1	2	3	3	3	4	2	4	1	3	7	4	5	1	1
LINC01531	0	0	0	2	0	1	2	0	0	0	0	0	0	0	0	1	0	0	4	0	0	0	0	0	2	2	0	2	0	0	1	0	1	1	0	1	3	0	0	3	0	0	1	2	0	1	1	2	0
GPR50-AS1	0	0	0	0	0	0	0	0	0	0	0	0	0	0	0	0	0	0	0	0	0	0	0	0	0	0	1	0	3	0	0	0	0	0	0	0	0	1	0	0	0	0	0	0	0	0	0	0	0
LINC02346	0	0	0	0	0	0	0	0	0	0	0	0	0	0	0	0	0	0	0	0	1	0	0	0	1	3	0	0	0	0	2	0	0	0	0	0	0	0	0	1	1	0	0	0	0	0	0	1	0
OST4	1487	851	2585	3162	3114	1136	3112	2689	866	719	1397	1206	995	1297	1377	1603	2159	1563	3587	1933	1430	1152	1893	2345	1937	1356	1408	1553	1537	2467	1835	1907	1914	1412	1876	1803	1567	1674	2757	1404	1423	1900	1951	3357	2011	1919	1849	2205	1191
RBPMS-AS1	14	3	2	21	28	11	21	28	9	8	6	6	7	12	9	14	18	21	36	19	25	8	19	8	16	21	27	31	21	28	11	16	32	13	30	16	14	27	27	16	12	30	26	28	31	19	21	13	3
LOC100128770	39	81	77	163	45	39	215	129	38	25	24	52	78	32	108	91	63	101	284	129	36	42	117	210	175	41	81	31	94	151	51	60	60	100	87	72	111	72	142	52	99	69	155	130	72	60	72	135	28
ERCC6L2-AS1	202	37	33	125	80	48	290	169	32	27	41	72	23	49	104	125	105	48	114	37	135	53	57	121	102	167	207	247	131	86	181	111	164	141	183	85	116	279	235	197	169	117	96	183	187	144	147	109	111
LINC01349	0	0	0	0	0	0	0	1	0	0	0	0	0	0	0	0	0	0	0	0	0	0	0	0	0	0	0	0	0	0	0	0	0	0	1	0	0	0	0	0	0	3	0	0	0	0	0	0	0
SRRM2-AS1	5	6	7	14	6	11	16	17	4	4	1	2	5	3	5	4	11	4	14	8	6	5	6	13	5	9	9	8	15	4	8	8	8	14	11	16	12	8	13	6	10	11	5	11	9	5	8	12	3
GPR158-AS1	0	0	0	0	1	5	1	0	0	0	1	0	1	0	1	0	0	0	6	0	0	0	0	2	0	0	0	0	0	1	0	0	0	0	1	0	0	0	0	1	0	0	1	1	0	0	0	0	0
LPEQ6126	1	0	1	7	0	0	2	0	0	0	0	0	2	0	0	0	0	1	3	1	1	0	1	0	0	2	2	3	2	1	1	1	2	2	3	2	0	0	1	0	1	1	0	0	2	2	4	1	0
LINC01003	75	11	22	71	126	107	99	137	28	21	48	84	28	30	19	54	104	50	121	52	54	80	113	100	79	83	112	81	99	66	103	111	162	136	118	67	93	96	132	131	109	49	122	75	131	112	137	95	88
VPS9D1-AS1	42	51	57	193	217	29	130	90	39	35	47	35	57	29	65	71	72	85	249	138	45	52	114	139	113	48	67	42	58	156	48	88	52	64	53	68	72	43	161	47	69	66	103	165	91	76	63	102	27
ZFPM1-AS1	6	0	1	1	2	0	2	3	0	1	0	0	0	1	1	2	4	0	6	1	2	0	2	2	1	2	2	1	2	3	3	2	1	2	4	5	3	0	4	3	2	2	0	6	1	9	3	0	0
LOC100128885	3	0	0	0	0	0	0	19	0	1	0	0	0	1	3	1	86	1	0	0	0	0	0	6	2	1	1	6	4	1	10	1	2	30	2	36	12	42	3	15	0	42	0	2	5	5	13	0	6
FAM66B	47	30	25	132	61	48	303	150	35	19	49	89	18	14	46	42	62	63	182	153	59	82	153	160	126	77	81	88	37	59	73	35	49	87	101	84	106	72	142	99	99	85	73	160	56	56	71	109	20
GATA6-AS1	3	0	0	2	0	1	1	11	0	0	0	0	0	0	2	1	7	3	4	0	0	0	1	3	3	2	2	1	6	0	8	4	2	3	3	4	1	4	1	7	4	6	2	1	0	5	7	1	4
LINC01960	6	5	1	8	5	6	2	18	0	5	1	1	0	0	3	1	10	3	5	2	7	7	3	13	5	12	9	15	10	3	13	8	7	9	20	5	2	8	5	7	2	12	3	1	10	3	1	9	4
CIROP	2	1	3	11	3	3	7	7	1	4	5	7	2	1	1	3	5	3	8	7	3	3	6	5	6	5	7	10	3	5	4	8	11	5	7	7	6	7	5	6	8	11	3	9	7	9	5	5	4
ZBTB42	192	79	170	316	325	104	258	287	72	94	33	58	63	96	118	109	275	128	331	170	166	59	179	249	162	167	171	204	177	253	203	223	147	171	228	216	180	188	374	137	175	245	227	347	238	255	213	176	64
LINC01310	1	0	0	1	0	0	1	2	0	0	1	0	0	0	0	0	1	0	0	1	0	3	0	0	1	0	2	9	1	1	2	1	2	2	4	1	1	1	1	2	1	2	0	0	0	5	0	3	3
LOC100128966	0	0	0	0	0	0	0	0	0	0	0	0	0	0	1	0	0	0	0	0	0	0	0	2	2	1	2	1	0	1	0	0	0	0	0	0	0	0	0	0	0	1	0	0	2	1	0	1	0
MAPT-AS1	0	0	2	0	0	0	0	0	0	0	0	0	0	0	1	0	2	1	0	0	0	0	0	0	0	2	0	1	1	0	1	0	0	1	1	0	0	0	0	2	0	1	0	1	2	1	1	0	1
LOC100128988	1	0	0	1	0	0	5	6	0	1	0	8	0	0	0	1	3	0	4	0	0	1	1	0	3	3	2	7	1	0	6	1	7	2	8	3	5	1	2	2	2	3	0	4	0	1	3	2	0
LOC100128993	0	3	0	0	0	0	3	3	0	0	0	0	0	0	1	1	0	1	3	0	0	1	2	1	0	1	2	0	2	1	0	0	0	0	0	0	0	0	0	0	0	1	0	1	2	0	0	0	0
C20orf181	0	0	0	0	0	0	0	1	0	0	0	0	0	0	0	0	0	0	0	0	0	0	1	0	0	0	0	0	0	0	0	0	0	0	0	0	0	0	0	0	0	0	0	0	0	0	0	0	0
PCBP3-AS1	0	0	0	0	0	0	0	1	0	0	0	1	0	0	0	0	0	0	2	0	0	0	0	0	0	0	0	0	0	0	1	0	0	2	0	1	0	0	0	0	0	0	0	1	0	0	0	0	0
PKP4-AS1	63	20	39	121	71	19	119	111	18	29	14	19	17	13	41	44	57	56	140	72	56	25	62	91	71	73	76	61	75	64	56	57	78	90	66	80	67	70	91	63	81	47	60	80	71	94	72	72	13
LOC100129034	1221	497	521	2233	1964	708	2393	2700	446	507	711	652	416	601	1090	1085	2050	940	2560	1244	1376	648	1439	1693	1544	1560	1772	1911	1497	1298	1645	1709	2101	1494	1743	2065	1497	2016	1954	1609	1461	1768	1439	2446	1774	2353	1870	1543	609
BCAR3-AS1	14	1	2	11	11	4	4	47	1	6	2	2	1	0	5	6	17	4	2	4	31	2	4	5	8	18	26	29	31	9	20	9	29	30	28	17	18	19	6	24	14	44	5	11	15	41	15	5	2
CCNYL4	0	1	0	2	1	0	1	0	0	0	0	0	0	0	0	0	0	0	1	0	0	0	0	0	0	3	0	1	1	0	0	0	0	0	1	1	0	1	1	2	0	2	0	0	2	0	1	0	2
SEMA3F-AS1	185	84	97	419	131	72	365	546	78	61	68	79	87	80	188	138	259	155	477	197	91	59	213	157	250	239	363	242	247	157	223	211	288	365	313	300	297	265	158	347	337	230	251	262	321	313	226	288	45
LINC03062	0	0	0	4	2	0	2	1	0	0	0	0	0	0	0	1	0	1	2	2	0	0	0	4	1	0	0	2	0	0	1	3	2	2	1	1	0	1	2	1	0	0	0	3	0	1	2	0	0
KTN1-AS1	25	17	4	57	39	6	87	100	8	14	19	32	6	11	20	20	40	15	64	35	33	16	25	36	23	37	58	59	36	28	37	42	52	62	64	33	65	39	40	44	51	43	35	25	30	42	42	36	16
SIGLEC10-AS1	6	7	5	24	9	3	15	8	2	2	1	2	3	1	4	6	4	4	16	9	3	0	17	21	10	7	10	8	5	13	7	7	11	5	11	6	14	4	10	5	6	9	5	16	4	7	11	13	4
BTNL10P	5	0	2	7	2	0	4	15	2	2	1	1	0	1	1	0	4	0	3	0	3	0	4	4	1	6	3	7	10	1	7	5	9	4	4	5	8	10	2	5	4	5	3	3	7	11	6	1	0
LOC100129098	1	2	0	6	4	0	1	9	0	0	1	0	0	1	2	0	2	1	3	2	1	0	2	0	2	0	0	2	1	2	2	10	4	3	1	4	0	0	1	1	6	1	0	3	3	2	5	3	0
KHDC1L	1	0	2	0	9	2	8	0	0	0	6	0	0	0	5	0	1	1	2	1	1	0	1	3	2	0	1	0	0	0	0	11	0	0	2	1	0	2	10	0	0	0	0	1	2	1	0	0	1
TDH-AS1	1	0	0	0	0	2	0	2	0	0	0	0	0	1	1	0	1	1	2	0	7	0	0	0	1	2	0	1	2	2	0	4	1	0	0	4	0	0	1	0	1	0	2	0	0	2	0	0	1
LOC100129138	4	0	1	3	10	3	2	4	2	4	2	1	2	0	3	4	1	3	3	0	4	1	2	0	2	1	4	2	0	0	0	3	2	3	4	0	4	3	3	2	1	2	2	1	6	5	1	2	1
LOC100129148	111	42	53	207	186	65	268	278	36	43	67	71	49	42	74	86	171	83	280	144	113	71	162	174	149	147	139	136	176	149	167	156	174	186	185	165	145	152	177	168	158	136	127	176	147	210	127	159	66
LOC100129175	1	0	0	0	0	0	0	0	0	0	0	0	0	0	0	0	0	0	0	0	1	0	0	0	1	0	1	0	0	0	1	0	1	0	0	0	0	0	0	0	1	0	0	0	2	2	1	1	0
ZSCAN16-AS1	109	24	21	105	58	15	79	150	30	24	16	29	17	35	63	72	130	62	109	57	76	24	55	157	69	82	115	62	93	44	105	102	118	69	118	115	87	133	94	93	72	92	82	106	111	111	107	67	23
MATN1-AS1	29	9	23	44	16	8	37	68	13	14	9	10	9	11	16	11	39	19	46	15	13	8	20	23	24	32	38	20	34	14	41	28	35	41	50	30	50	31	23	29	36	36	23	22	44	44	28	19	11
LOC100129203	8	2	3	10	5	6	14	28	3	10	2	11	3	2	6	9	8	2	34	6	7	1	12	5	12	17	20	14	15	0	11	13	20	24	20	26	19	19	8	16	22	10	12	14	17	23	17	14	18
SLC39A12-AS1	1	0	0	0	0	0	0	1	0	1	0	0	0	0	0	0	1	0	0	0	0	1	0	0	0	0	0	0	0	0	0	1	0	0	0	1	0	0	0	0	1	0	0	0	0	0	0	0	0
LOC100129215	5	1	4	11	1	0	8	4	1	1	2	0	1	1	2	0	3	2	8	3	2	0	3	7	3	4	2	4	3	1	1	2	5	6	3	3	3	2	2	3	3	2	6	5	2	5	2	2	1
DEFB131B	0	0	0	1	2	0	7	5	1	1	0	0	0	1	0	1	1	0	6	0	0	1	3	0	1	2	3	7	1	2	6	0	1	1	4	3	0	4	3	2	7	0	0	2	2	2	1	1	1
THCAT155	0	0	0	0	0	2	0	0	0	0	0	0	0	0	0	0	2	0	0	0	0	0	0	0	0	0	0	0	0	0	0	0	0	0	0	0	1	0	0	0	0	0	0	0	0	0	0	0	0
CXorf51A	0	0	0	0	0	0	0	0	0	0	0	0	0	0	0	0	0	0	0	0	0	0	0	0	0	0	0	0	0	0	0	0	0	0	0	0	0	0	0	0	0	0	0	0	0	0	0	0	0
SMIM27	39	22	21	75	67	31	97	111	9	13	25	40	17	29	46	28	61	25	93	35	51	46	52	59	41	54	59	63	64	54	60	51	63	71	69	49	57	57	66	53	59	60	44	89	61	72	57	37	21
LINC01160	12	0	1	1	1	3	11	47	5	0	7	10	0	1	7	4	111	5	10	2	10	3	4	12	5	7	37	13	6	6	23	1	14	56	13	59	11	119	3	8	14	35	8	6	7	21	25	5	0
C1orf68	5991	3486	2777	5492	5085	2645	13629	17266	964	1831	508	4046	688	4315	3236	6326	5886	3743	5236	5894	10816	1808	5823	9863	2827	7689	9077	7532	12324	3223	13187	1415	7511	7661	11526	10571	13974	7328	7861	10064	13700	7648	8558	3073	11092	8584	10319	10094	5893
TDRD15	0	0	0	0	0	0	0	0	0	0	0	0	0	0	0	0	2	0	0	0	0	0	0	0	0	0	0	0	0	0	0	0	0	4	0	0	0	1	0	1	0	0	0	0	0	0	3	0	0
LOC100129291	2	2	2	19	9	6	22	17	1	2	9	2	2	3	10	7	11	6	15	2	4	6	5	28	1	4	1	1	7	14	16	27	9	2	6	8	6	3	7	2	4	7	20	6	10	5	7	13	7
CD200R1L-AS1	0	0	0	1	0	0	0	0	0	1	0	0	0	0	0	0	0	0	0	0	0	3	0	0	0	0	0	0	0	2	0	0	0	0	0	0	1	0	0	0	1	2	0	0	2	2	2	0	0
LOC100129307	0	0	0	0	0	0	0	0	0	0	0	1	0	0	0	0	0	0	0	0	0	0	0	0	0	0	0	0	0	0	1	0	0	0	0	0	0	0	0	0	0	0	0	0	0	0	0	0	0
LOC100129316	0	0	2	1	0	0	0	1	2	0	0	0	0	0	0	2	1	0	0	1	0	0	1	0	0	0	4	0	0	1	1	0	0	1	2	1	1	2	1	1	0	0	0	0	1	1	0	0	0
LINC02291	0	0	0	0	0	0	0	0	0	0	4	0	0	0	0	0	0	0	0	0	0	0	0	0	0	0	0	2	0	0	0	0	0	0	0	0	0	1	0	1	0	0	0	0	0	0	0	0	0
LINC00484	6	4	2	7	17	20	11	10	0	2	0	5	1	3	5	6	4	5	10	3	2	0	3	5	11	2	2	7	3	2	4	8	4	5	9	3	2	3	4	6	3	2	4	18	3	4	2	1	3
NRADDP	8	4	15	13	2	5	11	13	1	1	3	4	2	0	5	5	5	5	18	2	6	0	7	3	9	5	5	1	7	7	3	7	5	13	3	6	7	8	1	8	6	2	6	2	8	8	9	13	4
SMIM10L1	187	49	33	304	354	294	586	618	49	72	329	325	48	44	157	119	328	103	623	267	204	335	359	275	333	280	433	358	268	169	214	263	342	315	290	370	305	472	295	372	346	199	273	466	256	373	330	317	152
LINC03041	0	0	0	0	0	0	0	0	0	0	0	0	0	0	0	1	0	0	2	1	1	0	0	0	0	0	0	0	0	0	0	0	0	0	1	0	1	0	0	0	0	3	0	1	0	0	0	0	0
GABPB1-AS1	88	40	24	166	124	85	182	402	31	37	38	68	22	41	67	72	123	57	244	80	79	44	83	80	92	115	155	153	163	80	107	91	194	255	192	215	155	144	136	160	192	133	106	151	143	133	129	89	68
FAM106C	2	0	0	8	2	0	1	3	0	1	0	1	0	0	0	0	1	0	6	4	0	1	1	6	7	7	4	7	9	4	7	1	6	6	8	3	3	6	1	2	4	7	6	5	3	6	3	5	0
MSTO2P	191	110	117	451	326	117	597	660	84	107	135	117	103	107	217	188	325	243	687	266	151	108	292	317	325	340	316	221	331	258	269	267	360	400	303	359	363	280	285	377	314	258	309	311	295	366	272	302	131
FAM236A	0	0	0	1	0	0	0	0	0	1	0	0	0	0	0	0	0	0	0	0	0	0	1	0	1	0	0	1	0	0	1	0	0	2	1	0	0	0	0	1	0	0	0	0	1	1	0	0	0
RPL19P12	24	9	6	61	43	47	95	107	6	7	60	62	15	12	21	14	57	19	77	23	18	62	34	13	35	35	40	34	33	48	30	28	36	44	37	49	47	41	49	40	33	22	36	40	28	37	46	43	61
DDC-AS1	0	0	0	0	0	0	0	2	0	0	0	0	0	0	1	0	14	0	0	0	0	0	0	0	0	0	0	1	0	0	1	0	0	1	0	1	0	1	0	0	0	2	0	0	0	1	1	1	0
LOC100129434	20	1	0	19	21	8	24	76	3	9	2	9	2	2	3	5	13	7	51	8	15	22	20	22	26	56	28	29	32	11	25	19	46	39	20	36	36	36	21	16	16	20	23	19	27	23	36	22	8
LOC100129455	25	5	0	24	27	11	28	69	4	4	3	11	3	7	13	15	16	15	22	16	40	11	18	19	11	32	16	24	20	7	25	28	26	21	34	19	16	26	20	28	22	17	10	16	32	14	26	11	13
DPY19L1P1	25	7	5	25	21	8	63	77	4	7	11	12	4	8	14	18	45	19	67	22	32	22	30	22	37	42	45	38	30	25	50	32	53	58	37	42	39	48	49	45	60	26	28	42	49	54	38	26	14
LYRM4-AS1	34	20	17	95	91	43	131	115	27	21	49	61	22	14	40	37	39	42	154	59	39	57	69	84	73	62	55	55	53	72	46	55	66	54	71	61	83	62	98	44	51	63	67	113	73	50	62	62	37
LINC01546	3	0	0	4	7	4	8	14	1	3	0	3	3	1	1	1	5	1	8	5	4	2	2	0	2	2	28	8	5	2	9	8	5	3	14	6	6	11	3	8	12	0	1	2	3	4	5	5	1
MKRN2OS	59	17	28	119	82	17	134	120	33	22	28	25	25	27	37	59	75	56	134	62	50	21	58	57	56	52	60	70	53	50	74	46	55	90	85	78	78	67	65	77	70	33	56	77	78	59	63	68	31
ZNF37BP	193	40	32	257	87	204	504	772	44	73	202	271	54	44	91	99	369	93	724	165	128	178	233	168	371	420	505	415	399	156	343	209	503	625	441	517	412	557	261	489	461	217	253	212	310	428	375	242	175
LINC02983	37	16	27	73	77	22	68	85	18	33	7	25	18	27	21	48	43	33	71	24	43	14	20	40	14	17	52	46	39	44	58	52	37	33	74	36	38	19	56	42	32	38	45	66	47	40	53	30	21
LOC100129503	22	7	5	43	30	4	36	35	4	13	13	11	5	5	20	9	19	13	37	24	24	5	26	25	17	16	22	23	20	26	21	23	29	41	27	21	17	16	34	29	26	50	19	37	30	28	26	26	11
ETDB	0	0	1	3	1	0	3	2	0	0	1	0	1	0	1	1	2	0	2	0	0	0	0	0	2	2	1	2	2	1	2	0	4	4	0	1	1	1	1	1	1	1	0	0	5	1	1	0	0
LINC02012	24	33	50	24	41	56	113	107	25	21	34	22	29	38	38	30	125	20	178	72	12	26	57	71	64	38	14	25	44	120	29	30	13	36	23	101	29	96	109	23	86	142	106	86	46	31	37	116	34
SOD2-OT1	50	16	38	49	81	14	79	104	13	16	7	14	19	14	79	29	223	45	47	40	33	11	46	74	68	34	22	54	51	66	48	54	30	65	53	109	39	223	64	36	22	129	63	48	52	42	92	50	14
TEX13C	1	0	0	0	0	0	1	0	0	0	0	0	0	0	0	0	0	0	1	0	0	0	1	0	0	0	0	0	0	0	0	1	0	3	1	3	0	1	0	2	0	0	0	0	0	0	1	0	1
MUC8	5	3	3	0	0	1	3	11	1	0	1	2	0	3	1	1	5	1	10	0	0	7	2	0	2	9	9	0	12	1	7	5	10	4	17	6	0	5	4	7	4	5	1	0	6	5	3	3	2
LOC100129534	32	4	8	36	22	13	23	62	6	19	5	7	7	4	9	9	32	16	36	8	24	9	19	38	26	38	49	20	38	11	26	18	24	45	51	36	45	31	18	40	25	33	30	13	37	24	32	10	6
LOC100129540	1	0	3	2	1	3	4	7	0	1	3	1	0	1	1	2	2	3	10	1	1	3	5	2	6	4	2	6	1	0	0	6	4	2	1	4	1	1	3	1	4	2	2	6	1	1	2	3	0
ZNF730	7	1	2	14	5	1	13	25	3	1	8	9	3	0	16	2	52	0	16	1	9	10	7	1	12	24	5	38	21	5	48	10	27	68	15	70	34	117	18	14	19	47	7	11	7	20	71	9	13
LINC02035	143	34	26	278	181	129	341	787	43	47	52	134	46	55	91	108	268	87	426	136	278	107	192	165	160	264	348	394	307	100	297	214	338	480	405	320	334	253	253	441	406	274	183	230	248	354	210	154	81
FAM47E	13	2	4	6	8	12	15	39	5	7	12	9	4	4	10	4	33	4	16	8	13	1	10	5	31	24	15	28	20	6	17	12	30	32	20	27	25	39	20	23	30	18	13	8	29	50	21	14	10
LINC00462	17	4	3	26	32	2	70	21	5	5	12	16	2	27	30	17	14	19	64	11	4	17	46	19	8	15	18	4	23	24	19	7	6	5	9	25	20	23	24	5	14	36	27	22	62	13	8	56	4
LOC100129603	2	0	1	5	1	0	0	4	0	0	0	0	0	0	0	1	0	2	0	0	0	0	0	0	2	5	5	8	3	0	5	0	11	3	10	8	5	1	1	4	2	2	2	2	6	1	1	1	0
LOC100129617	6	2	12	5	0	1	11	7	0	2	1	2	2	1	1	2	2	1	10	5	2	3	4	2	4	3	7	5	6	3	3	4	3	8	5	13	6	6	2	3	8	0	7	3	3	5	6	9	6
PLPPR5-AS1	1	0	0	1	0	0	0	0	0	0	0	0	0	0	0	0	0	0	0	0	1	0	0	0	0	1	1	0	0	0	2	0	0	1	0	0	0	0	1	0	0	2	0	1	0	0	1	0	0
OR2W1-AS1	0	0	0	0	0	0	0	0	0	0	0	0	0	0	0	0	0	0	1	0	0	0	0	0	0	0	0	0	0	0	0	0	0	0	0	0	0	0	0	0	0	0	0	0	0	0	0	0	0
TCF24	0	0	0	0	0	0	0	1	0	0	0	0	0	0	0	0	0	0	0	0	0	0	1	0	0	0	0	0	0	0	0	0	0	1	0	0	0	1	0	0	1	0	0	0	0	0	0	0	0
FGF13-AS1	3	1	0	0	0	0	2	7	0	0	0	0	0	0	1	1	0	0	0	0	0	1	1	2	1	2	3	4	0	0	2	1	6	3	1	3	1	2	0	6	2	2	1	2	0	1	0	0	1
IZUMO3	0	0	0	0	0	0	0	0	0	0	0	0	0	0	0	0	0	0	0	0	0	0	0	0	0	0	0	0	0	0	0	0	0	0	0	0	0	0	0	0	0	0	0	0	0	0	0	0	0
LOC100129697	14	3	5	18	6	1	10	25	2	2	1	1	3	2	9	7	11	2	12	5	7	1	5	6	7	13	14	9	15	9	7	10	13	4	13	6	6	10	8	15	6	8	12	7	17	16	11	5	4
ARRDC3-AS1	6	3	1	18	14	16	20	31	6	2	3	15	2	2	12	10	17	8	12	9	12	13	18	17	9	12	22	7	22	14	9	13	14	23	18	12	22	19	17	19	19	24	12	9	12	18	12	11	13
STPG3-AS1	5	1	0	6	0	0	3	9	3	2	2	0	1	0	3	4	7	2	1	2	0	2	2	2	2	2	4	3	4	4	1	1	7	11	5	2	6	3	0	7	8	3	2	6	12	7	7	2	2
MAPRE3-AS1	0	0	0	0	0	0	1	1	1	0	0	1	0	0	1	1	3	0	1	1	0	0	2	2	0	3	1	1	2	0	2	1	1	4	0	1	1	0	0	0	1	0	0	0	0	0	0	0	0
LINC01126	11	1	1	12	5	1	9	22	1	4	2	2	1	0	6	2	8	4	19	5	2	0	7	0	5	21	10	14	18	6	23	3	10	19	18	13	10	8	9	9	14	13	4	4	8	10	5	8	1
MIR193BHG	16	2	2	21	18	29	74	149	6	7	23	26	10	5	36	15	136	12	33	21	24	16	32	28	18	63	43	62	55	20	51	32	46	90	60	77	67	139	18	56	61	76	21	26	44	46	47	20	18
CCDC152	2084	487	221	3424	2657	2617	3761	7064	635	672	1398	2514	391	685	1091	1406	6207	737	4251	1298	3354	2068	3413	2228	2425	4620	3599	6394	4175	1323	3805	3427	6516	3765	4775	6496	3229	6423	4391	4697	3571	3766	2646	4763	4046	4133	4956	3209	1905
SLC25A21-AS1	19	5	1	17	34	14	23	64	6	13	7	13	3	4	11	11	54	9	27	5	27	8	9	16	29	48	29	45	27	10	38	19	38	40	74	36	38	43	24	36	29	23	11	22	37	49	53	19	20
ZNF807P	10	2	0	15	12	23	30	71	5	2	16	24	3	4	4	5	24	4	45	10	11	24	21	12	25	21	35	21	16	12	24	23	34	30	25	33	27	47	26	39	39	11	17	22	17	38	31	22	16
IRAG1-AS1	12	0	1	7	4	7	8	30	2	2	3	2	0	1	2	3	8	4	6	4	15	5	9	9	8	10	12	15	11	3	11	6	13	11	14	14	7	8	10	10	11	13	5	9	9	14	14	11	7
COL4A2-AS2	15	4	2	12	11	6	3	17	2	4	4	4	1	3	5	22	5	2	7	5	11	7	10	19	5	9	11	10	9	11	7	14	12	8	11	10	5	8	20	7	11	22	12	31	7	8	6	5	4
ZNF737	110	11	9	99	78	115	187	503	24	62	138	135	23	13	61	36	436	39	225	82	132	194	114	162	200	251	232	426	230	68	305	110	399	438	326	390	398	672	122	382	381	227	115	169	128	285	323	100	80
PCOLCE-AS1	382	80	104	540	523	66	76	286	57	118	31	45	19	109	143	202	310	80	121	81	352	56	245	262	147	489	273	345	257	270	235	389	682	147	235	374	279	312	627	272	194	627	207	680	334	296	314	219	61
SCOC-AS1	17	1	1	14	7	3	25	39	3	0	1	8	1	1	10	1	13	3	21	10	10	11	13	9	9	17	32	24	19	3	10	5	13	22	28	18	22	20	9	27	25	22	6	7	38	17	20	13	3
DYM-AS1	3	0	0	5	3	1	5	10	0	1	1	2	0	1	3	0	4	2	6	1	2	0	5	5	5	4	7	6	10	1	2	1	4	10	5	9	4	10	2	2	4	7	4	11	3	1	5	5	0
PCGF3-AS1	13	6	1	25	6	4	19	41	2	11	10	7	7	1	2	7	11	5	41	15	7	1	24	15	34	22	34	33	28	29	15	18	31	26	19	31	37	21	23	34	27	16	12	25	12	46	12	16	6
TMEM269	6	0	1	9	1	4	8	29	0	0	1	3	1	3	4	3	16	3	15	4	7	0	4	5	4	11	5	10	13	3	13	3	9	21	11	8	9	7	5	21	6	2	3	1	8	8	4	3	5
LOC100129931	749	363	534	1430	1312	534	1973	2161	307	321	428	528	376	406	646	642	1217	626	1823	946	1095	442	910	1193	849	907	1014	1005	1157	1069	1075	963	955	1160	1239	1104	1264	999	1451	1129	1163	1125	1120	1510	1362	1240	1008	1068	508
LOC100129935	0	0	0	0	0	0	0	0	0	0	0	0	0	0	0	0	0	0	0	0	0	0	0	0	0	0	0	0	0	0	0	0	0	0	0	0	0	0	0	0	0	0	0	0	0	0	0	0	0
HMGA2-AS1	5	0	2	7	9	7	4	14	0	2	1	4	0	0	8	7	4	1	20	1	6	2	7	5	5	10	0	40	6	3	8	3	16	6	15	17	2	4	15	3	5	5	8	7	10	6	13	8	8
CCNT2-AS1	19	7	1	24	13	11	40	48	5	9	11	11	6	3	13	7	16	6	35	14	29	7	19	20	20	14	31	38	34	13	26	16	38	37	38	25	27	27	30	32	22	22	14	23	19	23	25	11	16
FAM205C	2	0	0	1	1	0	3	0	1	0	0	1	0	0	1	1	4	1	1	0	0	0	1	0	1	3	3	4	2	1	2	3	2	0	6	1	6	1	2	1	1	2	2	2	2	1	1	0	4
CERNA1	27	5	5	19	16	13	21	51	8	9	9	10	6	5	18	10	33	9	32	9	27	5	19	17	19	24	26	33	29	27	29	27	26	33	17	21	30	26	24	29	22	37	21	26	29	48	27	15	14
LINC01460	3	0	0	0	0	0	0	2	0	1	1	3	0	0	2	0	0	0	2	1	0	0	0	0	2	0	2	1	0	3	1	1	2	4	1	5	0	2	2	2	0	1	0	2	3	2	1	0	0
HDAC6	861	321	443	1527	1028	326	1452	1775	285	402	284	348	277	313	554	575	971	562	1740	691	857	323	823	1049	870	1022	975	799	1202	1052	956	944	1073	1029	1024	1113	990	1087	1246	1032	1029	1125	972	1340	1327	997	1054	912	334
URAHP	74	24	63	101	62	15	88	82	25	30	11	12	30	36	45	47	70	51	104	57	41	18	55	63	59	50	51	44	68	69	60	57	51	80	72	49	58	55	58	80	66	103	73	66	86	94	64	46	21
FTLP10	0	0	0	0	0	0	0	0	0	0	0	0	0	0	0	0	0	0	0	0	0	0	0	0	0	0	0	0	0	0	0	0	0	0	0	0	0	0	0	0	0	0	0	0	0	0	0	0	0
LOC100130027	85	22	26	120	86	28	90	218	26	30	14	34	19	22	50	53	119	39	130	66	74	34	61	73	66	95	135	136	100	55	116	86	113	148	146	129	162	119	116	142	159	121	81	135	129	164	103	77	22
SZRD1P1	1	0	0	0	1	0	0	3	1	2	0	0	0	0	1	1	2	0	4	1	0	0	0	0	0	0	2	1	1	0	0	1	0	6	2	1	1	1	2	0	2	0	0	2	0	1	1	2	1
HSFX2	19	6	11	24	15	2	24	35	9	10	3	5	2	5	8	10	28	12	31	19	13	7	16	15	15	25	23	29	24	21	29	13	43	27	34	32	29	31	28	28	24	38	19	31	27	40	27	22	5
LCIIAR	0	1	3	0	1	0	2	4	2	0	0	1	0	1	2	0	2	0	1	0	3	0	1	0	1	2	1	1	1	1	0	0	1	2	1	1	0	3	1	0	0	0	2	0	1	9	0	0	0
MAPT-IT1	0	0	0	1	0	0	0	1	0	0	0	0	0	0	0	1	0	0	1	0	1	0	0	0	0	3	1	1	1	0	0	0	0	1	3	0	1	0	0	0	0	0	0	0	0	1	2	0	0
MIR124-2HG	0	0	0	0	0	0	0	0	0	0	0	0	0	0	0	0	0	0	0	0	0	0	0	0	0	0	0	0	0	0	0	0	0	0	0	0	0	0	0	0	0	0	0	0	0	0	0	0	0
FAM13B-AS1	4	1	2	15	10	2	6	10	1	4	0	4	0	1	0	1	2	4	8	6	4	3	6	6	4	12	10	7	2	15	6	5	5	4	9	7	5	6	9	10	9	17	9	18	9	9	6	3	3
EFCAB14-AS1	37	10	6	49	48	37	98	138	13	15	46	40	7	6	23	20	54	18	100	37	58	41	60	79	48	73	54	82	61	61	45	45	92	75	59	77	85	81	96	74	70	67	49	69	59	76	60	57	35
LOC100130207	1	0	0	3	2	5	4	15	0	0	0	0	1	0	3	6	8	0	7	0	3	0	2	2	0	3	4	4	4	1	9	1	3	14	4	8	2	4	5	8	8	6	3	1	5	6	4	2	2
LINC00861	5	12	0	50	8	27	45	30	3	2	20	30	13	8	27	18	10	12	176	22	3	51	33	29	53	12	15	23	1	22	10	19	25	19	9	30	10	15	12	11	8	3	19	91	3	9	13	29	13
GALNT9-AS1	0	0	0	0	0	0	0	1	0	0	0	0	0	0	0	0	2	0	1	0	0	0	1	0	0	0	0	0	0	0	0	0	0	0	1	1	0	0	0	0	0	0	1	0	0	0	0	0	0
LINC02961	0	0	0	0	0	0	0	0	0	0	0	0	0	0	0	0	0	0	0	1	3	3	0	0	0	0	0	0	0	0	0	1	1	0	0	0	1	0	0	0	0	0	0	0	1	0	0	0	0
LOC100130256	2	3	3	8	1	2	3	9	1	0	0	2	0	0	3	3	6	0	11	0	4	0	2	1	1	11	8	11	3	1	6	3	12	5	13	7	0	7	0	16	7	6	1	1	2	4	4	3	0
SLC24A3-AS1	1	0	2	5	4	3	6	4	0	1	1	2	0	1	0	0	1	3	9	2	2	4	7	1	6	1	0	6	0	1	3	2	6	4	1	2	4	1	7	1	1	0	5	11	2	2	0	5	4
LOC100130268	0	0	0	0	0	0	0	0	0	0	0	0	0	0	0	0	0	0	0	0	0	0	0	0	0	0	0	0	0	0	0	0	0	0	0	0	1	0	0	0	0	0	0	0	0	0	0	0	0
CCDC166	1	0	0	0	0	0	0	1	0	0	0	0	0	0	1	0	2	0	0	0	0	0	1	0	0	0	0	1	3	0	0	0	0	0	0	1	0	4	0	0	0	3	1	0	0	1	0	0	0
TFAP2A-AS1	45	31	33	121	118	16	113	101	26	14	46	32	19	24	42	36	58	44	115	56	50	19	57	61	51	61	73	58	96	104	58	54	40	66	70	57	61	44	111	76	66	56	74	97	86	68	47	67	19
LOC100130283	127	455	1065	574	480	161	885	165	241	56	125	197	391	572	371	576	123	439	1162	658	117	236	590	668	765	122	120	184	125	751	139	342	184	96	192	166	134	127	872	111	107	114	586	785	182	145	159	652	102
LOC100130298	0	0	0	2	0	1	1	2	0	0	0	0	0	0	1	0	2	1	2	0	0	0	0	1	3	2	4	0	1	2	3	0	0	1	1	2	1	3	2	1	3	2	1	2	3	2	0	2	2
C8orf89	5	0	0	0	1	0	3	6	0	0	0	0	0	1	4	1	8	2	4	4	5	0	2	1	4	4	6	3	7	1	1	3	1	3	4	5	1	7	3	2	2	5	5	0	1	1	1	4	0
SUPT20HL1	1	0	0	2	2	0	1	5	1	1	0	0	0	0	0	1	2	0	1	0	3	0	2	1	0	1	5	1	2	0	1	4	3	1	3	1	1	1	0	0	2	1	0	0	1	2	1	2	0
C17orf107	82	22	94	72	50	28	79	125	19	22	22	72	26	26	51	35	85	41	91	47	83	24	59	54	46	78	82	94	99	67	121	51	79	80	97	96	74	77	74	96	71	94	76	82	84	140	85	69	36
LOC100130331	8	3	18	36	32	85	26	19	2	5	171	67	3	3	6	10	8	3	13	5	7	100	14	7	7	12	2	7	6	60	9	4	6	7	12	8	7	7	16	5	9	8	9	8	14	7	11	14	112
SCGB2B3P	0	0	0	0	0	0	1	3	0	0	1	0	0	0	0	0	0	0	0	1	0	2	0	1	0	2	1	4	0	0	0	0	2	0	1	1	3	5	0	2	0	0	2	0	1	2	1	0	0
LOC100130345	4	0	0	0	0	0	3	9	1	1	8	0	0	1	1	1	11	3	31	2	1	0	4	7	6	14	5	16	4	1	16	1	5	34	8	28	6	9	1	8	1	6	0	2	10	6	4	2	2
TMEM262	3	3	1	5	5	4	6	6	3	3	3	5	1	4	4	6	3	4	16	6	3	3	2	4	2	1	3	1	4	3	4	8	5	4	3	5	6	5	4	2	5	2	9	3	5	5	4	4	3
LOC100130357	14	4	0	30	13	8	19	46	4	6	5	6	5	3	6	9	17	4	39	11	8	10	15	21	16	17	29	33	13	11	20	9	14	35	20	33	25	28	24	36	33	16	15	34	22	35	24	14	7
CXorf49	0	0	1	4	6	4	7	2	0	0	3	1	1	2	5	4	1	1	5	1	1	2	2	8	1	1	0	2	2	2	4	12	1	1	0	0	2	0	2	0	1	2	5	1	2	0	0	6	2
LINC03048	7	6	6	38	23	4	52	19	4	8	7	22	5	4	10	6	25	12	49	8	1	9	6	10	12	13	15	13	28	17	9	11	8	18	11	16	22	14	18	16	24	17	23	20	52	30	15	17	6
EPB41L1-AS1	1	0	0	1	1	5	2	3	0	0	0	0	0	0	0	0	0	1	8	0	0	0	2	0	3	1	0	2	4	0	0	0	7	4	1	5	2	1	7	3	0	0	1	0	1	1	3	4	0
LINC00552	0	0	7	3	0	0	1	1	0	3	0	0	0	1	2	2	1	0	0	0	2	0	1	1	0	2	1	0	2	2	4	0	0	2	5	0	1	0	0	2	1	0	0	2	3	1	2	0	0
LINC02593	11	3	8	2	1	0	1	22	1	4	3	3	1	3	2	3	3	3	1	1	6	0	4	0	3	7	6	8	3	3	14	10	7	18	11	4	3	9	1	11	28	10	7	2	8	20	4	5	3
CECR7	80	25	45	230	69	43	111	482	14	58	21	74	17	60	59	49	270	56	76	70	182	40	202	91	146	57	95	101	85	106	92	268	81	301	102	159	192	233	291	214	117	244	45	157	170	287	257	42	27
GPC1-AS1	6	2	2	8	4	0	6	25	0	9	0	1	1	3	4	3	13	2	13	4	5	1	4	6	3	7	7	10	14	6	19	3	15	22	13	14	17	13	3	11	19	12	2	3	17	24	8	7	3
SPAG16-DT	2	0	0	1	0	1	0	1	0	2	2	3	0	0	0	0	3	0	1	0	3	0	3	0	0	0	1	1	2	1	3	2	2	3	2	2	1	1	1	5	1	0	1	0	3	1	1	3	0
LOC100130452	0	0	0	0	0	1	0	0	0	0	0	0	0	0	0	0	0	0	1	0	0	0	1	0	0	0	0	0	0	0	0	0	0	0	0	0	0	0	0	0	1	0	0	0	0	0	0	0	0
CAND1.11	0	0	0	1	0	0	0	2	0	0	2	0	0	0	0	0	2	0	0	0	0	0	0	0	1	1	0	0	0	0	2	0	2	1	1	0	0	1	1	0	0	1	1	0	0	0	0	0	0
WAKMAR2	114	23	23	43	75	61	185	480	9	19	75	82	5	18	40	70	145	17	152	66	158	31	29	89	42	173	353	210	336	18	199	84	191	255	181	229	326	214	50	283	387	143	125	29	238	108	240	70	76
LINC01387	1	0	0	1	1	0	1	1	1	0	0	0	0	0	0	0	1	0	0	0	0	0	0	0	0	0	0	0	0	2	0	0	0	1	0	1	0	1	0	0	0	0	1	0	1	0	0	0	0
TMEM221	5	6	0	18	7	4	8	19	6	3	1	5	2	7	5	4	6	2	19	3	6	0	7	8	12	8	6	17	8	4	14	12	8	9	14	15	11	18	2	5	17	27	10	16	11	13	8	10	2
CD300H	3	4	2	12	5	4	21	1	1	0	9	9	2	5	17	3	2	4	10	5	0	0	6	16	4	4	6	4	0	3	1	4	2	1	2	1	5	1	6	3	5	4	9	14	7	3	2	1	0
PARD6G-AS1	21	5	12	34	27	13	54	89	10	15	12	13	10	4	12	10	26	10	85	21	19	22	23	42	39	36	57	65	65	15	45	17	60	122	42	42	71	36	41	46	49	29	15	31	33	61	33	31	10
LINC02881	3	0	1	5	5	2	2	7	1	0	0	2	1	1	2	3	3	3	3	0	2	3	4	1	1	5	6	5	3	5	4	7	7	5	3	3	1	4	3	5	4	3	3	11	2	9	3	4	1
LOC100130548	1	0	0	10	1	1	5	10	2	0	2	2	1	0	1	3	2	0	15	3	5	1	5	4	6	3	8	4	4	4	2	4	5	1	4	0	1	2	8	4	3	0	1	6	1	2	3	1	1
NFYC-AS1	43	30	35	81	76	37	86	137	26	19	17	29	23	20	34	43	56	45	110	53	45	32	38	52	49	52	78	65	68	76	56	48	64	88	72	63	64	61	94	71	55	60	48	87	79	78	60	51	16
LINC00910	42	2	9	66	30	32	44	95	17	13	6	15	7	6	23	28	70	15	65	23	47	17	29	40	30	44	66	64	38	25	48	39	73	84	90	51	58	69	31	56	47	82	34	52	60	71	37	31	10
LOC100130587	4	0	0	0	0	0	0	0	0	0	0	0	0	0	0	0	0	1	0	0	0	0	0	0	0	0	0	0	0	0	0	0	0	0	0	2	0	2	0	0	0	0	1	1	0	0	2	0	0
PRR32	1	0	0	0	0	0	0	0	0	0	0	0	0	0	0	0	0	0	0	0	0	0	1	0	0	1	0	0	0	0	0	0	2	1	0	0	1	0	1	2	0	0	0	0	0	0	0	0	0
LOC100130673	0	0	0	0	0	0	0	0	0	0	0	0	0	0	0	0	1	0	0	0	0	0	0	0	0	1	0	0	0	0	2	0	0	1	0	0	0	0	0	3	0	3	1	2	0	1	0	0	0
LOC100130691	195	46	12	272	228	58	358	527	59	53	50	186	60	53	75	73	146	58	346	195	142	125	142	149	166	183	484	339	180	90	208	182	228	278	395	413	616	321	188	546	739	270	159	170	342	377	342	221	111
LOC100130698	0	0	0	0	0	0	0	0	0	0	0	0	0	0	1	0	0	0	0	0	0	0	0	0	0	0	0	1	0	0	0	0	0	0	0	0	0	0	0	0	0	0	0	0	0	0	0	0	0
TP53TG3HP	0	0	0	0	0	0	1	0	0	0	0	0	0	0	0	0	0	0	1	0	0	0	0	0	0	0	0	0	0	0	0	0	0	0	0	0	0	0	0	0	0	0	0	0	0	0	0	0	0
LRRC58-DT	326	41	22	222	358	37	110	264	21	80	31	24	9	11	95	191	163	40	90	63	340	33	248	114	129	519	238	295	262	139	259	138	637	112	216	278	178	261	366	299	201	221	144	174	184	227	218	158	24
ATP6V1FNB	26	6	12	33	25	23	24	55	7	6	14	20	9	4	30	15	34	16	47	22	10	3	32	28	23	40	51	41	25	16	29	11	34	38	30	39	36	32	47	59	49	40	27	52	24	56	39	17	14
HDHD5-AS1	7	1	1	7	8	0	2	14	1	1	2	2	0	0	2	2	2	1	2	4	2	0	3	1	5	3	3	8	3	6	6	3	6	13	8	5	6	8	8	3	6	3	3	8	5	9	3	1	2
LRRC70	20	6	1	38	25	29	69	146	3	6	31	27	2	11	16	14	46	7	55	25	39	30	35	27	37	56	52	49	61	10	29	68	98	72	42	24	36	61	28	78	61	45	34	35	59	61	45	20	17
LRRC69	8	2	0	21	3	16	13	15	3	2	7	8	5	0	5	4	4	6	29	16	8	22	13	7	18	12	29	11	17	6	5	8	14	29	17	27	18	17	6	24	21	5	8	6	10	16	10	5	6
LOC100130744	169	55	93	274	167	67	222	344	55	71	41	52	55	59	99	118	216	101	302	109	170	52	103	201	114	157	168	185	230	161	229	159	206	274	280	172	215	159	190	170	219	230	163	194	254	225	171	128	56
EFCAB10	27	19	10	67	75	87	203	186	11	10	99	83	23	19	31	30	84	30	163	65	40	67	103	61	85	64	76	83	71	46	52	71	65	84	82	88	83	97	90	91	82	56	62	88	59	71	54	74	79
AGAP2-AS1	134	122	264	395	379	56	336	226	85	62	52	71	91	128	150	160	136	178	343	215	107	56	193	244	134	98	127	119	119	289	136	229	113	95	154	114	130	100	328	133	112	204	260	407	207	146	122	229	84
SBK3	4	4	0	2	0	4	1	0	0	0	1	0	1	0	1	0	0	0	3	5	0	1	2	1	5	0	1	2	1	6	1	1	2	2	4	0	0	2	1	0	0	0	1	5	0	1	0	0	0
LOC100130849	0	0	0	0	0	0	0	0	0	0	0	0	0	0	0	0	0	0	0	0	0	0	0	0	0	0	1	0	0	0	0	0	0	0	0	0	0	0	0	0	0	0	0	0	0	0	0	0	0
USP3-AS1	44	23	35	115	64	122	221	176	16	13	102	90	20	24	46	39	120	34	203	72	46	81	93	61	96	72	87	89	87	69	64	74	69	116	100	111	78	117	132	96	80	72	85	96	71	84	78	86	89
LOC100130872	30	7	8	22	4	13	16	25	3	19	6	4	5	8	12	8	16	9	28	8	8	4	10	14	14	21	18	32	22	9	24	22	32	24	23	28	16	42	43	22	20	12	14	14	25	33	24	21	7
CREB3L2-AS1	0	0	0	0	0	0	0	0	0	0	0	0	0	0	0	0	0	0	4	0	0	0	0	1	0	2	0	3	0	1	0	0	0	3	0	1	0	0	1	0	1	0	0	1	1	1	3	0	0
ATE1-AS1	7	1	2	6	5	1	15	15	0	2	6	3	1	1	6	5	8	2	11	8	5	5	6	3	10	18	10	8	7	5	11	6	8	6	5	3	15	8	3	7	28	16	6	12	8	17	12	6	4
PSORS1C3	1	5	0	8	4	1	20	63	3	1	1	5	0	1	1	5	5	10	22	4	2	6	1	8	5	3	4	9	5	12	11	11	24	14	20	27	3	23	10	2	1	9	3	3	3	61	5	2	2
TSTD3	50	17	9	126	69	75	225	449	11	37	50	59	12	11	47	47	117	26	260	68	49	98	128	71	124	231	151	223	216	50	141	65	225	350	186	214	202	188	140	150	138	87	94	135	128	168	163	75	69
VAC14-AS1	20	11	27	40	48	1	36	32	6	7	7	7	9	6	11	21	25	20	40	27	16	7	23	46	19	19	15	18	22	32	18	27	13	23	23	28	19	20	49	15	19	17	23	40	23	30	20	32	9
SMIM6	1	2	1	3	2	0	2	2	0	1	0	2	1	0	4	1	0	0	7	1	1	2	4	3	3	3	1	0	3	0	0	1	2	3	1	1	6	1	1	1	0	0	3	4	0	1	2	4	2
ZNF663P	0	0	0	1	0	2	0	1	1	0	0	0	0	0	0	0	0	0	3	0	0	0	0	0	0	1	0	2	0	2	1	0	0	0	3	1	2	4	2	0	2	1	0	0	0	2	0	0	0
CSAG4	0	0	0	0	0	1	0	0	1	0	0	0	0	0	0	0	0	0	2	0	0	0	0	0	1	0	0	0	0	0	0	0	0	0	0	0	0	0	0	0	0	0	0	0	0	0	0	0	0
ZNF594-DT	18	4	5	28	22	9	25	48	6	9	3	14	7	4	23	14	30	13	38	14	14	2	18	17	19	36	29	28	28	16	23	21	41	42	31	45	38	21	21	30	35	32	24	26	24	44	30	19	4
LINC01502	0	0	0	0	0	0	0	0	0	0	0	0	0	0	0	0	0	0	1	0	0	0	0	0	0	0	0	0	0	1	1	0	0	0	0	0	1	0	0	0	0	0	0	0	0	0	0	0	0
SYCE1L	32	18	18	57	45	9	44	62	19	9	10	21	15	29	41	33	43	50	77	26	33	14	28	32	24	25	37	29	29	34	34	27	33	27	46	32	39	25	53	36	24	39	45	81	64	48	21	43	13
LOC100130964	0	0	0	0	0	0	0	0	0	0	0	0	0	0	0	0	0	0	0	0	0	0	0	0	0	0	0	0	0	0	0	0	0	0	0	0	0	0	0	0	0	0	0	0	0	0	0	0	0
LINC02901	4	1	1	6	2	0	13	14	1	2	3	4	2	2	3	0	6	3	13	5	3	0	4	5	4	4	10	4	10	4	4	4	2	2	6	10	12	8	5	8	4	3	7	2	10	6	9	6	2
LOC100130987	15	12	10	45	29	8	34	46	17	8	7	5	11	6	6	25	17	13	48	21	14	2	17	22	12	16	24	25	26	30	19	24	22	29	22	17	28	13	40	43	30	15	19	28	27	33	30	19	4
SPATA48	0	0	0	0	0	0	0	1	0	0	0	0	0	0	0	0	0	0	0	0	0	0	0	0	0	0	0	0	0	0	0	1	0	0	0	0	1	0	0	0	0	0	0	0	0	0	0	0	0
LOC100130992	11	4	0	26	13	29	64	94	8	9	45	38	4	5	10	7	55	8	63	11	26	24	48	16	55	87	78	64	61	26	51	35	60	34	59	93	45	111	47	79	57	43	21	52	58	44	61	26	16
ZNF316	625	258	469	1358	849	311	940	1263	225	285	289	236	236	218	538	456	872	548	1400	705	546	232	658	860	667	653	896	677	825	804	732	573	764	819	928	743	762	628	1034	761	791	919	653	1147	867	1038	607	657	237
DNAH8-AS1	0	1	0	0	1	0	0	0	0	0	0	0	0	0	0	0	0	0	0	0	0	0	0	0	0	0	0	0	0	1	0	0	0	0	0	0	0	0	0	0	0	0	0	0	0	0	0	0	0
LINC01135	2	1	1	2	2	0	2	6	1	0	0	0	1	0	0	1	5	0	1	2	2	0	0	4	0	2	4	3	7	0	2	3	5	5	3	2	3	9	0	3	2	5	3	3	7	3	5	2	0
CKMT2-AS1	133	31	34	154	151	46	184	402	45	34	39	75	31	36	56	70	156	71	247	77	145	67	88	128	144	169	236	211	112	76	160	86	151	217	271	129	199	190	124	139	153	180	133	115	212	128	196	181	58
SRP14-DT	44	10	0	43	19	10	49	104	13	15	10	39	6	9	20	19	66	15	73	12	19	22	51	33	44	40	46	96	50	18	44	33	40	61	96	68	42	101	35	80	65	63	45	49	101	55	88	47	28
DPP9-AS1	59	31	43	121	72	36	96	113	21	34	30	24	35	18	50	55	69	63	128	81	41	12	81	89	62	50	75	60	75	96	54	69	69	86	78	67	59	62	84	64	77	103	83	97	99	81	68	58	27
TNRC6C-AS1	61	18	14	85	29	20	53	111	28	22	20	37	28	8	26	29	96	31	128	51	21	23	36	31	78	60	70	56	31	49	66	68	81	77	74	87	79	92	30	71	83	81	73	125	61	134	67	56	18
LOC100131107	0	0	0	2	0	0	0	1	0	0	0	1	0	0	0	1	0	0	1	0	1	0	0	0	1	0	0	0	0	0	0	0	1	1	0	3	0	0	1	0	0	0	0	0	1	1	0	0	0
ZBTB20-AS1	3	2	1	6	8	1	5	3	1	1	2	0	0	0	1	1	0	0	9	1	4	0	2	2	3	8	3	8	7	3	5	4	12	5	4	6	4	3	8	4	8	3	3	5	2	8	5	2	0
BSPH1	0	0	0	0	0	0	6	0	0	0	0	2	0	0	0	0	0	0	0	0	0	0	0	0	0	0	0	0	0	0	0	0	0	0	0	1	1	1	0	0	0	0	1	0	5	1	0	0	0
LINC01405	0	2	0	0	4	6	1	1	4	0	3	0	1	7	3	3	0	4	7	6	0	8	3	7	2	0	0	0	0	12	0	4	0	0	0	0	0	0	1	0	0	0	7	23	0	0	0	4	2
WDR86-AS1	3	2	1	5	3	3	3	13	1	2	5	3	1	3	3	0	6	4	9	0	3	4	1	1	5	2	8	2	3	4	2	8	7	7	4	3	4	4	1	4	8	8	10	5	3	13	1	3	1
TSTD1	230	143	158	541	448	108	498	533	116	105	132	164	186	248	260	281	640	333	664	331	312	210	252	340	335	161	259	238	315	320	440	370	275	266	423	343	331	317	336	228	307	440	436	585	472	374	367	413	152
CCDC183-AS1	26	21	32	65	57	8	59	68	20	13	10	15	29	15	29	42	46	30	96	49	14	5	46	73	36	21	43	39	47	69	25	48	32	66	34	33	32	29	73	43	43	11	61	74	53	60	29	65	11
RPL21P28	623	214	90	828	686	588	1920	2006	225	247	550	799	243	406	551	506	1287	492	1835	670	907	549	773	978	1083	847	1070	823	906	436	845	902	868	1017	1191	982	1084	1094	828	1081	935	702	805	839	851	927	1019	960	600
SNAP25-AS1	0	0	0	0	0	2	3	1	0	0	0	2	1	0	0	0	1	0	4	0	0	0	1	0	0	0	0	0	0	0	0	1	0	0	0	1	0	0	2	2	0	0	0	3	0	0	0	0	0
NEMP2	146	34	32	217	232	115	414	661	44	51	85	103	34	32	71	89	198	66	336	165	160	141	164	145	173	238	291	262	216	154	152	237	295	370	223	260	451	317	212	310	334	155	151	294	241	322	197	279	112
ZNF503-AS2	34	28	11	117	161	54	85	43	40	12	51	56	35	39	59	52	33	91	184	112	35	44	68	124	60	33	30	29	27	78	38	101	21	31	39	29	36	30	113	39	29	35	79	167	40	51	25	63	34
MIR181A1HG	0	0	0	0	0	0	1	1	0	0	1	0	0	0	0	0	0	0	0	0	1	0	1	0	0	0	0	0	0	0	0	0	0	0	0	0	0	0	0	0	0	0	0	0	0	0	1	0	0
ANKRD63	0	0	0	1	0	0	0	1	0	0	0	0	0	0	1	1	0	0	1	0	0	0	0	0	1	0	0	2	1	0	1	0	3	1	0	1	0	0	0	3	0	0	0	1	1	1	0	1	0
LOC100131257	1	1	1	1	2	3	4	6	0	1	2	6	0	0	0	1	3	0	2	1	4	2	1	2	1	1	2	2	4	4	6	1	5	5	5	4	7	5	2	7	4	1	0	1	1	3	2	0	3
LOC100131289	6	3	0	13	9	2	14	42	1	1	1	2	7	4	5	2	16	4	19	4	9	19	3	2	12	4	8	17	6	11	16	6	22	21	20	5	15	18	8	11	9	21	9	2	14	9	22	50	8
DPEP2NB	0	0	1	1	0	0	0	0	0	0	2	0	0	0	2	0	0	1	0	0	0	0	2	0	1	0	0	0	0	0	0	0	0	0	0	0	0	0	0	0	0	0	0	0	0	0	0	0	0
GREM1-AS1	5	1	1	6	0	1	1	4	0	1	3	0	0	0	2	2	2	0	1	1	3	2	2	1	1	4	1	3	4	1	3	1	1	1	2	3	1	0	7	3	2	5	1	3	4	4	3	1	1
RAB6C-AS1	21	9	4	34	26	45	63	62	6	7	37	32	5	6	13	10	29	11	57	20	13	52	33	28	24	33	26	43	32	30	30	27	32	36	38	58	43	59	45	37	37	17	34	33	35	41	36	40	38
RDM1P5	33	3	16	75	16	8	25	83	4	9	5	10	5	11	21	27	43	15	59	16	25	15	32	23	31	37	56	42	30	20	34	55	56	58	43	59	50	53	26	53	33	37	30	48	25	48	35	26	9
LINC00605	0	1	0	3	1	0	0	1	0	0	0	4	0	1	4	4	3	2	6	0	2	2	1	1	5	4	2	1	2	0	3	2	4	4	2	3	1	3	2	2	3	1	1	7	4	3	8	4	0
C11orf91	40	22	4	21	31	26	42	39	8	18	48	17	21	20	33	25	40	14	20	35	25	24	27	20	52	34	31	30	33	22	15	29	23	32	17	31	19	25	38	21	13	19	29	23	20	26	29	22	15
SP9	40	8	2	51	12	5	37	125	12	9	3	23	5	3	3	3	58	22	40	23	93	6	41	4	26	89	62	101	126	24	94	3	125	51	87	60	36	60	15	83	59	80	6	7	59	69	93	10	0
LOC100131395	3	2	0	11	5	2	10	20	0	2	8	2	0	0	1	3	4	0	17	7	8	11	1	4	6	28	9	33	19	7	2	1	21	17	12	21	3	12	8	4	6	5	9	3	4	16	12	1	0
EOLA1-DT	58	14	15	58	3	10	89	329	17	36	19	26	12	8	31	17	95	25	166	54	22	18	39	27	64	118	147	62	162	19	111	46	199	328	158	106	189	145	35	175	130	26	49	18	76	202	98	69	28
CD300LD	0	0	0	1	0	0	1	0	0	1	2	0	0	0	0	0	0	0	2	0	0	0	2	1	0	0	0	0	1	2	2	0	0	1	1	1	0	0	1	0	1	0	0	1	1	1	2	0	0
DBIL5P	22	6	3	36	19	16	23	83	8	10	10	20	9	5	15	10	35	14	29	14	20	8	12	11	12	26	42	29	42	18	48	28	36	31	69	24	57	21	17	55	36	29	14	32	28	41	27	13	7
LOC100131472	0	0	0	0	0	0	0	0	0	0	0	0	0	0	0	0	0	0	0	0	0	0	0	0	0	0	0	0	0	0	0	0	0	0	0	0	0	0	0	0	0	0	0	0	0	0	0	0	0
LOC100131496	2	1	0	6	7	2	3	6	4	1	6	1	2	0	2	4	3	1	7	4	3	5	6	10	4	2	5	6	7	7	1	3	6	9	7	4	5	6	13	6	3	8	7	14	3	5	5	7	6
LOC100131532	9	0	1	9	3	0	4	12	0	2	1	5	1	3	1	4	5	3	4	1	2	0	6	1	5	6	4	3	7	8	6	6	6	5	3	2	3	4	4	4	2	10	7	12	1	5	5	3	1
ZNF705EP	2	0	0	2	1	0	5	10	0	3	0	2	0	2	0	0	2	0	2	1	2	3	1	1	3	9	3	4	5	1	4	2	5	11	2	4	6	5	2	2	6	1	2	3	3	3	1	1	1
LINC00887	6	0	1	8	1	2	5	12	0	1	5	1	1	0	3	3	5	2	3	4	5	5	6	4	12	12	16	19	13	2	3	5	27	8	16	20	7	17	5	14	10	9	8	1	19	20	14	2	0
FKSG29	1	0	0	2	2	2	7	2	0	1	1	0	1	0	0	1	1	0	6	1	1	0	1	3	0	2	0	1	8	2	0	0	2	7	0	1	1	1	6	1	2	1	1	2	2	2	2	0	0
CCDC18-AS1	109	22	11	119	24	70	187	741	30	42	60	84	27	34	73	70	295	35	415	92	71	49	105	46	180	318	369	230	390	62	213	129	341	826	366	434	277	283	70	320	485	139	142	91	263	291	266	159	51
DPP4-DT	17	5	2	43	28	14	23	33	4	4	6	18	5	8	20	12	9	11	28	22	6	12	20	20	12	13	9	18	8	7	21	28	30	8	19	26	19	14	17	13	14	5	26	26	20	10	11	48	8
PRR23D1	0	0	0	0	2	0	0	0	0	0	0	0	0	0	0	0	0	0	0	0	0	2	2	0	1	1	1	0	0	0	1	1	0	2	1	0	2	1	1	2	1	0	0	2	1	1	1	0	0
LOC100131626	22	6	5	33	36	27	51	77	4	11	25	18	2	4	8	21	21	9	57	28	28	17	36	48	21	30	26	55	25	27	22	15	35	40	29	37	43	49	50	46	42	33	23	46	21	39	25	30	16
LOC100131635	0	0	0	0	0	0	0	1	0	0	0	0	0	0	0	0	0	0	0	0	0	0	0	0	0	0	0	0	0	0	0	0	0	1	0	1	0	0	0	0	0	0	0	1	1	0	0	0	0
ZNF236-DT	6	9	10	28	29	4	16	26	8	6	0	1	4	7	11	12	25	10	15	7	19	3	6	11	13	23	25	15	13	11	17	16	12	19	14	17	20	10	19	19	13	9	16	24	15	25	14	16	7
MZF1-AS1	39	17	19	61	35	16	82	101	16	24	14	20	22	18	39	28	44	32	116	55	33	19	37	47	54	50	71	44	67	51	62	44	66	65	55	66	64	56	46	45	61	83	56	67	77	61	54	38	21
FAM83A-AS1	1	6	11	34	22	13	45	11	8	1	26	30	4	10	13	11	12	17	90	36	1	13	65	33	43	9	7	4	5	44	4	7	2	9	7	18	6	6	33	8	6	7	13	78	3	15	6	20	9
USP30-AS1	9	7	1	17	14	23	10	7	4	1	3	9	6	1	5	7	8	7	20	9	3	3	11	14	8	8	3	1	9	8	10	22	4	7	8	6	3	5	11	2	6	8	5	14	4	6	3	8	5
ARMCX4	273	52	33	401	340	135	517	673	64	124	130	126	66	56	78	121	416	93	571	163	303	176	264	332	310	690	473	541	666	240	520	289	741	701	463	567	373	439	385	419	481	341	255	264	378	518	503	174	147
PET100	597	337	206	1079	1044	429	1869	1243	296	263	296	473	301	471	810	736	1044	694	1692	833	597	329	819	1562	966	662	765	511	781	623	779	922	692	750	827	795	796	847	946	650	602	491	840	931	896	875	857	1030	476
AHI1-DT	6	0	0	5	6	1	6	3	0	1	0	2	0	2	2	3	20	1	7	2	5	0	12	5	2	8	7	19	10	1	9	6	11	15	12	11	16	9	10	16	11	4	8	5	10	8	6	3	0
UBE2DNL	0	0	0	0	0	0	0	0	0	0	0	0	0	0	0	0	0	0	0	0	0	0	0	0	0	0	0	0	0	0	0	0	0	0	0	0	0	0	0	0	0	0	0	0	0	0	0	0	0
CADM3-AS1	292	55	90	383	439	81	180	624	51	178	68	40	20	22	53	98	381	81	257	97	760	59	105	236	109	869	327	1096	759	113	663	231	1042	357	729	687	329	399	209	731	332	799	136	296	953	832	587	282	102
ZNF717	119	14	11	94	88	65	148	421	34	50	49	49	44	14	43	43	221	33	183	112	98	95	170	58	181	210	323	262	175	70	202	84	281	322	276	219	346	353	155	361	312	196	101	149	170	290	210	138	43
INSYN2B	41	6	0	19	40	27	15	50	12	27	20	6	1	2	11	9	56	8	52	17	18	17	34	22	85	73	94	84	71	24	58	30	92	60	84	102	42	95	42	44	59	67	28	85	70	97	52	18	3
KRTAP25-1	0	0	0	0	0	0	0	0	0	0	0	0	0	0	0	0	0	0	0	0	0	0	0	0	0	0	0	0	0	0	0	0	0	0	0	0	0	0	0	0	0	0	0	0	0	0	0	0	0
LOC100131943	0	0	0	1	0	0	0	0	0	0	0	0	0	0	0	0	0	0	1	0	0	0	0	0	0	0	0	2	0	0	0	0	0	0	0	0	0	0	0	0	0	0	0	1	0	0	0	0	0
ZNF705G	0	0	0	1	1	0	1	0	0	0	0	0	0	0	0	0	0	0	3	0	0	0	0	0	0	1	0	1	0	0	1	0	0	0	0	1	0	0	0	0	1	0	1	0	0	0	0	0	0
FAM27E3	8	3	3	6	11	2	18	21	3	2	1	1	8	3	5	4	12	3	9	10	2	2	4	1	10	7	15	6	10	3	13	11	10	12	12	9	30	25	2	36	25	4	5	4	11	29	6	8	2
RRN3P3	89	26	39	174	88	52	160	261	16	30	59	39	23	19	51	62	114	53	191	86	77	44	106	88	82	113	166	139	116	92	126	114	178	119	153	136	132	118	113	175	189	128	115	135	133	170	126	88	34
LOC100132004	0	0	0	0	0	0	0	0	0	0	0	0	0	0	0	0	0	0	0	0	0	0	0	0	1	0	0	0	0	0	0	0	0	0	0	0	0	0	0	0	0	0	0	1	0	0	0	0	0
TEX13D	0	0	0	0	0	0	0	0	0	0	0	0	0	0	0	1	0	0	0	0	1	0	0	0	0	0	0	0	0	0	0	0	1	0	0	0	0	0	1	0	0	0	0	1	0	0	0	0	0
PDE4DIPP6	6	4	2	15	7	9	12	21	3	3	5	10	5	3	4	8	7	6	26	8	4	11	10	7	19	15	19	27	11	4	8	8	20	37	17	11	15	28	13	29	27	5	5	15	10	23	11	10	6
LOC100132062	40	53	68	213	32	48	125	172	54	24	33	56	41	76	81	107	73	80	454	130	29	60	130	144	107	65	101	122	60	112	60	73	88	114	117	76	101	73	118	118	97	91	87	220	133	111	61	175	44
FOXO6	45	9	11	49	53	4	18	75	15	12	2	12	9	5	22	11	50	16	22	13	65	2	17	20	16	42	60	42	53	30	49	34	51	43	78	51	43	32	36	33	49	72	26	34	72	118	53	24	7
LOC100132077	14	2	4	22	11	7	19	28	3	5	5	5	5	1	10	4	20	3	26	14	8	13	10	14	17	24	24	20	21	9	14	14	30	26	27	20	26	15	10	18	29	24	8	10	17	29	19	9	6
LOC100132078	0	0	0	0	0	0	0	0	0	0	0	0	0	0	0	0	1	0	0	0	0	0	0	0	0	0	0	0	0	0	0	0	0	0	0	2	0	0	0	0	0	0	0	0	0	0	0	0	2
HERC2P7	6	2	1	9	1	9	26	49	3	2	9	11	3	2	4	4	15	6	45	15	2	12	13	6	16	9	22	7	24	6	16	8	17	24	19	12	21	26	4	45	15	11	14	8	11	14	9	7	8
FAM66E	10	2	5	22	17	10	39	24	3	4	10	12	1	1	6	7	9	7	25	20	10	19	27	24	16	14	12	19	7	13	15	5	7	16	15	17	18	11	21	16	20	21	16	32	10	13	14	13	3
C2CD4D-AS1	206	113	109	560	323	123	670	617	122	97	119	209	94	100	205	202	810	208	679	371	279	160	279	450	282	293	274	331	322	318	346	204	259	487	362	520	336	651	418	358	295	448	321	452	282	226	348	429	180
ACTA2-AS1	2402	335	291	1795	2612	660	961	7801	423	815	525	507	154	1949	784	2026	3873	800	992	957	2209	744	962	1226	2049	1820	4408	4652	1899	947	2500	2127	2911	2442	4261	2103	1326	3091	2518	2546	2454	3644	2366	3150	1978	3903	3686	1387	583
FAM240A	1	0	0	2	0	0	0	2	1	1	0	0	0	0	2	0	4	1	0	0	1	1	0	0	0	2	1	1	0	1	1	5	4	0	1	1	1	5	2	0	0	0	1	1	0	0	0	0	0
LINC01783	2	0	0	3	3	1	0	0	0	1	1	0	0	0	0	0	1	1	3	1	2	1	0	1	0	3	3	2	0	1	2	2	3	0	4	1	0	1	1	2	1	0	0	2	1	2	0	2	1
LOC100132154	0	0	0	0	0	0	0	1	0	1	0	1	0	0	0	0	1	0	3	0	0	0	0	0	0	1	0	2	0	0	1	0	0	1	1	0	0	1	2	1	1	0	1	1	0	2	1	0	0
CALML3-AS1	542	1321	1154	1958	2659	1829	6933	1717	1024	198	1319	1660	1484	2015	2762	1943	2303	1919	7060	2969	551	1534	1295	4104	2947	674	592	649	849	2045	1108	2800	223	882	872	1240	961	1430	3112	671	673	1237	2416	2259	899	534	1048	2997	1939
PHKA2-AS1	57	15	44	74	38	15	94	145	14	25	18	16	21	22	45	25	101	36	132	35	60	15	41	57	60	68	68	53	77	53	86	48	67	96	73	100	87	68	73	69	79	66	57	71	67	90	82	51	22
WASIR2	1	0	0	3	0	0	0	1	0	0	0	0	0	0	2	0	1	0	2	0	0	1	2	0	0	0	0	0	2	1	1	0	1	3	1	0	2	3	2	1	1	3	2	2	1	2	2	2	0
LINC01987	0	0	0	1	0	0	0	0	0	0	0	0	0	0	2	1	1	2	1	0	0	0	0	0	0	2	1	2	0	0	1	0	0	1	2	0	4	2	1	1	0	6	1	1	1	1	0	0	0
GOLGA6L25	0	0	1	2	5	2	4	0	0	0	3	1	1	1	0	0	0	1	0	1	0	2	3	3	1	0	0	1	0	9	0	2	0	0	0	1	0	1	0	0	0	0	0	0	0	1	0	1	5
EHBP1-AS1	103	27	29	168	124	55	149	227	39	57	38	55	31	36	56	52	166	50	193	80	99	49	91	116	101	118	118	180	123	73	104	92	156	128	108	147	93	167	132	138	78	153	87	126	149	154	141	106	43
LINC00543	2	1	3	6	4	0	4	2	0	1	1	0	3	0	1	0	3	2	3	1	0	3	1	3	2	0	1	2	3	4	0	0	1	2	4	1	1	2	2	1	0	2	3	1	1	2	2	3	2
NPIPB5	985	363	604	3355	478	829	1744	3692	349	459	726	554	578	405	902	792	1164	623	3448	1052	547	406	1348	1377	1080	1452	1464	2079	1336	1220	1346	897	2008	2108	1739	1844	1519	1062	1039	2010	1954	1934	1030	1543	2046	2013	1224	1068	656
LOC100132249	17	4	2	15	14	18	74	152	2	4	27	23	7	8	10	4	59	13	69	15	4	19	16	11	16	25	54	43	34	11	50	28	41	57	114	48	65	77	14	73	69	31	25	28	37	70	54	21	18
NDUFA6-DT	86	11	37	80	61	19	57	138	13	29	9	28	13	12	44	25	60	26	80	32	66	15	48	50	37	67	83	68	93	49	100	47	79	109	77	93	68	75	70	88	69	106	55	76	85	96	98	62	17
LOC100132287	34	47	55	178	26	44	110	135	42	19	31	44	37	70	77	85	60	61	391	110	22	52	105	121	84	53	75	103	50	96	60	63	85	91	93	59	84	62	112	99	91	80	77	177	115	96	48	141	34
TEKT4P2	57	42	117	195	11	138	374	958	68	10	102	158	65	112	89	58	173	60	298	285	63	8	109	173	230	226	148	113	124	192	220	133	205	230	179	104	130	284	159	118	209	135	89	430	89	129	364	194	181
FAM236B	0	0	0	1	0	0	0	0	0	1	0	0	0	0	0	0	0	0	0	0	0	0	1	0	1	0	0	1	0	0	1	0	0	2	1	0	0	0	0	1	0	0	0	0	1	1	0	0	0
CLUHP3	33	32	26	109	34	24	83	95	26	30	14	37	32	11	21	43	45	30	179	69	15	36	90	78	84	50	79	54	50	80	79	53	53	93	77	58	102	69	56	64	95	45	45	66	48	99	53	83	12
FRG1HP	106	25	14	138	121	79	278	471	29	50	85	79	31	34	74	45	202	60	319	101	101	92	152	91	119	197	236	179	201	79	158	129	191	278	233	191	215	240	121	277	216	166	157	140	151	224	191	149	102
LINC01512	0	0	0	0	0	0	0	0	0	0	0	0	0	1	0	0	0	0	0	0	0	0	0	0	0	0	0	1	1	0	0	0	0	0	0	1	0	0	0	0	0	0	0	0	0	1	0	0	0
LOC100132356	18	5	2	43	18	1	37	70	7	11	6	14	7	3	13	19	28	17	60	21	20	3	29	18	27	24	40	40	32	19	40	36	62	36	63	47	41	45	20	47	51	26	27	44	37	57	39	28	12
KRTAP4-9	204	2	5	12	0	51	5	32	22	32	13	111	0	0	169	48	33	22	0	11	86	8	89	122	105	49	55	38	0	26	124	31	97	82	6	566	22	26	685	32	8	21	113	1561	1	231	192	26	159
ZNF705B	0	0	0	0	0	0	0	0	0	0	0	0	0	0	0	0	0	0	0	0	0	0	0	0	0	1	0	1	0	0	0	0	0	0	0	0	0	0	0	0	0	0	0	0	0	0	0	0	0
GAGE12D	0	0	0	0	0	0	0	0	0	0	2	0	0	0	0	0	0	0	0	0	0	0	0	0	0	0	0	0	0	0	0	0	0	0	0	0	0	0	0	0	0	0	0	0	0	0	0	0	0
FAM157B	19	27	21	87	15	35	64	81	16	15	15	24	9	12	24	44	18	28	209	75	11	39	78	58	66	49	55	65	35	63	29	23	42	60	54	38	51	42	71	69	57	15	31	104	34	54	35	87	18
NBPF10	580	259	143	1158	369	473	2089	2363	228	274	474	586	225	199	420	537	1118	361	2170	887	541	625	983	1210	970	1266	1151	1203	1217	715	1160	965	1405	1556	1127	1482	1297	1191	936	1139	1437	884	951	1133	943	1122	1241	953	443
FCGR1CP	6	4	4	27	19	18	16	4	5	4	9	17	2	14	28	24	2	8	28	14	8	12	19	30	20	3	8	3	6	10	2	31	15	2	1	6	3	4	37	2	4	3	5	47	3	4	8	13	3
CLDN24	1	1	0	2	1	0	3	2	1	1	1	2	2	1	1	3	0	1	6	3	0	4	4	2	1	2	1	1	1	2	3	4	1	2	1	3	2	0	3	2	2	0	2	3	0	2	0	1	0
FAM99B	0	0	0	0	0	0	0	0	0	0	0	0	0	0	0	0	0	0	0	0	0	0	0	0	0	0	0	0	0	0	0	0	0	0	0	0	0	0	0	0	0	0	0	0	0	0	0	0	0
KRTAP4-7	195	2	8	18	1	59	12	34	24	42	19	96	0	0	201	48	29	18	0	16	97	3	98	115	99	30	51	48	0	30	128	35	103	111	3	707	15	48	732	47	9	27	107	1985	2	218	235	34	191
LINC01415	18	6	1	26	33	14	48	70	9	4	6	24	3	3	12	6	15	6	33	12	33	38	34	32	26	55	40	50	37	16	58	25	58	40	58	48	47	44	42	55	55	44	17	35	32	53	32	28	16
FGD5P1	20	2	5	27	14	3	14	18	5	8	7	9	3	1	12	8	14	7	25	11	11	5	11	29	25	11	19	16	15	28	13	12	13	24	22	16	27	15	18	17	15	17	10	22	13	30	20	18	7
TAT-AS1	1	1	0	0	3	2	0	3	0	0	0	0	0	1	2	0	2	0	1	0	1	0	0	2	0	3	1	1	0	1	1	1	0	3	3	1	1	3	3	1	0	1	0	0	1	3	2	1	0
GXYLT1P3	1	0	0	1	0	2	3	5	0	0	0	0	0	0	0	0	2	0	3	1	1	1	1	0	0	2	2	1	3	0	1	0	5	3	2	1	3	2	0	1	2	1	1	1	2	2	3	0	2
GOLGA8F	0	0	0	2	1	1	2	2	0	1	0	0	0	0	0	1	1	0	1	1	2	0	0	1	1	3	1	2	2	0	1	2	5	1	1	2	0	3	2	2	1	0	1	1	4	2	5	0	0
PGAM1P5	4	0	0	9	2	1	1	7	0	0	1	3	0	0	0	1	1	1	6	0	0	0	3	0	6	4	3	5	0	9	4	2	5	4	3	7	4	9	4	5	3	0	4	3	2	7	7	6	2
XGY2	43	17	9	61	69	25	84	114	10	10	27	35	11	19	23	37	45	27	91	40	61	42	35	57	32	78	59	65	103	35	81	42	100	65	85	72	72	49	58	100	81	55	48	47	68	39	64	66	33
LINC02312	0	0	0	0	0	0	0	0	0	0	0	0	0	0	0	0	0	0	1	0	0	0	0	0	0	0	0	1	0	0	0	0	0	0	0	0	0	0	0	0	0	0	0	0	0	0	0	0	0
ZRANB2-AS1	102	69	156	240	257	97	248	278	72	77	81	106	51	55	93	158	134	102	298	224	148	88	186	208	180	173	206	194	178	236	144	110	168	184	152	169	183	142	338	210	216	154	192	313	190	189	135	266	78
BSN-DT	0	0	0	0	0	0	0	1	0	0	1	0	0	0	0	0	0	0	0	0	0	0	0	0	0	0	0	0	1	0	0	0	0	1	0	0	0	1	0	0	0	3	1	0	3	1	0	1	0
LOC100132686	1	0	0	2	1	0	2	3	1	0	0	0	0	0	0	0	4	0	5	0	1	3	2	0	3	1	4	4	4	2	2	1	2	9	5	5	4	3	0	3	1	3	1	5	0	4	4	2	0
PAXIP1-AS2	97	23	22	160	117	70	201	261	29	39	60	68	32	23	63	53	128	54	223	88	89	80	122	128	126	141	176	165	132	85	124	115	197	147	159	171	117	180	133	153	158	182	94	176	105	155	113	111	72
CYP4F30P	1	0	0	0	0	0	0	0	0	0	0	0	0	0	0	0	0	0	0	0	0	0	0	0	0	0	0	0	0	0	0	0	0	0	0	0	0	0	1	0	1	0	0	0	0	0	0	0	0
DCAF13P3	3	1	1	4	0	4	8	10	0	1	0	11	0	0	3	0	1	2	15	3	4	7	5	1	5	2	2	2	2	1	5	5	4	10	6	4	9	5	2	5	7	1	3	2	1	3	4	4	1
FILNC1	0	0	0	0	0	0	1	1	0	0	0	1	0	0	0	0	6	0	2	0	0	0	0	0	0	1	1	2	1	0	3	2	3	3	4	4	1	2	0	2	1	1	0	1	1	2	3	0	0
LOC100132741	9	2	3	14	11	4	6	16	0	5	1	3	0	0	4	7	9	2	7	1	16	3	8	4	7	22	13	24	12	9	8	6	20	8	5	19	12	17	15	15	9	23	5	8	14	13	17	7	8
KDM4A-AS1	75	20	18	132	84	45	146	206	29	27	41	47	19	19	43	42	114	48	211	93	73	49	94	94	106	89	118	97	104	60	100	87	132	118	120	113	124	133	104	128	136	91	88	122	79	150	83	75	58
LOC100132781	0	0	0	1	2	4	6	10	0	1	15	2	3	1	1	0	10	2	16	2	7	0	3	1	2	3	3	4	4	0	1	0	3	7	0	8	4	16	2	5	5	4	1	3	1	2	3	0	0
SYBU-AS1	2	0	0	4	1	1	2	8	1	2	0	3	0	1	0	0	1	0	0	0	1	0	1	0	2	5	2	4	5	1	2	1	5	3	2	4	2	4	1	7	2	4	1	2	1	4	5	2	0
IPO5P1	164	36	31	199	133	47	250	638	50	67	50	61	54	36	202	82	1382	69	353	127	104	64	196	222	148	281	305	533	170	93	287	209	310	621	326	681	383	1344	135	492	307	556	134	251	206	312	420	177	88
TNIP2P1	0	0	0	1	0	0	1	1	0	0	0	1	0	0	0	1	0	0	1	0	0	0	0	0	0	0	0	1	0	0	0	1	0	0	0	0	0	1	0	0	0	0	0	2	0	1	0	0	1
PMS2P9	47	14	6	67	28	35	62	133	9	14	11	28	15	10	23	24	56	33	169	34	19	27	33	32	56	64	67	61	56	33	53	37	61	160	84	73	74	86	28	84	94	30	36	54	49	73	49	33	22
MSC-AS1	59	16	18	118	109	83	128	117	10	22	65	52	13	26	34	50	75	31	156	46	77	69	89	85	53	112	76	86	88	58	82	115	153	85	79	118	75	129	151	118	77	56	96	112	78	78	79	69	57
DPH3P1	35	6	4	52	38	18	76	105	11	8	15	23	9	11	14	16	36	12	76	28	56	24	34	41	41	54	54	65	57	26	46	36	53	68	55	42	59	47	45	71	75	48	36	50	51	60	55	31	19
SHISAL2B	0	0	0	1	1	2	7	10	1	0	1	3	1	2	0	0	2	1	9	3	1	2	3	4	4	2	4	2	3	0	3	3	3	4	4	4	4	7	3	3	3	2	3	2	2	2	1	2	8
FAM66D	14	3	2	8	12	4	27	39	2	1	5	8	1	0	11	13	14	5	9	11	6	1	20	6	25	28	28	14	25	5	18	23	45	28	9	17	15	24	35	30	13	11	12	27	23	10	6	9	18
FAM25BP	261	252	151	394	208	221	943	596	73	42	153	382	49	192	326	357	231	284	421	372	250	140	345	683	256	222	357	188	607	267	334	226	221	205	514	355	445	404	198	387	382	130	343	157	264	289	391	614	516
FAM197Y9	0	0	0	0	0	0	0	0	0	0	0	0	0	0	0	0	0	0	0	0	0	0	0	0	0	0	0	0	0	0	0	0	0	0	0	0	0	0	0	0	0	0	0	0	0	0	0	0	0
FAM27C	10	3	7	11	7	7	22	16	1	2	2	4	6	2	2	3	12	7	9	17	4	2	8	9	11	6	11	6	13	9	11	13	9	8	13	6	30	12	4	14	15	8	12	11	15	36	15	8	5
SMIM9	0	0	0	1	0	2	0	0	0	0	0	0	0	0	0	0	0	0	0	0	1	0	0	0	1	0	0	0	0	0	1	0	0	0	0	1	0	0	0	0	1	0	0	0	1	0	0	0	0
FAM223A	4	1	1	3	1	1	2	15	0	2	1	4	1	2	0	1	10	1	8	3	1	5	3	5	4	4	5	3	5	2	7	4	6	7	8	6	9	9	2	9	14	1	4	3	6	5	5	7	9
GOLGA8DP	0	2	0	0	1	1	3	3	0	0	0	1	1	0	2	0	2	0	1	0	0	1	1	0	1	1	1	1	3	0	1	0	2	1	1	2	1	3	3	2	1	1	0	0	2	3	2	1	3
LINC00856	0	1	0	2	3	0	5	2	0	0	0	0	0	1	3	2	1	4	2	1	0	4	1	4	0	0	2	0	0	3	0	4	0	0	2	0	0	0	2	0	0	4	1	4	1	0	1	2	0
CXorf49B	0	0	1	4	6	3	8	2	0	0	3	1	1	2	5	4	1	1	5	1	1	3	2	9	1	1	0	2	2	1	3	12	1	1	0	0	2	0	2	0	1	2	5	1	2	0	0	5	2
RASA4DP	521	97	153	468	327	135	381	637	94	141	77	236	112	140	115	137	404	194	591	266	473	124	420	269	213	325	580	332	414	362	570	374	323	626	424	439	306	487	370	354	435	545	379	668	396	537	279	327	128
FAM95B1	5	1	2	2	1	0	8	16	1	3	0	2	2	2	3	4	14	6	25	3	4	2	1	2	9	4	18	8	18	5	9	3	25	25	11	6	26	11	1	10	17	11	3	7	25	9	16	5	2
GUSBP19	5	1	3	5	1	0	1	9	0	2	0	2	0	0	1	2	1	2	8	3	2	1	1	2	1	1	4	3	5	6	4	4	4	5	5	2	4	4	2	5	3	5	3	2	2	2	3	1	1
CXorf51B	0	0	0	0	0	0	0	0	0	0	0	0	0	0	0	0	0	0	0	0	0	0	0	0	0	0	0	0	0	0	0	0	0	0	0	0	0	0	0	0	0	0	0	0	0	0	0	0	0
LOC100133077	0	0	1	0	0	0	0	1	0	0	0	0	0	1	0	0	0	0	1	0	0	0	0	0	0	0	0	0	1	0	0	0	0	1	2	0	0	0	0	0	0	0	0	0	0	1	0	0	0
LINC03009	63	31	29	89	91	34	149	168	14	30	36	43	37	18	44	37	80	52	111	62	85	21	119	99	100	62	95	73	72	66	57	120	113	117	83	66	77	111	145	94	48	106	63	98	87	79	96	48	34
FAM25G	283	418	233	566	383	261	1030	693	72	47	196	428	57	320	355	465	327	499	598	650	294	132	398	1134	239	202	368	267	709	425	385	295	274	165	563	339	463	456	376	403	404	184	385	377	311	310	453	745	609
FAM27B	11	2	10	12	9	4	21	15	3	3	2	3	8	4	3	3	13	7	9	21	4	2	8	11	10	9	10	7	13	11	9	15	9	10	11	8	27	14	7	15	19	10	13	14	15	38	14	9	1
LINC01203	0	0	0	0	0	0	0	1	0	0	0	0	0	0	0	0	0	0	0	0	0	0	0	0	0	0	0	0	0	0	0	0	0	0	1	0	0	0	0	0	0	0	0	0	0	0	0	0	0
LINC01001	44	73	87	243	41	40	119	162	68	25	31	54	55	98	121	121	68	108	496	182	23	67	138	150	131	76	109	126	68	149	77	87	89	118	115	76	106	64	136	116	114	84	92	239	144	121	56	193	39
FAM66A	7	0	1	7	4	1	22	9	1	4	0	2	2	0	2	2	6	4	5	7	7	5	4	7	5	2	7	8	5	2	16	2	6	6	4	2	5	7	2	3	6	8	4	8	8	3	8	6	5
HSDL2-AS1	20	13	4	69	69	23	156	109	23	13	41	73	9	25	38	38	41	48	191	65	43	62	72	75	99	56	59	58	51	40	31	43	64	58	88	61	51	79	131	68	42	49	111	51	49	40	59	116	23
LINC00240	3	2	0	6	2	8	9	11	1	1	1	11	3	5	3	5	10	2	25	6	3	10	3	5	9	3	8	5	5	3	6	2	1	6	7	6	5	5	3	9	5	0	4	4	6	9	5	11	5
GOLGA6L3P	36	7	40	54	13	12	28	53	11	11	6	9	11	6	24	32	41	21	51	21	16	8	13	41	22	34	38	35	57	39	31	27	73	59	51	44	37	33	26	45	46	27	33	27	32	43	36	18	10
SBF1P1	11	12	17	46	36	4	31	21	3	10	2	6	6	9	14	13	12	18	36	21	17	5	18	15	19	19	19	14	20	17	18	11	17	16	25	18	17	18	23	16	25	19	21	22	17	13	20	17	0
PRR23D2	0	0	0	0	2	0	0	0	0	0	0	0	0	0	0	0	0	0	0	0	0	3	2	0	1	0	1	0	0	0	1	1	0	1	1	0	2	1	1	2	1	3	0	2	1	1	1	0	0
DEFB130B	0	0	0	0	0	0	0	0	0	0	0	0	0	0	0	0	0	0	0	0	0	0	0	0	0	0	0	0	0	0	0	0	0	0	0	0	0	0	0	0	0	0	0	0	0	0	0	0	0
CBR1-AS1	255	182	732	570	965	123	652	426	237	147	88	136	195	147	275	275	248	451	736	500	355	127	272	694	254	143	228	185	283	663	262	392	191	155	274	131	221	124	567	244	350	318	464	594	407	364	226	409	149
RSU1P2	0	0	0	1	2	1	2	1	0	0	0	0	0	0	0	0	1	0	1	1	1	0	0	0	1	1	2	6	0	1	0	0	0	2	4	2	6	5	0	1	4	0	1	0	1	2	2	0	0
HOXA-AS3	110	39	47	247	219	102	339	297	62	71	62	94	64	70	31	110	203	127	358	158	129	95	172	134	164	113	187	167	142	161	148	133	116	198	206	133	143	154	199	155	150	193	165	154	185	204	154	118	70
XNDC1N	15	4	11	18	19	14	35	39	3	5	4	5	4	6	9	9	22	10	47	6	11	6	17	21	26	13	33	31	24	14	29	16	21	33	27	18	17	25	26	29	25	19	23	27	20	32	24	17	8
PRO1804	1	0	0	0	0	0	1	1	1	0	1	0	0	0	0	1	1	1	2	0	0	0	0	2	2	1	0	1	3	0	1	0	4	8	3	2	2	1	1	2	0	0	0	0	0	2	0	0	0
LOC100133331	60	69	84	228	34	50	119	203	69	28	34	50	49	88	113	126	81	107	466	165	26	57	129	132	128	80	113	144	100	135	90	92	120	155	149	87	103	79	138	142	149	103	104	204	158	147	83	190	45
LINC02171	0	0	0	0	0	0	0	0	0	0	0	0	0	0	0	0	0	0	0	0	0	0	0	0	0	0	0	0	0	0	0	0	0	0	0	0	0	0	0	0	0	0	0	0	0	0	0	0	0
MRPL23-AS1	3	1	1	4	2	1	1	11	1	3	0	0	1	1	0	1	8	1	2	1	2	0	1	2	2	6	4	7	7	1	6	2	5	8	9	5	9	9	2	8	8	4	2	4	6	14	4	1	0
LINC01134	3	1	0	10	2	0	3	0	2	1	0	0	2	0	0	1	3	0	4	1	0	0	0	1	0	1	1	1	1	5	0	2	0	2	2	5	3	0	1	2	1	10	5	2	3	0	5	2	1
LY6E-DT	12	3	2	6	11	1	5	16	4	0	1	0	1	3	9	2	26	3	17	3	3	2	3	7	6	15	9	14	8	7	9	15	8	17	12	15	5	10	11	16	23	18	7	19	18	14	8	7	2
LOC100133920	0	0	0	0	0	0	0	1	0	0	0	0	0	0	0	0	7	0	0	2	0	0	0	0	0	0	0	1	0	0	1	0	1	1	3	2	1	8	0	1	0	4	0	0	0	0	0	0	0
CD24	1208	4252	3106	6901	5528	13773	24602	2641	2260	886	19689	12132	3095	4396	4503	5194	3226	5559	22535	14426	1621	18905	15751	12803	15791	2742	1735	2235	1084	9745	2291	4536	2037	2192	1318	4481	2363	3975	19310	1636	1761	2970	10975	16813	2387	1585	3281	15608	10498
UXT-AS1	157	67	199	258	294	34	197	215	69	63	26	36	62	92	131	142	186	138	265	153	183	28	112	196	86	94	125	109	147	214	167	131	102	96	154	115	117	83	235	138	99	232	142	275	228	192	152	154	40
LINC01816	0	4	0	4	5	1	1	5	0	1	3	0	1	2	2	2	0	4	5	2	3	0	3	2	4	2	1	0	3	9	2	1	2	1	3	2	2	4	4	2	1	2	4	8	1	4	2	2	2
MAP3K14-AS1	23	5	3	55	17	28	50	58	4	11	13	13	7	4	15	17	38	13	67	20	26	13	30	25	28	34	33	28	33	19	33	41	39	66	44	50	39	29	26	29	46	32	23	38	43	35	39	25	14
UBOX5-AS1	22	10	11	36	20	7	33	49	5	6	8	8	6	6	13	10	28	12	31	19	29	2	16	17	14	23	27	18	32	17	30	22	36	24	51	16	22	21	18	16	20	37	25	31	34	34	26	19	6
LOC100134040	0	0	0	0	0	0	2	4	0	0	0	0	0	0	0	1	0	0	2	0	0	0	0	0	2	0	1	2	0	0	1	0	0	2	0	3	1	1	0	1	3	0	0	0	0	3	0	0	0
KDM7A-DT	213	284	185	530	414	557	898	482	77	97	668	235	129	190	254	300	303	256	679	401	255	353	780	529	542	264	308	356	246	497	255	270	261	235	271	249	239	267	810	299	283	223	458	623	307	302	243	586	361
LINC01119	5	0	3	4	7	7	10	13	0	6	7	0	1	4	11	8	24	4	5	1	9	1	8	2	11	15	12	23	10	6	10	8	19	7	11	10	15	9	9	8	24	4	6	16	2	25	7	6	0
LOC100134317	8	2	0	7	4	0	1	8	0	0	2	0	1	1	0	1	3	1	4	2	0	3	6	1	6	7	4	9	3	1	3	4	2	10	4	5	5	0	5	6	6	6	4	0	5	10	3	3	3
LOC100134368	3	0	1	3	2	2	1	4	0	2	0	1	1	0	1	1	1	0	4	2	2	1	1	0	4	3	2	1	2	0	0	2	4	4	2	6	1	3	5	3	3	15	4	3	7	5	6	1	1
LOC100134391	0	0	0	0	0	0	0	1	0	0	0	0	0	0	0	0	0	0	0	0	0	0	0	0	0	0	0	0	0	0	0	0	0	0	0	0	0	0	0	0	2	0	0	0	0	0	0	0	0
KCNJ18	91	134	1666	477	299	155	434	37	115	41	239	156	91	138	116	247	80	421	517	492	155	156	204	376	284	64	32	119	138	591	162	183	35	89	71	132	155	121	864	34	45	226	432	469	98	192	67	191	186
NDUFB2-AS1	121	83	245	240	298	38	243	174	53	54	33	31	59	94	144	156	164	178	333	199	169	35	139	294	141	97	115	85	128	274	167	213	111	84	145	96	141	126	330	95	121	205	217	338	281	201	157	214	27
LOC100134868	42	9	2	45	32	20	79	51	12	9	16	37	15	7	12	23	39	16	79	20	36	34	51	35	22	50	51	53	68	26	43	50	31	44	40	42	50	41	53	23	43	33	35	42	55	38	26	26	19
UBE2Q2P2	12	5	4	19	4	19	61	95	3	6	21	16	4	1	3	5	25	13	78	31	10	16	25	19	20	55	22	36	56	19	20	26	14	71	32	38	61	26	38	61	46	8	23	31	30	14	26	23	16
TEN1	161	98	179	319	233	74	346	284	78	63	47	97	93	127	191	177	237	185	438	184	187	99	192	236	143	123	219	154	154	203	203	236	157	166	223	160	202	149	287	172	172	217	266	264	225	190	174	248	87
UPK3BL1	234	84	317	371	461	73	453	338	171	123	101	206	249	290	46	183	287	132	1183	318	266	173	401	280	234	85	360	299	241	577	339	271	125	314	121	268	207	287	553	278	347	303	260	1926	376	240	74	346	69
JMJD7	246	212	383	620	587	111	847	710	149	173	92	157	230	243	304	280	348	350	879	530	286	142	342	527	368	227	358	237	342	519	416	353	341	380	434	330	376	311	540	340	403	457	509	575	455	330	374	511	139
PLA2G4B	262	886	2053	1772	1470	495	2267	705	389	150	423	838	567	686	757	1226	541	1520	3853	1375	217	684	1494	2602	1094	268	352	282	411	2897	355	653	354	552	464	398	444	425	3098	423	460	440	2015	2256	600	541	405	1909	658
HDAC5	2027	733	1322	2989	2409	484	2804	3370	799	838	248	680	693	810	1311	1562	2050	1377	3186	2137	2371	528	1421	2262	1259	1455	2735	2366	2346	1801	2367	1941	2327	2313	3389	2279	2291	1929	2232	2213	2197	3130	2212	2740	3459	3233	2456	2234	556
C17orf99	6	0	10	7	5	4	13	9	3	2	0	2	2	1	2	2	4	1	7	2	1	0	5	5	4	6	5	6	7	2	8	9	2	4	23	9	4	8	1	3	4	8	4	5	12	5	6	5	0
CTAGE8	34	30	24	75	63	114	364	172	14	33	75	37	17	25	30	23	119	36	343	44	144	124	201	94	84	56	129	131	80	50	181	102	127	241	117	206	171	190	111	203	119	125	130	147	38	95	78	119	71
LOC100144595	0	0	0	0	0	2	0	0	0	0	0	0	0	0	0	0	1	0	0	0	0	0	1	0	1	1	0	0	0	0	0	0	0	0	0	0	0	0	0	0	0	3	0	0	0	1	0	0	0
LINC00029	0	0	0	0	0	0	0	0	0	0	0	0	0	0	0	0	0	0	0	0	0	0	0	0	0	0	0	0	0	0	0	0	0	0	0	0	0	0	0	0	0	0	0	0	0	0	0	0	0
LINC01056	0	0	0	0	0	0	0	0	0	0	0	0	0	0	0	0	0	0	0	0	0	0	0	0	0	0	0	0	0	0	0	0	0	0	0	0	0	0	0	0	0	0	0	0	0	0	0	0	0
EPHA5-AS1	0	1	0	1	5	0	4	2	0	0	1	0	0	2	0	0	0	1	5	0	2	4	1	1	0	1	1	0	1	1	1	0	1	3	3	4	3	1	2	1	1	1	2	2	2	1	2	4	0
CHKB-DT	11	7	10	27	20	9	32	27	8	8	15	5	7	9	9	10	27	10	69	15	12	3	25	10	21	18	14	17	14	28	12	21	20	21	16	16	19	16	18	27	16	2	13	25	10	23	13	13	7
LINC00930	1	0	0	1	1	0	0	3	0	1	0	0	1	1	1	1	3	2	3	2	1	0	1	1	9	2	2	7	2	0	2	0	3	3	2	4	1	7	1	1	2	3	4	1	8	5	1	3	0
KLLN	16	6	3	24	35	20	35	38	5	5	23	6	6	4	6	8	28	10	40	11	22	35	27	18	27	28	24	32	15	33	19	18	15	19	24	30	33	41	36	33	36	24	16	51	21	45	32	24	13
RNU7-1	2	0	0	4	1	3	13	10	1	1	2	8	2	1	2	1	8	3	10	4	4	3	6	4	4	5	6	9	6	1	4	7	4	5	7	5	9	7	6	6	6	6	3	5	3	7	8	3	1
TMCO1-AS1	1	1	1	6	2	5	3	7	0	2	0	4	1	1	0	2	4	0	6	1	3	4	8	6	5	3	3	10	0	1	1	2	8	2	3	10	5	9	1	6	9	4	4	0	4	3	5	6	0
PDCD6IP	2275	1049	786	4640	4518	3822	9902	10398	821	1100	3688	3333	874	1020	2040	1940	4537	1931	8224	3856	3930	3901	4804	4744	4378	4742	4251	4880	4524	3539	3808	3862	4713	4930	4800	4976	4880	5144	6198	5005	4846	3828	4188	5499	3975	4371	4176	4195	3371
KRTAP20-4	0	0	0	0	0	0	0	0	0	0	0	0	0	0	0	0	0	0	0	0	0	0	0	0	0	0	0	0	0	0	0	0	0	0	0	0	0	0	0	0	0	0	0	0	0	0	0	0	0
RNU4ATAC	0	0	0	2	0	0	1	0	0	0	2	0	0	1	0	1	1	1	8	3	0	0	1	0	3	2	1	0	1	3	0	0	0	1	0	0	1	1	0	1	1	0	1	1	3	0	0	1	0
RNU6ATAC	0	0	0	2	3	5	1	2	1	1	0	4	3	1	1	2	4	1	5	0	2	3	0	6	0	2	0	0	1	4	0	1	1	1	0	1	2	0	4	0	0	0	0	6	1	0	0	2	1
SCARNA9L	1	0	0	1	2	4	11	7	0	0	3	3	0	1	0	0	0	1	11	6	1	7	3	3	2	2	1	1	2	1	1	3	6	6	3	7	1	2	1	6	0	8	1	2	2	5	8	2	0
PDCD6	1019	667	1326	2250	2081	843	4272	2904	480	497	766	907	710	1000	1056	1169	1776	1177	3502	1872	1002	780	1853	1848	2348	1297	1534	1184	1257	1644	1498	1690	1456	1429	1580	1620	1836	1631	2014	1510	1589	1190	2336	2399	1591	1524	1455	2022	680
RNA5S1	0	0	0	0	0	0	0	0	0	0	0	0	0	0	0	0	0	0	0	0	0	0	0	0	0	0	0	0	0	0	0	0	0	0	0	0	0	0	0	0	0	0	0	0	0	0	0	0	0
TEX36-AS1	0	0	0	0	0	0	0	0	0	0	0	0	0	0	0	0	0	0	0	0	0	0	0	0	0	0	0	0	0	0	0	0	0	0	0	0	0	0	0	0	0	0	0	0	0	0	0	0	0
RNA5S2	0	0	0	0	0	0	0	0	0	0	0	0	0	0	0	0	0	0	0	0	0	0	0	0	0	0	0	0	0	0	0	0	0	0	0	0	0	0	0	0	0	0	0	0	0	0	0	0	0
RNA5S3	0	0	0	0	0	0	0	0	0	0	0	0	0	0	0	0	0	0	0	0	0	0	0	0	0	0	0	0	0	0	0	0	0	0	0	0	0	0	0	0	0	0	0	0	0	0	0	0	0
RNA5S4	0	0	0	0	0	0	0	0	0	0	0	0	0	0	0	0	0	0	0	0	0	0	0	0	0	0	0	0	0	0	0	0	0	0	0	0	0	0	0	0	0	0	0	0	0	0	0	0	0
RNA5S5	0	0	0	0	0	0	0	0	0	0	0	0	0	0	0	0	0	0	0	0	0	0	0	0	0	0	0	0	0	0	0	0	0	0	0	0	0	0	0	0	0	0	0	0	0	0	0	0	0
RNA5S6	0	0	0	0	0	0	0	0	0	0	0	0	0	0	0	0	0	0	0	0	0	0	0	0	0	0	0	0	0	0	0	0	0	0	0	0	0	0	0	0	0	0	0	0	0	0	0	0	0
RNA5S7	0	0	0	0	0	0	0	0	0	0	0	0	0	0	0	0	0	0	0	0	0	0	0	0	0	0	0	0	0	0	0	0	0	0	0	0	0	0	0	0	0	0	0	0	0	0	0	0	0
RNA5S8	0	0	0	0	0	0	0	0	0	0	0	0	0	0	0	0	0	0	0	0	0	0	0	0	0	0	0	0	0	0	0	0	0	0	0	0	0	0	0	0	0	0	0	0	0	0	0	0	0
RNA5S9	0	0	0	8	9	0	0	0	0	0	0	0	0	0	0	0	0	1	0	0	0	0	0	0	0	0	0	0	1	24	0	0	0	0	0	0	0	0	2	0	0	0	0	1	0	0	0	0	0
RNA5S10	0	0	0	0	0	0	0	0	0	0	0	0	0	0	0	0	0	0	0	0	0	0	0	0	0	0	0	0	0	0	0	0	0	0	0	0	0	0	0	0	0	0	0	0	0	0	0	0	0
RNA5S11	0	0	0	0	0	0	0	0	0	0	0	0	0	0	0	0	0	0	0	0	0	0	0	0	0	0	0	0	0	0	0	0	0	0	0	0	0	0	0	0	0	0	0	0	0	0	0	0	0
RNA5S12	0	0	0	0	0	0	0	0	0	0	0	0	0	0	0	0	0	0	0	0	0	0	0	0	0	0	0	0	0	0	0	0	0	0	0	0	0	0	0	0	0	0	0	0	0	0	0	0	0
RNA5S13	0	0	0	0	0	0	0	0	0	0	0	0	0	0	0	0	0	0	0	0	0	0	0	0	0	0	0	0	0	0	0	0	0	0	0	0	0	0	0	0	0	0	0	0	0	0	0	0	0
RNA5S14	0	0	0	0	0	0	0	0	0	0	0	0	0	0	0	0	0	0	0	0	0	0	0	0	0	0	0	0	0	0	0	0	0	0	0	0	0	0	0	0	0	0	0	0	0	0	0	0	0
RNA5S15	0	0	0	0	0	0	0	0	0	0	0	0	0	0	0	0	0	0	0	0	0	0	0	0	0	0	0	0	0	0	0	0	0	0	0	0	0	0	0	0	0	0	0	0	0	0	0	0	0
RNA5S16	0	0	0	0	0	0	0	0	0	0	0	0	0	0	0	0	0	0	0	0	0	0	0	0	0	0	0	0	0	0	0	0	0	0	0	0	0	0	0	0	0	0	0	0	0	0	0	0	0
RNA5S17	0	0	0	0	0	0	0	0	0	0	0	0	0	0	0	0	0	0	0	0	0	0	0	0	0	0	0	0	0	0	0	0	0	0	0	0	0	0	0	0	0	0	0	0	0	0	0	0	0
PATE3	0	0	0	0	0	0	0	0	0	0	0	0	0	0	0	0	0	0	0	0	0	0	0	0	0	1	0	0	0	0	0	0	0	0	0	0	0	0	0	0	0	0	0	0	0	0	0	0	0
PEG3-AS1	14	0	1	11	16	4	15	44	2	7	10	3	0	1	3	3	22	3	13	8	21	3	12	5	12	44	29	41	24	4	28	5	35	34	30	36	24	39	32	40	34	25	9	11	33	37	23	9	3
SNAR-A3	0	0	0	0	0	0	0	0	0	0	0	0	0	0	0	0	0	0	0	0	0	0	0	0	0	0	0	0	0	0	0	0	0	0	0	0	0	0	0	0	0	0	0	0	0	0	1	0	0
SNAR-A5	0	0	0	0	0	0	0	0	0	0	0	0	0	0	0	0	0	0	0	0	0	0	0	0	0	0	0	0	0	0	0	0	0	0	0	0	0	0	0	0	0	0	0	0	0	0	0	0	0
SNAR-A7	0	0	0	0	0	0	0	0	0	0	0	0	0	0	0	0	0	0	0	0	0	0	0	0	0	0	0	0	0	0	0	0	0	0	0	0	0	0	0	0	0	0	0	0	0	0	0	0	0
SNAR-A11	0	0	0	0	0	0	0	0	0	0	0	0	0	0	0	0	0	0	0	0	0	0	0	0	0	0	0	0	0	0	0	0	0	0	0	0	0	0	0	0	0	0	0	0	0	0	0	0	0
SNAR-A9	0	0	0	0	0	0	0	0	0	0	0	0	0	0	0	0	0	0	0	0	0	0	0	0	0	0	0	0	0	0	0	0	0	0	0	0	0	0	0	0	0	0	0	0	0	0	0	0	0
SNAR-A4	0	0	0	0	0	0	0	0	0	0	0	0	0	0	0	0	0	0	0	0	0	0	0	0	0	0	0	0	0	0	0	0	0	0	0	0	0	0	0	0	0	0	0	0	0	0	0	0	0
SNAR-A6	0	0	0	0	0	0	0	0	0	0	0	0	0	0	0	0	0	0	0	0	0	0	0	0	0	0	0	0	0	0	0	0	0	0	0	0	0	0	0	0	0	0	0	0	0	0	0	0	0
SNAR-A8	0	0	0	0	0	0	0	0	0	0	0	0	0	0	0	0	0	0	0	0	0	0	0	0	0	0	0	0	0	0	0	0	0	0	0	0	0	0	0	0	0	0	0	0	0	0	0	0	0
SNAR-A13	0	0	0	0	0	0	0	0	0	0	0	0	0	0	0	0	0	0	0	0	0	0	0	0	0	0	0	0	0	0	0	0	0	0	0	0	0	0	0	0	0	0	0	0	0	0	0	0	0
DBIL5P2	1	0	0	4	1	0	3	6	0	0	0	0	0	0	2	0	0	0	7	1	1	0	3	0	1	7	2	3	1	2	1	1	5	10	6	4	1	5	1	2	5	6	2	0	4	2	4	1	2
BCL2L10	57	27	26	97	86	69	221	152	37	18	68	107	57	27	38	49	83	61	167	78	96	48	57	60	84	73	103	60	119	82	101	66	94	101	126	68	137	92	67	99	104	93	108	80	117	58	62	115	52
SNAR-A10	0	0	0	0	0	0	0	0	0	0	0	0	0	0	0	0	0	0	0	0	0	0	0	0	0	0	0	0	0	0	0	0	0	0	0	0	0	0	0	0	0	0	0	0	0	0	0	0	0
SNAR-B2	1	0	0	1	5	0	0	1	0	0	0	0	0	0	1	1	0	2	0	0	0	0	1	0	0	0	0	1	0	0	0	0	0	0	0	0	1	0	0	0	0	0	0	0	1	1	1	1	0
SNAR-C2	0	0	0	0	0	0	0	0	0	0	0	0	0	0	0	0	0	0	0	0	0	0	0	0	0	0	0	0	0	0	0	0	0	0	0	0	0	0	0	0	0	0	0	0	0	0	0	0	0
SNAR-C4	0	0	0	0	0	0	0	0	0	0	0	0	0	0	0	0	0	0	0	0	0	0	0	0	0	0	0	0	0	0	0	0	0	0	0	0	0	0	0	0	0	0	0	0	0	0	0	0	0
SNAR-E	0	0	0	0	0	0	0	0	0	0	0	0	0	0	0	0	0	0	0	0	0	0	0	0	0	0	0	0	0	0	0	0	0	0	0	0	0	0	0	0	0	0	0	0	0	0	0	0	0
SNAR-H	0	0	0	0	0	0	0	0	0	0	0	0	0	0	0	0	0	0	0	0	0	0	0	0	0	0	0	0	0	0	0	0	0	0	0	0	0	0	0	0	0	0	0	0	0	0	0	0	0
SNAR-I	0	0	0	0	0	0	0	0	0	0	0	0	0	0	0	0	0	0	0	0	0	0	0	0	0	0	0	0	0	0	0	0	0	0	0	0	0	0	0	0	0	0	0	0	0	0	0	0	0
SNAR-C5	0	0	0	0	0	0	0	0	0	0	0	0	0	0	0	0	0	0	0	0	0	0	0	0	0	0	0	0	0	0	0	0	0	0	0	0	0	0	0	0	0	0	0	0	0	0	0	0	0
SNAR-B1	1	0	0	1	5	0	0	1	0	0	0	0	0	0	1	1	0	2	0	0	0	0	1	0	0	0	0	1	0	0	1	0	0	0	0	0	1	0	0	0	0	0	0	0	1	1	1	1	0
SNAR-C1	0	0	0	0	0	0	0	0	0	0	0	0	0	0	0	0	0	0	0	0	0	0	0	0	0	0	0	0	0	0	0	0	0	0	0	0	0	0	0	0	0	0	0	0	0	0	0	0	0
SNAR-C3	0	0	0	0	0	0	0	0	0	0	0	0	0	0	0	0	0	0	0	0	0	0	0	0	0	0	0	0	0	1	1	0	0	0	0	0	0	0	0	0	0	0	0	0	0	0	0	0	0
SNAR-D	0	0	0	0	0	0	0	0	0	0	0	0	0	0	0	0	0	0	0	0	0	0	0	0	0	0	0	0	0	0	0	0	0	0	0	0	0	0	0	0	0	0	0	0	0	0	0	0	0
SNAR-G2	0	0	0	1	0	0	0	1	0	0	0	0	0	0	0	0	0	0	0	0	0	0	0	0	0	0	0	0	0	0	0	0	0	0	0	0	0	0	0	0	0	0	0	0	0	0	0	0	0
SRRM5	107	39	57	175	173	14	93	129	37	47	23	18	31	58	74	81	98	71	165	80	91	24	70	88	73	89	94	87	90	108	84	140	104	82	105	104	73	94	163	64	58	147	90	172	128	125	121	102	26
ERICH4	1	0	1	1	0	0	4	10	0	1	0	1	0	0	0	0	4	1	3	2	1	0	1	3	7	3	2	5	1	0	3	6	14	7	3	9	3	3	1	2	9	6	4	0	5	7	3	1	0
EPOP	68	275	291	452	312	282	773	185	69	35	180	179	83	212	223	169	125	294	599	416	83	223	487	384	332	74	57	56	65	533	57	204	40	70	80	53	62	54	497	73	68	83	240	493	128	91	79	313	190
TRIM59-IFT80	145	23	12	200	158	204	604	687	50	62	224	258	50	27	81	76	273	73	569	218	152	261	275	176	270	333	371	297	297	135	279	244	387	459	309	396	401	449	303	377	386	188	210	259	283	316	300	274	184
BCL2L11	241	94	73	498	467	319	706	579	102	103	359	248	85	107	208	242	367	199	933	281	238	292	395	437	474	385	307	670	427	413	325	448	413	395	440	456	354	419	780	341	276	406	370	890	405	476	372	301	247
MIR1224	0	0	0	0	0	0	0	0	0	0	0	0	0	0	0	0	0	0	0	0	0	0	0	0	0	0	0	0	0	0	0	0	0	0	0	0	0	1	0	0	0	0	0	0	0	0	0	0	0
MIR1225	1	1	1	2	0	0	1	1	0	2	0	0	0	0	1	0	0	1	3	0	0	0	0	0	0	0	2	0	2	1	0	0	1	1	1	1	1	0	0	0	1	1	0	0	1	1	0	0	0
TOMM6	1126	605	358	2381	2903	1490	4685	3340	520	547	1394	1319	721	982	1499	1341	2410	1563	4035	2130	1445	1130	2286	2247	2756	1600	1797	1407	1697	1763	1796	2266	1725	1821	2151	1961	2015	1997	2659	1622	1692	1488	2158	2585	1969	1711	1906	2490	1362
HECTD2-AS1	2	1	3	11	6	9	19	11	0	1	0	10	6	5	8	8	11	4	12	11	5	3	5	0	5	8	4	6	8	7	3	20	9	15	15	13	5	10	11	6	12	4	13	6	16	9	6	4	1
LINC00426	3	6	2	39	9	11	34	15	0	3	6	5	8	2	7	12	15	3	59	11	13	16	20	12	14	9	15	10	9	7	6	20	14	19	24	17	15	26	6	12	24	9	9	28	5	8	6	15	14
LINC00092	7	4	0	5	6	3	7	16	1	3	0	1	0	0	10	2	9	6	4	1	29	0	6	6	6	9	2	20	6	2	15	15	11	14	17	9	4	7	10	9	6	10	6	2	15	17	14	3	8
DNMBP-AS1	46	6	6	72	58	22	54	160	13	22	29	13	9	1	11	27	45	19	74	36	66	18	36	53	41	76	88	81	106	48	72	43	83	86	102	55	63	52	69	83	96	74	44	81	53	105	50	40	16
TRG-GCC2-4	0	0	0	4	0	0	0	2	0	0	0	0	0	0	0	0	0	0	0	0	0	2	1	1	0	0	0	0	0	0	0	0	0	0	0	1	1	0	0	0	0	0	0	1	0	0	0	0	0
TRH-GTG1-7	1	0	2	1	5	0	0	0	1	0	0	1	0	3	3	1	1	1	0	2	0	0	0	0	0	0	0	0	0	6	0	1	3	0	1	0	0	0	1	0	1	0	0	0	1	1	0	1	1
TRH-GTG1-5	0	0	0	0	0	0	0	0	0	0	0	0	0	0	0	0	0	0	0	0	0	0	0	0	0	0	1	0	0	0	0	0	0	0	0	0	0	1	0	0	0	0	0	0	0	1	0	0	0
TRH-GTG1-8	5	0	1	8	7	0	1	3	0	0	0	0	0	0	7	6	3	10	3	6	2	0	0	0	8	1	2	3	2	9	0	0	3	3	5	2	2	2	2	1	4	1	1	0	1	6	8	2	1
TRV-AAC1-2	0	0	0	0	0	0	0	0	0	0	0	0	0	0	0	0	0	0	0	0	0	0	0	0	0	0	0	0	0	0	0	0	0	0	0	0	0	0	0	0	0	0	0	0	0	0	0	0	0
TRH-GTG1-1	0	0	0	0	0	0	0	0	0	0	0	0	0	0	0	0	0	0	0	0	0	0	0	0	0	0	0	1	0	0	0	0	0	0	0	0	0	0	0	0	0	0	0	0	0	0	0	0	0
TRV-AAC2-1	1	0	0	0	0	0	0	0	0	0	0	0	0	0	0	1	0	0	0	0	0	0	0	0	1	2	0	0	0	0	0	0	0	0	0	2	0	0	0	1	0	0	0	0	1	0	0	0	0
TRV-TAC1-1	0	0	0	0	0	0	0	0	0	0	0	0	0	0	1	0	1	0	0	0	0	0	0	0	1	1	2	1	0	1	0	0	0	0	0	0	0	0	0	0	1	4	0	0	0	1	0	0	0
TRK-CTT6-1	0	1	0	0	0	0	0	1	0	0	0	1	0	0	0	0	1	1	1	3	0	0	1	1	1	0	0	0	0	0	0	0	1	0	1	0	1	1	0	0	1	0	0	0	1	0	0	0	0
TRG-TCC4-1	0	0	0	0	0	0	0	0	0	0	0	0	0	0	0	0	0	0	0	0	0	0	0	0	0	0	0	0	0	0	0	0	0	0	0	0	0	0	0	0	0	0	0	0	0	0	0	0	0
TRQ-CTG7-1	0	0	0	0	0	0	0	0	0	0	0	0	0	0	0	0	0	0	0	0	0	0	0	0	0	0	0	0	0	0	0	0	0	0	0	0	0	0	0	0	0	0	0	0	0	0	0	0	0
TRY-GTA5-5	1	0	0	0	0	0	0	1	0	0	0	0	0	0	1	0	0	1	0	0	1	0	1	0	0	0	1	0	1	0	0	0	1	0	1	0	0	0	0	3	0	0	0	2	2	1	1	0	0
TRS-GCT2-1	0	0	0	0	0	0	0	0	0	0	0	0	0	0	0	0	0	0	0	0	0	0	0	0	0	0	0	0	0	0	0	0	0	0	0	0	0	0	0	0	0	0	0	0	0	0	0	0	0
TRL-CAA6-1	1	0	0	2	0	0	0	1	0	0	0	0	0	0	0	0	1	0	0	0	0	0	0	0	1	1	2	1	0	1	2	0	2	0	0	2	0	0	0	1	2	0	2	0	0	7	0	1	1
TRL-AAG1-3	0	0	0	0	0	0	0	0	0	0	0	0	0	0	0	0	0	0	0	0	0	0	0	0	0	0	0	0	0	0	0	0	0	0	0	0	0	0	0	0	0	0	0	0	0	0	0	0	0
TRN-GTT2-1	0	0	0	0	0	0	0	0	0	0	0	0	0	0	0	0	0	0	0	0	0	0	0	0	0	0	0	0	0	0	0	0	0	0	0	0	0	0	0	0	0	0	0	0	0	0	0	0	0
TRT-AGT1-3	0	0	0	0	0	0	0	0	0	0	0	0	0	0	0	0	0	0	0	0	0	0	0	0	0	0	0	0	0	0	0	0	0	0	0	0	0	1	0	1	0	0	0	0	1	0	0	0	0
TRC-GCA11-1	0	0	0	0	0	0	0	0	0	0	0	0	0	0	0	0	0	0	0	0	0	0	0	0	0	0	0	0	0	0	0	0	1	0	0	0	0	0	0	1	0	0	0	0	0	0	0	0	0
TRL-CAG1-2	0	0	0	0	0	0	0	0	0	0	0	0	0	0	0	0	0	0	0	0	0	0	0	0	0	0	0	0	0	0	0	0	0	0	0	0	0	0	0	0	0	0	0	0	0	0	0	0	0
TRG-TCC2-6	0	0	0	1	0	0	0	0	0	0	0	0	0	0	0	0	0	0	0	0	0	0	0	0	3	0	0	0	0	0	0	0	0	0	0	0	1	0	0	0	0	0	0	0	0	0	0	0	0
TRR-TCT5-1	0	0	0	0	0	0	0	0	0	0	0	0	0	0	0	0	0	0	0	0	0	0	0	0	0	0	0	0	0	0	0	0	0	0	0	0	0	0	0	0	0	0	0	0	0	0	0	0	0
TRK-CTT1-2	0	0	0	0	0	0	0	0	0	0	0	0	0	1	0	0	0	0	0	0	0	0	0	0	0	0	0	0	0	0	0	0	0	0	0	0	0	0	2	0	0	0	0	0	1	0	0	0	0
TRV-AAC5-1	0	0	0	0	0	0	0	0	0	0	0	0	0	0	0	0	0	0	0	0	0	0	0	0	0	0	0	0	0	0	0	0	0	0	0	0	0	0	0	0	0	0	0	0	0	0	0	0	0
TRX-CAT1-1	0	1	0	1	0	0	0	3	0	0	0	0	0	3	1	0	1	0	2	0	0	0	0	0	1	1	1	2	2	0	1	1	1	3	4	1	1	0	0	0	1	1	0	0	1	1	0	2	0
TRE-CTC1-5	0	0	0	1	2	0	0	0	0	0	0	0	0	0	0	0	0	1	0	1	0	0	0	0	0	0	0	0	0	2	0	0	0	0	0	0	0	0	0	0	0	0	0	0	0	0	0	1	0
TRL-CAG1-6	0	0	0	1	0	0	0	0	0	0	0	0	0	0	0	1	0	1	0	0	0	0	0	0	0	0	0	0	0	0	0	0	0	0	0	0	0	0	0	0	0	0	0	0	0	0	0	0	0
TRP-AGG2-1	0	0	0	0	1	0	0	0	0	0	0	0	0	0	0	0	0	0	0	0	0	0	0	0	1	0	0	0	0	0	0	0	0	0	1	0	0	0	0	0	0	0	0	0	0	0	0	0	0
TRP-AGG1-1	0	0	0	0	0	0	0	0	0	0	0	0	0	0	0	0	0	0	0	0	0	0	0	0	0	0	0	0	0	1	0	0	0	0	0	0	0	0	0	0	0	0	0	0	0	0	0	0	0
TRA-CGC3-1	0	0	0	0	0	0	0	0	0	0	0	0	0	0	0	0	0	0	0	0	0	0	0	0	0	0	0	0	0	0	0	0	0	0	0	0	0	0	0	0	0	0	0	0	0	0	0	1	0
TRY-GTA2-1	0	0	0	0	2	0	4	0	0	0	0	0	0	0	0	0	0	0	0	0	1	0	0	0	0	0	1	0	1	0	1	0	0	0	1	1	0	0	0	1	0	1	1	1	0	0	0	1	0
TRE-CTC1-6	0	0	0	0	0	0	0	0	0	0	0	0	0	0	0	0	0	0	0	0	0	0	0	0	0	0	0	0	0	0	0	0	0	0	0	0	0	0	0	0	0	0	0	0	0	0	0	0	0
TRR-TCG6-1	0	0	0	0	0	0	0	0	0	0	0	0	0	0	0	0	0	0	0	0	0	0	0	0	0	0	0	1	0	0	0	0	0	0	0	0	0	0	0	0	0	1	0	0	0	0	0	0	0
TRI-TAT2-2	2	0	1	1	1	0	2	3	0	1	1	2	0	1	0	1	0	0	5	2	0	0	2	3	2	4	3	2	4	3	0	3	2	5	1	0	1	2	1	2	2	0	4	0	5	4	4	0	0
TRC-GCA22-1	0	2	0	0	1	1	3	9	1	1	0	0	0	0	1	1	1	1	1	2	1	2	1	0	0	1	2	7	4	4	3	0	1	5	0	5	0	1	1	1	4	1	1	1	2	2	1	0	0
TRE-TTC2-1	0	0	0	0	0	0	0	0	0	0	0	0	0	0	0	0	0	0	0	0	0	0	0	0	0	0	0	0	0	0	0	0	0	2	0	0	0	1	0	0	0	0	0	0	0	0	0	0	0
TRL-TAG3-1	0	0	0	3	1	0	0	0	0	0	0	0	0	0	0	0	0	0	0	0	0	0	1	0	0	0	1	0	0	1	0	0	0	0	0	0	0	1	0	0	0	0	0	1	0	0	0	0	0
TRA-CGC4-1	0	0	0	0	0	0	0	0	0	0	0	0	0	0	0	0	0	0	0	0	0	0	0	0	0	0	0	0	0	0	0	0	0	0	0	0	0	0	0	0	0	0	0	0	0	0	0	0	0
TRR-TCG5-1	0	0	0	0	0	0	0	0	0	0	0	0	0	0	0	0	0	0	0	0	0	0	0	0	0	0	0	0	0	0	0	0	0	0	0	0	0	0	0	0	0	0	0	0	0	0	0	0	0
TRT-CGT1-1	0	0	0	0	0	0	0	0	0	0	0	0	0	0	0	0	0	0	0	0	0	0	0	1	0	0	0	0	0	0	0	0	0	0	0	0	0	0	0	0	0	0	0	0	0	0	0	0	0
TRN-GTT2-4	0	0	0	0	0	0	0	0	0	0	0	0	0	0	0	0	0	0	0	0	0	0	0	0	0	0	0	0	0	0	0	0	0	0	0	0	0	0	0	0	0	0	0	0	0	0	0	0	0
TRS-CGA1-1	0	0	0	0	0	1	0	0	0	0	0	0	0	0	0	0	0	0	0	0	0	1	0	0	1	0	0	1	0	0	0	0	0	0	1	0	0	0	0	0	1	0	0	0	1	0	0	0	0
TRL-CAA3-1	0	0	0	0	0	0	0	0	0	0	0	0	0	0	0	0	0	0	0	0	0	0	0	0	0	0	0	0	0	0	0	0	0	0	0	0	0	0	0	0	0	0	0	0	0	0	0	0	0
TRG-TCC2-5	0	0	0	0	0	0	0	0	0	0	0	0	0	0	0	0	0	0	0	0	0	0	0	0	0	0	0	0	0	1	0	0	0	0	0	0	0	0	0	0	0	0	0	0	0	0	0	0	0
TRX-CAT1-4	0	0	0	0	0	0	0	0	0	0	0	0	0	0	0	0	0	0	0	0	0	0	0	0	0	0	0	0	0	0	0	0	0	0	0	0	0	0	0	0	0	0	0	0	0	0	0	0	0
TRS-CGA2-1	0	0	0	0	0	0	0	0	0	0	0	0	0	0	0	0	0	0	0	0	0	0	0	0	0	0	0	0	0	0	0	0	0	0	0	0	0	0	0	0	0	0	0	0	0	0	0	0	0
TRG-CCC5-1	0	0	0	0	0	0	0	0	0	0	0	0	0	0	0	0	0	0	0	0	0	0	0	0	0	0	0	0	0	0	0	0	0	0	0	0	0	0	0	0	0	0	0	0	0	0	0	0	0
TRA-AGC4-1	0	0	0	0	0	0	0	0	0	0	1	0	0	0	0	0	0	0	0	0	0	0	0	0	0	0	0	0	0	0	0	0	0	0	0	0	0	0	0	0	0	0	0	0	0	0	0	0	0
TRW-CCA3-2	0	0	0	0	0	0	0	0	0	0	0	0	0	0	0	0	0	0	0	0	0	0	0	0	0	0	0	0	0	0	0	0	0	0	0	0	0	0	0	0	0	0	0	0	0	0	0	0	0
TRC-GCA18-1	0	0	0	0	0	0	0	0	0	0	0	0	0	0	0	0	0	0	0	0	0	0	0	0	0	0	0	0	0	0	0	0	0	0	0	0	0	0	0	0	0	0	0	0	0	0	0	0	0
TRI-GAT1-2	0	0	0	0	1	0	0	0	0	0	0	0	0	0	0	0	0	0	0	0	0	0	0	0	0	0	0	1	0	1	0	0	1	0	0	0	0	0	0	0	0	0	0	0	0	0	0	0	1
TRC-GCA2-2	0	0	0	0	0	0	0	0	0	0	0	0	0	0	0	0	0	0	0	0	0	0	0	0	0	0	0	0	0	0	0	0	0	0	0	0	0	0	0	0	0	0	0	0	0	0	0	0	0
TRK-TTT4-1	0	0	0	0	0	0	0	0	0	0	0	0	0	0	0	0	0	0	0	0	0	0	0	0	0	0	0	0	0	0	0	0	0	0	0	0	0	0	0	0	0	0	0	0	0	0	0	0	0
TRQ-CTG4-1	2	0	0	2	1	0	0	0	0	0	0	0	0	0	0	0	1	0	0	0	0	0	0	0	0	0	2	0	0	0	0	0	0	1	0	1	1	1	1	2	0	0	0	0	0	1	0	0	0
TRN-GTT8-1	0	0	0	0	0	0	0	0	0	0	0	0	0	0	0	0	0	0	0	0	0	0	0	0	0	0	0	0	0	0	0	0	0	0	0	0	0	0	0	0	0	0	0	0	0	0	0	0	0
TRK-CTT4-1	0	0	0	0	0	0	0	0	0	0	0	0	0	0	0	0	0	0	0	0	0	0	0	0	0	0	0	0	0	0	0	0	0	0	0	0	0	0	0	0	0	0	0	0	0	0	0	0	0
TRE-TTC2-2	1	0	0	0	2	1	0	0	0	0	0	0	0	0	0	0	0	1	2	0	0	0	0	0	0	0	0	0	0	0	0	0	0	0	0	0	0	0	0	0	0	0	0	0	0	0	0	0	0
TRG-TCC2-1	0	0	0	0	0	0	0	0	0	0	0	0	0	0	0	0	0	0	0	0	0	0	0	0	0	0	1	0	0	0	0	0	0	0	1	0	0	0	0	1	0	0	0	0	0	0	0	0	0
TRH-GTG1-9	0	0	0	0	2	0	0	0	1	1	0	0	0	0	0	0	0	1	0	0	0	0	0	0	0	0	0	0	0	1	0	0	1	0	0	0	0	0	0	0	0	0	0	0	0	0	0	0	0
TRA-TGC5-1	0	0	0	0	0	0	0	0	0	0	0	0	0	0	0	0	0	0	0	0	0	0	0	0	0	0	0	0	0	0	0	0	0	0	0	0	0	0	0	0	0	0	0	0	0	0	0	0	0
TRL-TAA4-1	0	0	0	0	0	0	0	0	0	0	0	0	0	0	0	0	0	0	0	0	0	0	0	0	1	0	0	0	0	0	0	1	0	0	0	0	0	0	0	0	0	0	0	0	0	0	0	0	0
TRS-AGA4-1	0	0	0	0	0	0	0	0	0	0	0	0	0	0	0	0	0	0	0	0	0	0	0	0	0	0	0	0	0	0	0	0	0	0	0	0	0	0	0	0	0	0	0	0	0	0	0	0	0
TRI-AAT2-1	0	0	0	0	2	0	0	0	1	0	0	0	0	1	0	0	0	0	0	0	0	0	1	0	0	0	0	0	0	0	0	0	0	1	1	2	1	1	0	1	0	0	0	2	0	1	1	0	0
TRP-AGG2-4	0	0	0	0	0	0	0	0	0	0	0	0	0	0	0	0	0	0	0	0	0	0	0	0	0	0	0	0	0	0	0	0	0	0	0	0	0	0	0	0	0	0	0	0	1	0	0	0	0
TRQ-TTG3-3	0	0	0	0	0	0	0	0	0	0	0	0	0	0	0	0	0	0	0	0	0	0	0	0	0	0	0	0	0	0	0	0	0	0	0	0	0	0	0	0	0	0	0	0	0	0	0	0	0
TRC-GCA12-1	0	0	0	0	0	0	0	0	0	0	0	0	0	0	0	0	0	0	0	0	0	0	0	0	0	0	0	0	0	0	0	0	0	1	0	0	0	0	0	0	0	0	0	0	0	0	0	0	0
TRS-AGA2-2	0	0	0	0	1	0	0	0	0	0	0	0	0	0	0	0	1	1	0	0	0	0	0	0	0	0	1	0	0	0	0	0	1	0	0	0	0	0	0	0	1	1	0	0	0	0	0	1	0
TRR-CCT1-1	0	0	0	0	0	0	0	0	0	0	0	0	0	0	0	0	0	0	0	0	0	0	0	0	0	0	0	0	0	0	0	0	0	0	0	0	0	0	0	0	0	0	0	0	0	0	0	0	0
TRA-TGC6-1	0	0	0	0	0	0	0	0	0	0	0	0	0	0	0	0	0	0	0	0	0	0	0	0	0	0	0	0	0	0	0	0	0	0	0	0	0	0	0	0	0	0	0	0	0	0	0	0	0
TRN-GTT2-3	0	0	0	0	0	0	0	0	0	0	0	0	0	0	0	0	0	0	0	0	0	0	0	0	0	0	1	0	0	0	0	0	0	0	0	0	0	0	0	0	0	0	1	0	0	0	0	0	0
TRR-CCG1-2	0	0	0	0	0	0	0	0	0	0	0	0	0	0	0	0	0	0	0	0	0	0	0	0	1	0	0	0	0	0	0	0	0	0	0	0	0	0	0	0	0	0	0	0	0	0	0	0	0
TRM-CAT7-1	0	0	0	0	0	0	0	0	0	0	0	0	0	0	0	0	0	0	0	0	0	0	0	0	0	0	0	0	0	0	0	0	0	0	0	0	0	0	0	0	0	0	0	0	0	0	0	0	0
TRT-CGT2-1	2	0	1	1	0	0	0	3	0	0	0	0	0	1	0	0	1	0	1	1	0	0	0	0	0	0	1	0	2	0	0	1	0	1	0	1	1	1	1	0	3	3	0	2	0	0	1	0	0
TRP-TGG3-2	1	0	0	0	0	0	0	0	0	0	0	0	0	0	0	0	0	0	1	0	0	0	0	0	0	0	1	0	0	0	0	0	0	0	0	0	0	0	1	0	0	1	0	0	0	1	0	0	0
TRL-CAG2-2	0	0	0	0	2	0	0	0	0	0	0	0	0	0	0	0	0	0	0	0	0	0	0	0	1	0	0	0	0	2	0	1	0	0	0	0	0	0	0	0	0	0	0	0	0	0	0	0	0
TRC-GCA4-1	0	0	0	2	1	0	0	0	0	0	0	0	0	0	0	0	0	0	0	0	0	3	0	0	0	0	0	0	0	0	0	2	0	0	1	0	0	1	1	0	0	4	0	0	0	1	1	0	0
TRE-CTC1-2	0	0	0	1	2	0	0	0	0	0	0	0	0	0	0	0	0	1	0	1	0	0	0	0	0	0	0	0	0	2	0	0	0	0	0	0	0	0	0	0	0	0	0	0	0	0	0	1	0
TRA-AGC7-1	0	0	0	0	0	0	0	0	0	0	0	0	0	0	0	0	0	0	0	0	0	0	0	0	0	0	0	0	0	0	0	0	0	0	0	0	0	0	0	0	0	0	0	0	0	0	0	0	0
TRA-AGC2-1	0	0	0	0	0	0	0	0	0	0	0	0	0	0	0	0	0	0	0	0	0	0	0	0	0	0	0	0	0	0	0	0	0	0	0	0	0	0	0	0	0	0	0	0	0	0	0	0	0
TRX-CAT1-3	0	0	0	0	0	0	0	0	0	0	0	0	0	0	0	0	0	0	1	0	0	0	0	0	0	0	0	0	0	0	0	0	0	0	0	0	0	0	1	0	0	0	0	0	0	0	0	0	0
TRI-AAT8-1	0	0	0	0	0	0	0	0	0	0	0	0	0	0	0	0	0	0	0	0	0	0	0	0	0	0	0	0	0	0	0	0	0	0	0	0	0	0	0	0	1	0	1	0	0	0	0	0	0
TRC-GCA3-1	0	0	0	0	0	0	0	0	0	0	0	0	0	0	0	0	0	0	0	0	0	0	0	0	1	0	0	0	1	0	0	0	0	0	0	0	0	0	0	0	1	0	0	0	0	0	0	0	0
TRK-TTT8-1	0	0	0	0	0	0	0	0	0	0	0	0	0	0	0	0	0	0	0	0	0	0	0	0	0	0	0	0	0	0	0	0	0	0	0	0	0	0	0	0	0	0	0	0	0	0	0	0	0
TRR-ACG2-3	0	0	0	0	0	0	0	0	0	0	0	0	0	0	0	0	0	0	0	0	0	0	0	0	0	0	0	0	0	0	0	0	0	0	0	0	0	0	0	0	0	0	0	0	0	0	0	0	0
TRV-CAC7-1	0	0	0	0	0	0	0	0	0	0	0	0	0	0	0	0	0	0	0	0	0	0	0	0	0	0	0	0	0	0	0	0	0	0	0	0	0	0	0	0	0	0	0	0	0	0	0	0	0
TRY-GTA5-2	0	0	0	1	0	0	0	0	0	0	0	0	0	0	0	0	0	0	0	0	0	0	0	0	0	0	0	0	0	1	0	0	0	0	0	0	0	0	0	0	0	0	0	0	0	0	0	0	0
TRR-ACG2-1	1	0	0	3	1	0	1	1	1	0	0	0	0	0	0	0	0	0	1	0	1	0	0	0	0	1	1	0	0	0	0	0	2	0	1	0	0	0	0	0	3	0	0	1	2	2	0	0	0
TRC-GCA2-3	0	0	0	0	0	0	0	0	0	0	0	0	0	0	0	0	0	0	0	0	0	0	0	0	0	0	1	0	0	0	0	0	0	0	0	0	0	0	0	0	0	0	0	0	0	0	0	0	0
TRK-CTT1-1	0	0	0	0	0	1	0	0	0	0	0	0	0	0	0	0	0	0	0	0	0	0	0	0	0	0	0	0	0	0	0	0	0	1	1	1	0	1	1	1	0	0	0	0	0	0	0	0	1
TRR-TCT3-1	0	0	0	1	0	0	1	3	0	1	0	0	0	0	0	0	3	0	0	0	0	3	0	0	0	0	0	0	1	0	0	0	0	0	1	0	0	2	0	0	0	0	0	3	1	0	0	0	0
TRK-CTT2-4	0	0	0	0	0	0	0	0	0	0	0	0	0	0	0	0	0	0	0	0	0	0	0	0	0	0	1	0	0	0	0	0	0	0	0	0	0	1	0	0	0	0	0	0	0	0	0	0	0
TRM-CAT3-2	0	0	0	0	0	0	0	0	0	0	0	0	0	0	0	0	0	0	0	0	0	0	0	0	0	0	0	0	0	0	0	0	0	0	0	0	0	0	0	0	0	0	0	0	0	0	0	0	0
TRW-CCA3-3	0	0	0	0	0	0	0	0	0	0	0	0	0	0	0	0	0	0	0	0	0	0	0	0	0	0	0	0	0	0	1	0	0	1	0	0	0	1	0	0	0	1	1	0	1	0	0	0	0
TRA-TGC2-1	0	0	0	0	0	0	0	0	0	0	0	0	1	0	0	0	0	0	0	0	0	0	0	0	0	0	0	0	0	0	0	0	0	0	0	0	0	0	0	0	0	0	0	0	0	0	0	0	0
TRR-TCT3-2	0	0	0	0	0	0	0	0	0	0	0	0	0	0	0	0	0	0	0	0	0	0	0	0	0	0	0	0	0	0	0	0	0	0	0	1	0	0	0	0	0	0	0	0	0	0	0	0	0
TRL-AAG4-1	0	0	0	0	0	0	0	0	0	0	0	0	0	0	0	0	0	0	0	0	0	0	0	0	0	0	0	0	0	0	0	0	0	0	0	0	0	0	0	0	0	0	0	0	0	0	0	0	0
TRK-CTT3-1	1	0	0	1	1	4	5	12	0	0	0	2	0	1	2	0	2	0	2	1	2	0	3	2	2	1	2	1	3	3	1	1	1	3	1	4	0	1	5	1	1	2	2	4	3	4	2	2	4
TRD-GTC2-5	0	0	0	0	0	0	0	0	0	0	0	0	0	0	0	0	0	0	0	0	0	0	0	0	0	0	0	0	0	0	0	0	0	0	0	0	0	0	0	0	0	0	0	0	0	0	0	0	0
TRQ-CTG1-3	0	0	0	0	0	0	0	0	0	0	0	0	0	0	0	0	0	0	0	0	0	0	0	0	0	0	0	0	0	0	0	0	0	0	0	0	0	0	0	0	0	0	0	0	0	0	0	0	0
TRK-TTT3-1	1	1	0	5	4	10	3	2	1	1	1	4	1	1	2	2	3	3	7	2	0	3	3	1	5	3	6	5	1	2	0	0	5	2	14	3	8	6	1	9	5	2	5	7	1	9	3	2	3
TRW-CCA1-1	7	2	0	11	3	1	9	11	3	2	2	4	1	3	5	5	6	6	13	6	1	1	5	4	5	2	11	4	3	4	10	1	9	5	10	8	7	4	7	7	6	3	4	7	8	6	3	4	5
TRP-CGG1-3	1	0	1	3	1	0	2	1	2	1	0	0	1	1	0	2	2	1	3	2	1	1	2	2	1	0	3	2	0	0	3	1	1	2	1	1	2	3	3	4	2	3	2	6	2	1	1	2	0
TRK-TTT1-1	0	0	0	0	0	0	0	0	0	0	0	0	0	0	0	0	0	0	0	0	0	0	0	0	0	0	0	0	0	0	0	0	0	0	0	0	0	0	0	0	0	0	0	0	0	0	0	0	0
TRN-GTT1-1	0	0	0	0	0	0	0	0	0	0	0	0	0	0	0	0	1	1	0	0	0	0	0	0	0	0	0	1	0	0	0	0	0	0	1	0	0	0	0	0	0	0	0	0	0	0	0	0	0
TRN-GTT2-8	0	0	0	1	0	0	0	0	1	0	0	0	0	0	0	0	0	0	0	0	0	0	0	0	0	0	0	0	0	0	0	0	0	0	0	0	0	0	0	0	0	0	0	0	0	0	0	0	0
TRL-CAG2-1	0	0	0	0	2	0	1	0	0	0	0	0	0	0	0	0	0	1	0	0	0	2	0	0	0	0	0	1	0	1	1	2	0	1	1	0	0	0	0	0	0	0	0	0	2	0	0	0	0
TRI-TAT2-3	0	0	0	0	0	0	0	0	0	0	1	0	0	0	0	0	0	0	0	0	0	0	1	0	0	0	0	0	0	0	0	0	0	0	0	0	0	0	0	0	0	0	0	0	0	0	0	0	0
TRI-GAT1-1	0	0	0	0	0	0	0	0	0	0	0	0	0	0	0	0	0	0	0	0	0	0	0	0	0	0	0	0	0	0	0	0	1	0	0	0	0	0	0	0	0	0	0	0	0	0	0	0	0
TRR-TCT1-1	0	0	0	2	0	0	0	5	0	0	0	0	0	1	0	4	1	0	0	0	0	0	1	0	0	2	0	2	0	0	1	1	0	0	1	1	2	1	0	4	2	5	1	1	0	2	0	0	1
TRD-GTC2-4	0	0	0	0	0	0	0	0	0	0	0	0	0	0	0	0	0	0	0	0	0	0	0	0	0	0	0	0	0	0	0	0	0	0	0	0	0	0	0	0	0	0	0	0	0	0	0	0	0
TRM-CAT2-1	0	0	0	0	0	0	0	0	0	0	0	0	0	0	0	0	0	0	0	0	0	0	0	0	0	0	0	0	0	0	0	0	0	0	0	0	0	0	0	0	0	0	0	0	0	0	0	0	0
TRP-AGG2-7	0	0	0	0	0	0	0	0	0	0	0	0	0	0	0	0	0	0	0	0	0	0	0	0	0	0	0	0	0	0	0	0	0	0	0	0	0	0	0	0	0	0	0	0	0	0	0	0	0
TRF-GAA1-1	0	0	0	0	0	0	0	0	0	0	0	0	0	0	0	0	0	0	0	0	0	0	0	0	0	0	0	0	0	0	0	0	0	0	0	0	0	0	0	0	0	0	0	0	0	0	0	0	0
TRQ-TTG2-1	0	0	0	0	0	0	0	0	0	0	0	0	0	0	0	0	0	0	0	0	0	0	0	0	0	0	0	0	0	0	0	0	0	0	0	1	0	0	0	0	0	0	0	0	1	0	0	0	0
TRL-CAG1-5	0	0	0	1	0	0	0	0	0	0	0	0	0	0	0	0	0	0	0	0	0	0	0	0	0	0	0	0	0	0	0	0	0	0	0	0	0	0	0	0	0	0	0	0	0	0	0	0	0
TRQ-CTG3-2	0	0	0	0	0	0	0	0	0	0	0	1	0	0	0	0	0	0	0	0	0	0	0	0	1	0	0	0	0	0	0	1	1	0	0	1	0	0	2	0	0	0	0	0	1	0	0	0	0
TRG-TCC2-3	0	0	0	0	0	0	0	0	0	0	0	0	0	0	0	0	0	0	0	0	0	0	0	0	0	0	0	0	0	1	0	0	0	0	0	0	0	0	0	0	0	0	0	0	0	0	0	0	0
TRV-CAC8-1	0	1	0	1	1	0	1	1	0	0	0	1	1	0	0	0	1	0	2	0	0	0	0	0	0	0	1	1	1	1	0	0	1	1	1	1	1	0	1	1	0	1	0	1	1	0	0	0	0
TRT-AGT6-1	0	0	0	0	0	0	0	0	0	0	0	0	0	0	0	0	0	0	0	0	0	0	0	0	0	0	0	0	0	0	0	0	0	0	0	0	0	0	0	0	0	0	0	0	0	0	0	0	0
TRC-GCA1-1	0	0	0	0	0	0	0	0	0	0	0	0	0	0	0	0	0	0	1	0	0	0	0	0	0	0	0	0	0	0	0	0	0	0	0	0	0	0	0	0	0	0	0	0	0	0	0	0	0
TRC-GCA16-1	2	0	1	0	0	0	3	6	0	0	2	0	0	1	0	0	2	0	1	0	4	0	0	1	0	2	1	2	4	1	1	2	3	1	1	1	3	1	1	6	2	2	1	0	0	4	0	0	0
TRA-TGC1-1	0	0	0	0	0	0	0	0	0	0	0	0	0	0	0	0	0	0	0	0	0	0	0	0	0	0	0	0	0	0	0	0	0	0	0	0	0	0	0	0	0	0	0	0	0	0	0	0	0
TRL-TAG2-1	0	0	0	0	2	0	1	0	0	0	0	0	0	0	0	0	0	0	0	0	0	0	0	2	0	0	0	0	0	1	0	0	0	1	0	1	0	0	0	1	1	0	2	0	0	1	0	0	0
TRS-CGA4-1	0	0	0	0	0	0	0	0	0	0	0	0	0	0	0	0	0	0	0	0	0	0	0	0	0	0	0	0	0	0	0	0	0	0	0	0	0	0	0	0	0	0	0	0	0	0	0	0	0
TRI-AAT5-1	0	0	0	0	0	0	0	0	0	0	0	0	0	0	0	0	0	0	0	0	0	0	0	0	1	0	0	0	0	0	0	0	0	0	0	0	0	0	0	0	0	0	0	0	0	0	0	0	0
TRC-GCA5-1	0	0	0	0	0	0	0	0	0	0	0	0	0	0	0	0	0	0	0	0	0	0	0	0	0	0	0	0	0	0	0	0	0	0	0	0	0	0	0	0	0	0	0	0	0	0	0	0	0
TRS-GCT1-1	0	0	0	0	0	0	0	0	0	0	0	0	0	0	0	0	0	0	0	0	1	0	0	0	0	0	0	0	0	0	0	1	0	0	0	0	0	0	0	0	0	0	0	0	0	0	0	1	0
TRD-GTC2-6	1	0	0	0	0	0	0	0	0	0	0	0	0	0	0	0	1	0	1	0	1	0	0	0	0	0	1	0	0	0	0	0	0	0	0	1	1	0	0	1	1	0	0	0	1	1	1	0	0
TRS-GCT5-1	0	0	1	0	0	0	0	0	0	0	0	0	0	0	0	0	0	0	0	0	0	0	0	0	0	0	0	0	0	0	0	0	0	0	0	0	0	0	0	0	0	0	0	0	0	0	0	0	0
TRG-GCC1-4	0	0	0	0	1	0	0	0	0	0	0	0	0	0	0	0	0	0	0	0	0	0	0	0	0	0	0	0	0	0	0	0	0	0	0	0	0	0	0	0	0	0	0	0	0	0	0	0	0
TRV-AAC4-1	0	0	0	0	0	0	0	0	0	0	0	0	0	0	0	0	0	0	0	0	0	0	0	0	0	0	0	0	0	0	0	0	0	0	0	0	0	0	0	0	0	0	0	0	0	0	0	0	0
TRY-GTA3-1	0	0	0	0	0	0	2	0	0	0	1	0	0	0	1	0	0	0	2	0	0	0	0	0	0	0	0	0	2	3	0	0	0	1	0	0	0	0	0	0	0	2	0	1	1	0	0	0	0
TRG-GCC2-5	0	0	0	0	0	0	0	0	0	0	0	0	0	0	0	0	0	0	1	0	0	0	0	0	0	0	0	0	0	0	0	0	0	0	0	0	0	0	0	0	0	0	0	0	0	0	0	0	0
TRL-TAA2-1	0	0	0	0	0	0	0	0	0	0	0	0	0	0	0	0	0	0	0	0	0	0	0	0	0	0	0	0	0	0	0	0	0	0	0	0	0	0	0	0	0	0	0	0	0	0	0	0	0
TRR-TCT4-1	0	0	0	0	0	0	0	0	0	0	0	0	0	0	0	0	0	0	0	0	0	0	0	0	0	0	0	0	0	0	0	0	0	0	0	0	0	0	0	0	0	0	0	0	0	0	0	0	0
TRR-ACG2-2	0	0	0	0	0	0	0	0	0	0	0	0	0	0	0	0	0	0	0	0	0	0	0	0	0	0	0	0	0	0	0	0	0	0	0	0	0	0	0	0	0	0	0	0	0	0	0	0	0
TRR-CCT3-1	1	0	0	6	5	0	2	5	0	0	0	0	1	0	0	2	7	4	4	2	3	0	3	1	0	3	5	2	1	3	1	9	9	3	6	3	3	1	1	0	3	3	4	0	2	9	2	3	0
TRL-AAG3-1	0	0	0	0	0	0	3	2	0	0	0	0	1	0	0	1	1	0	2	0	0	1	2	0	0	1	2	3	0	4	1	2	2	0	1	2	0	1	0	2	3	0	0	2	2	5	1	1	0
TRF-GAA3-1	0	0	0	0	0	0	0	0	0	0	0	0	0	0	0	0	0	0	0	0	0	0	1	0	0	0	0	0	0	0	0	0	0	0	0	0	0	0	0	0	0	0	0	0	0	0	0	0	0
TRW-CCA4-1	0	0	0	0	0	0	1	0	0	0	2	0	0	0	0	0	0	0	0	0	0	0	0	0	0	0	0	0	0	0	1	0	0	0	0	0	0	0	0	0	0	0	0	0	0	0	0	0	0
TRP-CGG2-1	0	0	0	0	0	0	0	0	0	0	0	0	0	0	0	0	0	0	0	0	0	0	0	0	0	0	0	0	0	0	0	0	0	0	0	0	0	0	0	0	0	0	0	0	0	0	0	0	0
TRR-CCG1-3	0	0	0	0	0	0	0	0	0	0	0	0	0	0	0	0	0	0	1	0	0	0	0	0	0	0	0	0	0	0	0	0	0	0	0	0	0	0	0	0	0	0	0	0	0	0	0	0	0
TRH-GTG1-4	0	0	0	0	0	0	0	0	0	0	0	0	0	0	0	0	0	0	0	0	0	0	0	0	0	0	0	0	0	0	1	0	0	0	0	0	0	0	0	0	0	0	0	0	0	0	0	0	0
TRN-GTT2-5	0	0	0	0	0	0	0	0	0	0	0	0	0	0	0	0	0	0	1	0	0	0	0	0	0	0	0	0	0	0	0	0	0	0	0	1	0	0	0	0	0	0	0	0	1	0	1	0	0
TRC-GCA19-1	0	0	0	0	0	0	0	0	0	0	0	0	0	0	0	0	0	0	0	0	0	0	0	0	1	0	0	0	2	1	1	0	0	0	0	0	0	0	0	1	1	0	0	0	0	0	0	0	0
TRV-AAC6-1	0	0	0	0	0	0	0	0	0	0	0	0	0	0	0	0	0	0	0	0	0	0	0	0	0	0	0	0	0	0	0	0	0	0	0	0	0	0	0	0	0	0	0	0	0	0	0	0	0
TRC-GCA6-1	0	0	0	0	0	0	0	0	0	0	0	0	0	0	0	0	0	0	0	0	0	0	0	0	0	0	0	0	0	0	0	0	0	0	0	0	0	0	0	0	0	0	0	0	0	0	0	0	0
TRR-CCT2-1	0	0	0	0	0	0	0	0	0	0	0	0	0	0	0	0	0	0	0	0	0	0	0	0	0	0	0	0	0	0	0	0	0	0	0	0	0	0	0	0	0	0	0	0	0	0	0	1	0
TRK-TTT6-1	0	0	0	0	0	0	0	0	0	0	0	0	0	0	0	0	0	0	0	0	0	0	0	0	0	0	0	0	0	0	0	0	0	0	0	0	0	0	0	0	0	0	0	0	0	0	0	0	0
TRN-GTT13-1	0	0	0	0	0	0	0	0	0	0	0	0	0	0	0	0	0	0	0	0	0	0	0	0	0	0	0	0	0	0	0	0	0	0	0	0	0	0	0	0	0	0	0	0	0	0	0	0	0
TRS-AGA2-6	3	1	1	4	3	0	4	5	2	1	5	1	1	1	3	3	5	2	5	5	2	3	4	3	3	4	8	3	5	5	7	3	4	3	3	6	5	3	1	7	5	8	2	7	6	8	6	5	0
TRQ-TTG3-2	0	0	0	0	0	0	0	0	0	0	0	0	0	0	0	0	0	0	0	0	0	0	0	0	0	0	0	0	0	0	0	0	0	0	0	0	0	0	0	0	0	0	0	0	0	0	0	0	0
TRT-AGT1-1	0	0	0	0	0	0	0	0	1	0	0	0	0	0	0	0	0	0	0	0	0	0	0	0	0	0	0	0	0	1	0	0	0	1	0	0	0	0	0	1	0	0	0	2	0	0	0	0	0
TRG-TCC2-4	0	0	0	0	0	0	0	0	0	0	0	0	0	0	0	0	0	0	0	0	0	0	0	0	0	0	0	0	0	1	0	0	0	0	0	0	0	0	0	0	0	0	0	0	0	0	0	0	0
TRQ-CTG1-2	0	0	0	0	0	0	0	0	0	0	0	0	0	0	0	0	0	0	0	0	0	0	0	0	0	0	0	0	0	0	0	0	0	0	0	0	0	0	0	0	0	0	0	0	0	0	0	0	0
TRW-CCA5-1	0	0	0	0	0	0	0	0	0	0	0	0	0	0	0	0	0	0	0	0	0	0	0	0	0	0	0	0	0	0	0	0	0	0	0	0	0	0	0	0	1	0	0	0	0	0	0	0	0
TRV-TAC1-2	0	0	0	0	0	0	0	1	0	0	2	0	0	1	0	0	1	0	2	0	0	0	0	0	0	0	2	3	2	1	0	0	0	0	0	0	0	0	0	0	0	0	0	0	0	0	0	0	0
TRN-GTT9-2	0	0	0	0	0	0	0	0	0	0	0	0	0	0	0	0	0	0	0	0	0	0	0	0	0	0	0	0	0	0	0	0	1	0	0	0	0	0	0	0	2	0	0	0	0	0	0	0	0
TRC-GCA23-1	0	0	0	0	0	0	0	0	0	0	0	0	0	0	0	0	0	0	0	0	0	0	0	0	0	0	0	1	1	0	0	0	0	0	0	1	1	0	0	0	0	0	0	0	0	1	0	0	0
TRN-GTT2-6	0	0	0	2	0	0	0	1	0	0	0	0	0	1	0	1	0	0	0	0	0	0	0	0	0	0	0	0	1	0	0	0	1	2	0	0	1	0	0	1	0	0	0	0	0	1	0	1	0
TRV-CAC9-1	0	0	0	0	0	0	0	0	0	0	0	0	0	0	0	0	0	0	0	0	0	0	0	0	0	0	0	0	0	0	0	0	0	0	0	0	0	0	0	0	0	0	0	0	0	0	0	0	0
TRC-GCA2-1	0	0	0	0	0	0	0	0	0	0	0	0	0	0	0	0	0	0	0	0	1	0	0	0	0	0	0	0	0	0	0	0	0	0	0	0	0	0	0	0	0	0	0	0	0	0	0	0	0
TRK-CTT2-1	0	0	0	0	0	0	0	0	0	0	0	0	0	0	0	0	0	0	0	0	0	0	0	0	0	0	0	0	0	0	0	0	0	0	0	0	0	0	0	0	0	0	0	0	0	0	0	0	0
TRL-CAA4-1	0	0	0	0	0	0	0	0	0	0	0	0	0	0	0	0	0	0	0	0	1	0	0	0	0	0	0	0	0	0	0	0	0	0	0	0	0	0	0	1	0	0	0	0	0	0	0	0	0
TRD-GTC3-1	0	0	0	0	0	0	0	0	0	0	0	0	0	0	0	0	0	0	0	0	0	0	0	0	0	0	0	0	0	0	0	0	0	0	0	0	0	0	0	0	0	0	0	0	0	0	0	0	0
TRM-CAT1-1	0	0	0	0	0	0	1	0	0	0	0	0	0	0	0	0	0	0	0	0	0	0	1	0	0	0	0	0	0	0	2	0	0	0	0	0	1	1	0	0	0	0	0	0	1	0	0	0	0
TRL-AAG2-2	0	0	0	0	0	0	0	1	0	0	0	0	0	0	0	0	0	1	0	0	0	0	0	0	0	0	0	0	0	0	0	0	0	0	0	0	0	0	0	0	0	0	0	0	1	0	0	0	0
TRW-CCA2-1	0	0	0	0	0	3	0	0	0	0	0	0	0	0	0	0	0	1	0	0	0	0	0	0	0	0	0	0	0	0	0	0	0	0	0	0	0	0	0	0	0	0	0	0	0	0	0	0	0
TRS-CGA3-1	0	0	0	0	0	0	0	0	0	0	0	0	0	0	0	0	0	0	0	0	0	0	0	0	0	0	0	0	0	0	0	0	0	0	0	0	0	0	0	0	0	0	0	0	0	0	0	0	0
TRG-TCC3-1	0	1	0	1	0	1	1	0	0	0	0	0	0	1	0	0	0	0	1	0	2	0	1	0	1	0	0	1	3	0	1	1	1	2	1	0	2	1	0	1	1	0	1	1	0	1	0	3	0
TRD-GTC1-1	0	0	0	0	0	0	0	0	0	0	0	0	0	0	0	0	0	0	0	0	0	0	0	0	0	0	0	0	0	0	0	0	0	0	0	0	0	0	0	0	0	0	0	0	0	1	0	0	0
TRG-GCC2-2	0	0	0	0	0	0	0	0	0	0	0	0	0	0	0	0	0	0	0	0	0	0	0	0	0	0	0	0	0	0	0	0	0	0	0	0	0	0	0	0	0	0	0	0	0	0	0	0	0
TRK-CTT5-1	0	0	0	0	0	0	0	0	0	0	0	0	0	0	0	0	0	0	0	0	0	0	0	0	0	0	0	0	0	0	0	0	0	0	0	0	0	0	0	0	0	0	0	0	0	0	0	0	0
TRP-CGG1-1	0	0	0	0	0	0	0	0	0	0	0	0	0	0	1	0	0	0	0	0	0	0	0	0	0	0	0	0	1	2	0	0	0	0	0	1	0	0	0	1	0	0	0	0	0	0	0	0	0
TRI-AAT3-1	0	0	0	0	0	0	0	0	0	0	0	0	0	0	0	0	0	0	0	0	0	0	0	0	0	0	0	0	0	0	0	0	0	0	0	0	0	0	0	0	0	0	0	0	0	0	0	0	0
TRQ-CTG6-1	0	0	0	0	2	0	0	0	0	0	0	0	0	0	0	0	0	0	0	0	0	0	0	0	0	0	0	0	0	0	0	0	0	0	0	0	0	0	1	0	0	0	0	0	0	0	0	0	0
TRM-CAT3-1	0	0	0	0	0	0	0	0	0	0	0	0	1	0	0	0	0	1	0	0	0	0	0	0	0	0	0	1	0	0	0	0	0	0	0	0	0	0	0	0	0	0	0	0	0	0	0	0	0
TRS-GCT6-1	0	0	0	0	0	0	0	0	0	0	0	0	0	0	0	0	0	0	0	0	0	0	1	0	0	0	0	0	0	0	0	0	0	0	0	0	0	0	0	0	0	0	0	0	0	1	0	0	0
TRY-GTA6-1	0	0	0	0	0	0	0	0	0	0	0	0	0	0	0	0	0	0	0	0	0	0	0	0	0	0	0	0	0	0	0	0	0	0	0	0	0	0	0	0	0	0	0	0	0	0	0	0	0
TRG-GCC5-1	0	0	0	0	0	0	0	0	0	0	0	0	0	0	0	0	1	0	0	0	0	0	0	0	1	0	0	0	0	0	0	0	0	0	0	0	0	0	1	0	0	0	0	0	2	1	0	0	0
TRP-CGG1-2	0	0	0	0	0	0	0	0	0	0	0	0	0	0	1	0	0	0	0	0	0	0	0	0	0	0	0	0	0	0	0	0	0	0	0	0	0	0	0	0	0	0	0	0	0	0	0	0	0
TRT-AGT1-2	2	0	0	2	0	2	4	5	1	1	1	3	1	0	0	1	5	1	2	4	1	1	1	1	1	3	6	2	1	1	4	2	6	1	5	3	4	5	1	4	3	5	1	4	4	6	3	3	0
TRP-AGG2-2	0	0	0	1	0	0	0	0	0	0	0	0	0	0	0	0	0	0	0	0	1	0	0	0	0	0	0	0	0	0	0	0	0	0	0	0	0	0	0	0	0	0	0	0	0	0	0	0	0
TRP-TGG2-1	0	0	0	0	0	0	0	0	0	0	0	1	0	0	0	0	0	0	1	0	0	0	0	0	0	0	0	0	0	0	0	0	0	0	0	0	0	0	0	0	0	0	0	0	0	0	0	0	0
TRS-GCT4-1	0	0	0	0	0	0	0	0	0	0	0	0	0	0	0	0	0	0	0	0	0	0	0	0	0	0	0	0	0	0	0	0	0	0	0	0	0	0	0	0	0	0	0	0	0	1	0	1	0
TRM-CAT6-1	2	2	8	2	7	0	0	3	0	2	0	2	0	0	1	1	2	0	1	0	6	0	2	1	0	5	3	4	6	2	3	2	5	2	2	2	2	4	7	5	3	6	0	3	7	2	3	0	1
TRV-CAC1-6	1	0	0	0	1	0	1	0	0	0	0	1	0	0	0	2	0	0	0	0	0	0	0	0	0	1	0	2	0	2	0	0	1	1	1	1	0	1	1	0	0	2	0	0	0	1	1	0	0
TRV-CAC1-7	0	0	0	0	0	0	0	0	0	0	0	0	0	0	0	0	0	0	0	0	0	0	0	0	0	0	0	0	0	0	0	0	0	0	0	0	0	0	0	0	0	0	0	0	0	0	0	0	0
TRS-GCT4-2	0	0	0	3	0	0	0	0	0	0	0	0	1	0	0	0	0	0	0	1	0	0	0	0	0	0	2	0	1	0	0	0	0	0	0	0	0	0	0	0	0	0	0	0	0	1	1	0	0
TRG-GCC1-3	0	0	0	0	1	0	0	0	0	0	0	0	0	0	0	0	0	0	0	0	0	0	0	0	0	0	0	0	0	0	0	0	0	0	0	0	0	0	0	0	0	0	0	0	0	0	0	0	0
TRG-CCC2-1	0	0	0	1	0	0	0	0	0	0	0	0	0	0	0	0	0	0	0	0	0	0	0	0	0	0	0	0	0	0	1	1	0	0	0	0	0	0	0	0	0	0	0	1	0	0	1	0	0
TRA-TGC3-2	0	0	0	0	0	0	0	0	0	0	0	0	0	0	0	0	0	0	0	0	0	0	0	0	0	0	0	0	0	0	0	0	1	0	0	0	0	0	0	0	0	0	0	0	0	0	0	1	0
TRK-TTT3-3	0	0	0	0	3	0	0	0	0	0	0	0	0	0	1	0	0	0	2	1	0	0	0	0	0	0	0	0	0	0	0	0	0	0	0	0	0	0	0	0	0	0	0	0	0	0	0	0	0
TRD-GTC2-2	0	0	0	0	0	0	0	0	0	0	0	0	0	0	0	0	0	0	0	0	0	0	0	0	0	0	0	0	0	0	0	0	0	0	0	0	0	0	0	0	0	0	0	0	0	0	0	0	0
TRL-CAA1-2	0	0	0	3	5	0	0	0	0	0	0	0	0	0	0	0	0	0	1	0	0	0	1	0	0	0	0	0	0	1	0	0	0	0	0	0	0	0	1	0	0	0	0	1	0	0	0	0	0
TRK-TTT5-1	0	0	0	0	0	0	0	0	0	0	0	0	1	1	0	1	0	0	0	1	0	0	2	0	1	1	0	0	0	0	2	2	0	2	0	0	1	0	1	0	0	0	0	0	0	0	0	0	0
TRD-GTC2-8	0	0	0	0	0	0	0	0	0	0	0	0	0	0	0	0	1	0	0	0	0	0	0	0	0	0	0	0	1	0	0	0	1	0	0	0	0	0	0	0	0	0	0	0	0	0	0	0	0
TRL-TAA3-1	0	0	0	0	0	0	0	0	0	0	0	0	0	0	0	0	0	0	0	0	0	0	0	0	0	0	0	0	0	0	0	0	0	2	0	0	0	1	1	0	0	0	3	2	1	0	0	1	0
TRR-ACG1-3	1	0	0	3	1	0	1	0	0	0	0	0	0	0	0	0	0	1	0	1	1	0	0	0	0	0	0	0	0	0	0	0	1	0	1	1	1	1	0	1	0	0	0	1	0	0	1	0	0
TRT-CGT4-1	1	0	0	0	1	0	0	0	0	0	0	0	0	0	0	1	0	0	0	1	0	0	0	0	0	0	0	3	1	0	0	0	0	0	0	0	0	0	1	1	0	0	0	1	0	3	0	1	0
TRS-AGA2-4	0	0	0	0	0	0	0	0	0	0	1	0	0	0	0	0	0	0	0	0	0	0	0	0	0	1	0	0	0	0	0	1	0	0	0	0	0	0	0	0	0	0	0	0	0	0	0	0	0
TRS-AGA2-5	0	0	0	1	1	0	1	3	0	0	0	0	1	1	0	0	0	0	8	1	0	2	0	0	1	0	0	0	0	0	3	0	0	1	1	2	3	0	0	0	1	3	0	1	1	0	1	0	0
TRI-AAT1-1	0	0	0	0	0	0	0	0	0	0	0	0	0	0	0	0	0	0	0	0	0	0	0	0	0	0	0	0	0	0	0	0	0	0	0	0	0	0	0	0	0	0	0	0	0	0	0	0	0
TRC-GCA9-1	0	0	0	0	0	0	0	0	0	0	0	0	0	0	0	0	0	0	0	0	0	0	0	0	0	0	0	0	0	0	0	0	0	0	0	0	0	0	0	0	0	0	0	0	0	0	0	0	0
TRF-GAA1-5	0	0	0	0	1	0	0	0	0	0	0	0	0	0	0	0	0	0	2	0	0	0	0	0	0	0	0	1	1	1	0	0	2	1	1	1	0	2	1	0	1	0	1	0	0	0	1	1	0
TRG-GCC1-2	0	0	0	0	1	0	0	0	0	0	0	0	0	0	0	0	0	0	0	0	0	0	0	0	0	0	0	0	0	2	0	0	0	0	0	0	0	0	0	0	0	0	0	0	0	0	0	0	0
TRY-ATA1-1	1	0	1	2	0	0	1	1	0	0	0	0	0	0	1	0	1	0	5	0	0	3	0	0	0	0	0	0	1	2	0	0	1	0	0	1	1	1	0	1	0	0	0	0	0	0	0	0	0
TRF-GAA1-2	0	0	0	0	0	0	0	0	0	0	1	0	0	0	0	0	0	0	0	0	0	0	0	0	0	0	0	0	0	0	0	0	0	0	0	0	0	0	0	0	0	0	0	0	0	0	0	0	0
TRX-CAT1-8	1	0	0	0	1	0	0	0	0	0	0	0	0	0	0	0	0	1	1	0	0	0	0	0	0	0	0	0	0	0	0	0	0	0	0	0	0	0	0	0	0	2	0	0	0	0	0	0	0
TRN-GTT11-2	0	0	0	2	0	0	1	0	0	0	0	0	0	0	1	0	0	1	0	0	0	0	0	0	0	0	0	2	0	1	0	0	0	1	0	0	0	0	1	0	0	4	0	1	1	1	0	0	0
TRE-CTC1-4	0	0	0	1	2	0	0	0	0	0	0	0	0	0	0	0	0	1	0	1	0	0	0	0	0	0	0	0	0	2	0	0	0	0	0	0	0	0	0	0	0	0	0	0	0	0	0	1	0
TRG-TCC2-2	0	0	0	0	0	0	0	0	0	0	0	0	0	0	0	0	0	0	0	0	0	0	0	0	0	0	0	0	0	1	0	0	0	0	0	0	0	0	0	0	0	0	0	0	0	0	0	0	0
TRQ-CTG4-2	0	0	0	0	0	0	0	0	0	0	0	0	0	0	0	0	0	0	0	0	0	0	0	0	0	0	0	0	0	0	0	0	0	0	0	0	0	0	0	0	0	0	0	0	0	0	0	0	0
TRT-TGT5-1	1	0	0	0	0	0	0	0	0	0	0	0	0	0	0	0	0	0	0	0	0	0	1	0	0	0	0	0	0	0	0	0	0	0	0	0	0	0	0	0	0	0	0	0	0	0	0	0	0
TRR-TCG1-1	0	0	0	1	0	0	0	1	0	0	0	0	0	0	0	0	0	0	1	0	0	0	0	0	0	0	0	0	1	0	0	0	0	0	0	0	0	0	0	0	0	0	0	0	0	0	1	0	0
TRI-TAT2-1	3	0	0	5	2	2	2	3	0	1	0	0	0	0	1	1	0	0	2	1	1	0	3	4	2	2	2	3	2	1	4	2	7	4	6	1	2	5	3	3	2	5	2	2	0	4	1	1	0
TRC-GCA15-1	0	1	0	0	0	0	0	0	0	0	0	0	0	0	0	0	0	0	1	0	0	0	0	0	0	0	0	0	1	0	0	0	0	1	0	0	0	0	0	0	0	0	0	0	0	0	1	1	0
TRQ-CTG2-1	0	0	0	0	0	0	0	0	0	0	0	0	0	0	0	0	0	0	0	0	0	0	0	0	0	0	0	0	0	0	0	0	0	0	0	0	0	0	0	0	0	0	0	0	0	0	0	0	0
TRE-CTC1-7	0	1	0	0	0	0	0	0	0	0	0	0	0	0	0	0	0	0	0	0	0	0	0	0	0	0	0	0	0	0	0	0	0	0	0	0	0	0	0	0	0	0	0	0	0	0	0	0	0
TRR-CCT5-1	0	0	0	0	0	0	0	0	0	0	0	0	0	0	0	0	0	0	0	0	0	0	0	0	0	0	0	0	0	0	0	0	0	0	0	0	0	0	0	0	0	0	0	0	0	0	0	0	0
TRY-GTA1-1	0	0	0	0	0	0	0	0	0	0	0	0	0	0	0	0	0	0	0	0	0	0	0	0	0	0	0	0	0	0	0	0	0	0	1	0	0	0	0	0	0	0	0	1	0	0	0	0	0
TRL-AAG1-2	0	0	0	0	0	0	0	0	0	0	0	0	0	0	0	0	0	0	0	0	0	0	0	0	0	0	0	0	0	0	0	0	0	0	0	0	0	0	0	0	0	0	0	0	0	0	0	0	0
TRG-GCC4-1	1	0	0	0	0	0	0	0	0	0	0	0	0	0	0	0	0	0	0	0	0	0	0	0	0	0	0	0	0	0	0	1	0	0	0	0	0	0	0	0	0	0	0	0	0	0	0	0	0
TRI-AAT5-4	0	1	0	0	0	0	0	0	0	0	0	0	0	0	0	0	0	0	0	0	0	0	0	0	0	0	0	0	0	0	0	0	0	0	0	0	0	0	0	0	0	0	0	0	0	0	0	0	0
TRP-AGG2-3	0	0	0	0	0	0	0	0	0	0	0	0	0	0	0	0	0	0	0	0	0	0	0	0	0	0	0	1	0	0	0	0	0	0	0	0	0	0	0	0	0	0	0	0	0	0	1	0	0
TRG-CCC3-1	0	0	0	0	0	0	1	0	0	0	0	0	0	0	0	0	0	0	1	0	0	0	0	0	0	0	0	0	0	0	0	0	1	0	0	0	0	0	2	1	0	1	0	0	0	0	0	0	0
TRS-TGA1-1	0	0	0	0	0	0	0	0	0	0	0	0	0	0	0	0	0	0	0	0	0	0	0	0	0	0	0	0	0	1	0	0	0	0	0	0	0	0	0	0	1	0	0	0	0	0	0	1	0
TRA-TGC3-1	1	0	0	1	1	1	1	1	0	0	0	0	0	0	0	1	1	0	2	0	1	0	0	0	0	0	1	1	0	0	1	0	1	1	1	1	1	1	1	1	0	0	1	0	0	0	1	1	1
TRP-TGG3-5	0	0	0	0	0	0	0	0	0	0	0	0	0	0	0	0	0	0	0	0	0	0	0	0	0	0	0	0	1	0	0	0	0	0	0	0	0	0	0	0	0	0	0	0	0	0	0	0	0
TRK-CTT2-5	0	0	0	0	0	0	0	0	0	0	0	0	0	0	0	0	0	0	0	0	0	0	0	0	0	0	0	0	0	0	0	0	0	0	0	0	0	0	0	0	0	0	0	0	0	0	0	0	0
TRV-TAC2-1	0	0	0	1	0	0	0	0	0	2	0	0	0	0	0	0	0	0	0	0	4	0	0	0	0	0	0	0	1	0	0	0	0	0	0	0	0	0	0	0	0	0	0	0	0	1	0	1	0
TRG-GCC1-5	4	3	4	6	5	5	4	0	1	0	0	2	4	3	3	5	3	5	7	6	5	3	7	0	2	4	2	4	7	7	7	3	6	6	9	3	3	3	4	4	0	4	7	8	2	5	4	1	2
TRS-GCT3-1	6	1	1	5	1	0	2	4	1	0	0	0	1	1	1	3	1	3	2	2	0	0	5	0	1	5	2	2	6	3	1	1	3	2	4	4	2	3	6	1	4	2	0	4	4	4	6	3	5
TRP-TGG1-1	0	0	0	0	0	0	0	0	0	0	0	0	0	0	0	0	0	0	0	0	0	0	0	0	0	0	0	0	0	0	0	0	0	0	0	0	0	0	0	0	0	0	0	0	0	0	0	0	0
TRQ-CTG1-1	0	0	0	0	0	0	0	0	0	0	0	0	0	0	0	0	0	0	0	0	0	0	0	0	0	0	0	0	0	0	0	0	0	0	0	0	0	0	0	0	0	0	0	0	0	0	0	0	0
TRL-CAG1-7	0	0	0	1	1	2	0	0	0	1	0	0	0	0	1	0	0	0	1	1	0	0	0	2	0	1	0	0	0	2	0	1	0	2	0	1	2	2	0	0	0	2	1	0	0	0	0	0	0
TRC-GCA17-1	0	0	0	0	0	0	0	0	0	0	0	0	0	0	0	0	0	0	0	0	0	0	0	0	0	0	0	0	0	0	0	0	0	0	0	0	0	0	0	0	0	0	0	0	0	0	0	0	0
TRD-GTC2-3	0	0	0	0	0	0	0	0	0	0	0	0	0	0	0	0	0	0	0	0	0	0	0	0	0	0	0	0	0	0	0	0	0	0	0	0	0	0	0	0	0	0	0	0	0	0	0	0	0
TRL-AAG2-4	1	0	0	0	1	0	0	0	0	0	0	0	0	0	0	0	0	0	0	0	0	0	0	0	0	1	0	0	0	0	0	0	0	0	0	0	0	0	0	1	0	0	0	0	0	0	0	0	0
TRD-GTC2-7	0	0	0	0	0	0	0	0	0	0	0	0	0	0	0	0	0	0	0	0	0	0	0	0	0	0	0	0	0	0	0	0	0	0	0	0	0	0	0	0	0	0	0	0	0	0	0	0	0
TRK-TTT2-1	0	0	0	0	0	0	0	0	0	0	0	0	0	0	0	0	0	0	0	0	0	0	0	0	0	0	0	0	0	0	0	0	0	0	0	0	0	0	0	0	0	0	0	0	0	0	0	0	0
TRA-AGC2-2	0	0	0	0	0	0	0	0	0	0	0	0	0	0	0	0	0	0	0	0	0	0	0	0	0	0	0	0	0	0	0	0	0	0	0	0	0	0	0	0	0	0	0	0	0	0	0	0	0
TRP-AGG2-8	0	0	0	0	0	0	0	0	0	0	0	0	0	0	0	0	0	0	0	0	0	0	0	0	0	0	0	0	0	0	0	0	0	0	0	0	0	0	0	0	0	0	0	0	0	0	0	0	0
TRX-CAT1-6	0	0	0	0	0	0	0	0	0	0	0	0	0	0	0	0	0	0	0	0	0	0	0	0	0	0	0	0	0	0	0	0	0	0	0	0	0	0	0	0	0	0	1	0	0	0	0	0	0
TRG-CCC1-2	0	0	0	0	0	0	0	0	0	0	0	0	0	0	0	0	0	0	0	0	0	0	0	0	0	0	0	0	0	0	0	0	0	0	0	0	0	0	0	0	0	0	0	0	0	0	0	0	0
TRA-AGC3-1	0	0	0	0	0	0	0	0	0	0	0	0	0	0	0	0	0	0	0	0	0	0	0	0	0	0	0	0	0	0	0	0	0	0	0	0	0	0	0	0	0	0	0	0	0	0	0	0	0
TRT-CGT5-1	0	0	0	0	0	0	0	0	0	0	0	0	0	0	0	0	0	0	0	0	0	0	0	0	0	0	0	0	0	0	0	0	0	0	0	0	0	0	0	0	0	0	0	0	0	0	0	0	0
TRL-CAA2-1	0	0	0	0	0	0	0	0	0	0	0	0	0	0	0	0	0	0	0	0	0	0	0	0	0	0	0	0	0	0	0	0	0	0	0	0	0	0	0	0	0	0	0	0	0	0	0	0	0
TRM-CAT5-1	0	0	0	0	0	0	0	0	0	0	0	0	0	0	0	0	0	0	1	0	0	0	0	0	0	0	0	0	0	1	0	0	0	0	0	0	0	0	0	0	0	0	0	0	0	0	0	0	0
TRC-GCA10-1	0	0	0	0	0	0	0	0	0	0	0	0	0	0	0	0	0	0	0	0	0	0	0	0	0	0	0	0	0	0	0	0	0	0	0	0	0	0	0	0	0	0	0	0	0	0	0	0	0
TRF-GAA1-6	0	0	0	0	0	0	0	1	0	0	0	0	0	0	0	0	0	1	0	0	0	0	0	0	0	0	0	0	0	0	0	0	0	0	0	0	0	0	0	0	0	0	0	0	1	0	0	0	0
TRH-GTG1-3	0	0	0	0	0	0	0	0	0	0	0	0	0	0	0	0	0	0	0	0	0	0	0	0	0	0	0	0	0	0	0	0	0	0	0	0	0	0	0	0	0	0	0	0	0	0	0	0	0
TRA-CGC1-1	0	0	0	0	0	0	0	0	0	0	0	0	0	0	0	0	0	0	0	0	0	0	0	0	0	0	0	0	0	0	0	0	0	0	0	0	0	0	0	0	0	0	0	0	0	0	0	0	0
TRI-AAT5-3	0	0	0	0	0	0	0	0	0	0	0	0	0	0	1	0	0	0	0	0	0	0	1	0	0	0	0	0	0	0	0	0	0	0	0	0	0	0	0	0	0	0	0	0	0	0	0	1	0
TRL-TAA1-1	0	0	0	0	1	0	0	1	0	1	0	0	0	0	0	0	1	0	0	0	0	0	2	0	0	2	0	0	0	0	0	0	0	1	0	0	0	0	0	0	0	0	0	0	0	0	0	0	0
TRG-GCC2-3	0	0	0	0	0	0	0	0	0	0	0	0	0	0	0	0	0	0	0	0	0	0	0	0	0	0	0	0	0	0	0	0	0	0	0	0	0	0	0	0	0	0	0	0	0	0	0	0	0
TRX-CAT1-7	0	0	0	0	0	0	0	0	0	0	0	0	0	0	0	0	0	0	0	0	0	0	0	0	0	0	0	0	0	0	0	0	0	0	0	0	0	0	0	0	0	0	0	0	0	0	0	0	0
TRL-CAG1-3	0	0	0	0	0	0	0	0	0	0	0	0	0	0	0	0	0	0	0	0	0	0	0	0	0	0	0	0	0	0	0	0	0	0	0	0	0	0	0	0	0	0	0	0	0	0	0	0	0
TRQ-CTG1-4	0	0	0	0	0	0	0	0	0	0	0	0	0	0	0	0	0	0	0	0	0	0	0	0	0	0	0	0	0	0	0	0	0	0	0	0	0	0	0	0	0	0	0	0	0	0	0	0	0
TRV-AAC1-1	0	0	0	0	0	0	0	0	0	0	0	0	0	0	1	1	0	0	0	0	0	0	1	0	0	1	0	0	0	0	0	0	0	0	0	1	0	1	0	1	0	0	0	0	0	0	0	1	0
TRT-AGT2-1	0	0	0	0	0	0	0	1	0	0	0	0	0	0	0	0	0	0	0	0	0	0	0	1	0	0	0	0	0	2	0	0	0	0	0	0	0	0	1	0	0	0	0	0	0	0	0	0	0
TRQ-TTG3-1	0	0	0	0	0	0	0	0	0	0	0	0	0	0	0	0	0	0	0	0	0	0	0	0	0	0	0	0	0	0	0	0	0	0	0	0	0	0	0	0	0	0	0	0	0	0	0	0	0
TRN-GTT3-1	0	0	0	1	0	0	0	0	1	0	0	0	0	0	0	0	0	0	0	0	0	0	0	0	0	0	0	0	0	0	0	0	0	0	0	0	0	0	0	1	0	0	0	0	0	0	0	0	0
TRI-TAT1-1	0	0	0	0	0	0	0	0	0	0	0	0	0	0	0	1	0	0	0	0	0	0	0	1	0	0	0	0	0	0	0	0	1	1	0	1	0	0	0	0	0	0	0	0	0	0	2	0	0
TRV-CAC4-1	0	0	0	0	0	0	0	0	0	0	0	0	0	0	0	0	0	0	0	1	0	0	0	0	0	0	0	1	0	0	0	0	0	0	0	0	0	0	0	0	0	0	1	0	0	0	0	0	0
TRL-AAG2-1	0	0	0	0	0	0	0	0	0	1	0	0	0	0	0	0	0	0	1	0	0	0	1	0	0	0	0	0	1	0	0	0	0	0	0	0	0	0	0	1	2	0	0	0	1	0	0	0	0
TRQ-CTG5-1	0	0	0	0	0	0	0	0	0	0	0	0	0	0	0	0	0	0	0	0	0	0	0	0	0	0	0	0	0	0	0	0	0	0	0	0	0	0	0	0	0	0	0	0	0	0	0	0	0
TRS-GCT4-3	0	0	1	0	0	0	0	1	0	0	0	0	0	0	0	1	0	1	1	0	0	0	0	0	0	0	0	1	0	0	0	0	0	1	0	0	1	1	1	1	1	0	0	0	0	0	1	1	0
TRK-TTT7-1	0	0	0	0	0	0	0	0	0	0	0	0	0	0	0	0	0	0	0	0	0	0	0	0	0	0	0	0	0	0	0	0	0	0	0	0	0	0	0	0	0	0	0	0	0	0	0	0	0
TRE-TTC1-2	1	0	0	4	1	0	0	2	0	1	0	0	0	0	0	0	1	0	0	1	0	0	1	3	0	1	1	0	4	0	4	0	2	2	0	3	2	1	0	0	0	0	1	1	0	0	0	1	1
TRH-GTG1-2	0	0	0	0	0	0	0	0	0	0	0	0	0	0	0	0	0	0	0	0	0	0	0	0	0	0	0	0	0	0	0	0	0	0	0	0	0	0	0	0	0	0	0	0	0	0	0	0	0
TRP-TGG3-3	0	0	0	0	0	0	0	0	1	0	0	0	0	1	0	1	1	0	1	0	0	0	0	1	0	1	0	0	0	0	0	0	0	0	0	0	0	0	0	0	0	0	0	0	1	0	0	0	0
TRI-AAT5-2	0	0	0	0	0	0	0	0	0	0	0	0	0	0	0	0	0	0	0	0	0	0	0	0	0	0	0	0	0	0	0	0	0	0	0	0	0	0	0	0	0	0	0	0	0	0	0	0	0
TRY-GTA8-1	0	0	0	0	0	0	0	0	0	0	0	0	0	0	0	0	0	0	0	0	0	0	0	0	0	0	0	0	0	0	0	0	0	0	0	0	0	0	0	0	0	0	0	0	0	0	0	0	0
TRA-TGC4-1	0	0	0	2	0	2	0	3	0	0	2	0	1	0	2	0	0	0	2	0	0	0	1	0	2	0	0	0	0	0	1	1	0	1	1	1	1	0	0	1	1	0	0	2	1	0	0	0	1
TRT-AGT2-2	0	1	0	0	0	0	0	1	0	0	0	0	0	0	0	0	0	0	0	0	0	0	0	0	0	0	0	0	0	0	0	0	0	0	0	0	0	0	0	0	0	0	0	0	0	0	0	0	0
TRV-TAC3-1	0	0	0	1	3	0	2	0	0	0	0	0	1	2	1	0	0	0	0	0	0	0	0	2	1	0	1	0	0	1	0	0	0	0	0	2	0	1	0	1	1	0	1	0	0	0	0	1	0
TRD-GTC2-9	0	0	0	1	0	0	0	0	0	0	0	0	0	0	0	0	0	0	0	0	0	0	1	1	0	0	0	0	0	0	0	0	0	0	0	0	0	0	0	0	0	0	0	0	0	0	0	0	0
TRT-TGT1-1	0	0	0	0	0	0	0	0	0	0	0	0	0	0	0	0	0	0	0	0	0	0	1	0	0	0	0	0	0	0	0	0	0	0	0	0	0	0	0	0	0	0	0	0	0	0	0	0	0
TRX-CAT1-5	0	0	0	0	1	2	0	0	0	0	0	0	0	0	0	0	0	0	0	0	0	0	0	0	0	0	0	0	0	1	0	0	0	0	0	0	0	0	0	0	0	0	0	0	0	1	0	0	0
TRA-AGC1-1	0	0	0	0	0	0	0	0	0	0	0	0	0	0	0	0	0	0	0	0	0	0	0	0	0	0	0	0	0	3	0	0	0	0	0	0	0	0	0	0	0	0	0	0	0	0	0	0	0
TRD-GTC2-10	2	0	0	1	2	0	2	1	0	1	1	0	0	0	1	1	2	0	2	1	0	0	2	0	1	1	0	2	0	1	0	1	2	1	2	0	3	2	1	2	0	1	1	0	0	3	0	0	0
TRI-TAT3-1	0	0	0	0	0	0	0	0	0	0	0	0	0	0	0	0	0	0	0	0	0	0	0	0	0	0	0	0	0	0	0	0	0	0	0	0	0	0	0	0	0	0	0	0	0	0	0	0	0
TRS-AGA1-1	0	0	0	0	0	0	0	0	0	0	0	0	0	0	1	0	0	0	0	0	0	0	0	0	0	0	0	0	0	0	0	0	0	0	0	0	0	0	0	0	0	0	0	0	0	0	0	0	0
TRM-CAT4-2	0	0	0	0	0	0	0	0	0	0	0	0	0	0	0	0	0	0	0	0	0	0	0	0	0	0	0	0	0	0	0	0	0	0	0	0	0	0	0	0	0	0	0	0	0	0	0	0	0
TRC-GCA20-1	0	0	0	0	0	0	1	1	1	0	0	0	0	0	0	0	1	0	2	0	0	0	0	0	0	0	0	0	0	1	1	0	0	2	0	1	0	0	0	1	0	1	0	0	0	0	0	1	0
TRN-GTT12-1	0	0	0	0	0	0	0	0	0	0	0	0	0	0	0	0	1	0	0	0	0	0	0	0	0	0	0	0	1	0	0	0	0	0	0	0	0	0	0	0	1	0	0	0	0	0	0	0	0
TRC-GCA13-1	0	0	0	0	0	0	0	0	0	0	0	0	0	0	0	0	0	0	0	0	0	0	0	0	0	0	0	0	0	0	0	0	0	0	0	0	0	0	0	0	0	0	0	0	0	0	0	0	0
TRC-GCA8-1	0	0	0	1	0	0	0	0	0	0	0	0	0	0	0	0	1	0	0	0	0	0	0	0	1	1	0	0	0	0	0	1	0	0	0	0	0	0	0	0	0	1	0	0	0	2	0	0	0
TRT-CGT3-1	0	0	0	0	0	0	0	0	0	0	0	0	0	0	0	0	0	0	0	0	0	0	0	0	0	0	0	0	0	0	0	0	0	0	0	0	0	0	0	0	0	0	0	0	0	0	0	0	0
TRL-AAG1-1	0	0	0	0	0	0	0	0	0	0	0	0	0	0	0	0	0	0	0	0	0	0	0	0	0	0	0	0	0	0	0	0	0	0	0	0	0	0	0	0	0	0	0	0	0	0	0	0	0
TRV-CAC2-1	0	0	0	0	0	0	0	0	0	0	0	0	0	0	0	0	0	0	0	0	0	0	0	0	0	0	0	0	0	0	0	0	0	0	0	0	0	0	0	0	0	0	0	0	0	0	0	0	0
TRL-CAG1-4	0	0	0	1	0	0	0	0	0	0	0	0	0	0	0	0	0	0	0	0	0	0	0	0	0	0	0	0	0	0	0	0	0	0	0	0	0	0	0	0	0	0	0	0	0	0	0	0	0
TRR-CCG1-1	0	0	0	0	0	0	0	0	0	0	0	0	1	0	0	0	0	0	1	0	0	0	0	0	0	0	0	0	0	2	0	0	0	0	0	0	0	0	0	0	0	0	0	0	0	0	0	0	0
TRG-GCC1-1	0	0	0	0	1	0	0	0	0	0	0	0	0	0	0	0	0	0	0	0	0	0	0	0	0	0	0	0	0	0	0	0	0	0	0	0	0	0	0	0	0	0	0	0	0	0	0	0	0
TRV-CAC6-1	0	0	0	0	0	0	0	0	0	0	0	0	0	0	0	0	0	0	0	0	0	0	0	0	0	0	0	0	0	0	0	0	0	0	0	0	0	0	0	0	0	0	0	0	0	0	0	0	0
TRL-CAA5-1	0	0	0	1	0	0	0	0	0	0	0	0	0	0	0	0	0	0	0	0	0	0	0	0	0	0	0	0	0	0	0	0	0	0	0	0	0	0	0	0	0	0	0	0	0	0	1	0	0
TRR-TCG3-1	0	0	0	0	1	0	0	0	0	0	0	0	0	0	0	0	0	0	0	0	0	0	0	0	0	0	0	0	0	2	0	0	0	0	0	0	0	0	0	0	0	0	0	0	0	0	0	0	0
TRI-AAT6-1	0	0	0	0	0	0	0	0	0	0	0	0	0	0	0	0	0	0	0	0	0	0	0	0	0	0	0	0	0	0	0	0	0	0	0	0	0	0	0	0	0	0	0	0	0	0	0	0	0
TRV-CAC1-1	0	0	0	1	0	0	2	0	0	0	0	0	0	1	0	0	1	0	1	0	3	0	0	2	0	0	0	0	0	0	0	1	1	1	0	0	0	0	0	1	0	4	0	4	0	0	1	0	2
TRT-AGT4-1	0	0	0	0	0	0	0	0	0	0	0	0	0	0	0	0	0	0	0	0	0	0	0	0	0	0	0	0	0	0	0	0	0	0	0	0	0	0	0	0	0	0	0	0	0	0	0	0	0
TRC-GCA21-1	0	0	0	0	0	0	0	0	0	0	0	0	0	0	0	0	0	0	0	0	0	0	0	0	0	0	1	1	0	0	0	0	0	0	0	0	0	0	0	0	0	0	0	0	0	0	0	0	0
TRC-GCA9-3	0	0	0	0	0	0	0	0	0	0	0	0	0	0	0	0	0	0	0	0	0	0	0	0	0	0	0	0	0	0	0	0	0	0	0	0	0	0	0	0	0	0	0	0	0	0	0	0	0
TRT-TGT2-1	0	0	0	0	0	0	0	0	0	0	0	0	0	0	0	0	0	0	0	0	0	0	0	0	0	0	0	0	0	0	0	0	0	0	0	0	0	0	0	0	0	0	0	0	0	0	0	0	0
TRC-GCA9-4	0	0	0	0	0	0	0	0	0	0	0	0	1	0	0	0	0	0	0	0	0	0	0	0	0	0	0	0	0	0	0	0	0	0	0	0	0	0	0	0	0	0	0	0	0	0	0	0	0
TRG-GCC2-1	1	0	0	0	0	0	0	0	0	1	1	0	0	1	1	0	0	0	0	1	0	0	0	0	0	0	0	0	0	0	1	1	2	1	0	0	0	1	0	1	0	0	0	1	0	0	1	0	0
TRS-AGA2-1	0	0	0	0	1	0	0	0	0	0	0	0	0	0	0	0	0	1	0	0	0	0	0	0	0	0	0	0	0	0	0	0	0	0	0	0	0	0	0	0	0	0	0	0	0	0	0	0	0
TRD-GTC2-11	2	1	1	9	4	1	4	5	2	1	0	1	1	1	1	0	5	0	13	3	7	0	1	3	3	1	5	6	1	2	5	3	4	2	4	3	4	4	2	8	4	5	4	4	5	8	4	3	2
TRE-CTC1-1	0	0	0	0	0	0	0	0	0	0	0	0	0	0	0	0	0	0	3	0	0	0	0	0	0	0	0	0	0	0	0	0	0	0	1	0	0	0	0	0	0	0	0	0	0	0	0	0	0
TRE-CTC1-3	0	0	0	1	2	0	0	0	0	0	0	0	0	0	0	0	0	1	0	1	0	0	0	0	0	0	0	0	0	2	0	0	0	1	0	0	0	0	0	0	0	0	0	0	0	0	0	1	0
TRI-AAT5-5	0	0	0	0	0	0	0	2	0	0	0	0	0	0	0	1	0	0	0	0	1	0	0	0	0	0	0	0	0	0	0	0	0	0	2	3	0	1	0	1	2	2	0	1	1	0	0	0	0
TRP-TGG3-4	0	0	0	0	0	0	0	0	0	0	0	0	0	0	0	0	0	0	0	0	0	0	0	0	0	0	0	0	0	0	0	0	0	0	0	0	0	0	0	0	0	0	0	0	0	0	0	0	0
TRK-TTT9-1	0	0	0	0	0	0	0	0	0	0	0	0	0	0	0	0	0	0	0	0	0	0	0	0	0	0	0	0	0	0	0	0	0	0	0	0	0	0	0	0	0	0	0	0	0	0	0	0	0
TRM-CAT4-1	0	0	0	0	0	0	0	0	0	0	0	0	0	0	0	0	0	0	0	0	0	0	0	0	0	0	0	0	0	0	0	0	0	0	0	0	0	0	0	0	0	0	0	0	0	0	0	0	0
TRI-AAT4-1	2	0	0	8	1	4	5	15	1	1	2	2	3	1	5	3	1	5	7	6	4	4	9	4	4	4	4	4	7	8	7	6	5	5	7	11	10	7	4	7	6	8	5	6	10	11	7	5	3
TRL-CAG1-1	0	0	0	0	0	0	0	0	0	0	0	0	0	0	0	0	0	0	0	0	0	0	0	0	0	0	0	0	0	0	0	0	0	0	0	0	0	0	0	0	0	0	0	0	0	0	0	0	0
TRA-CGC5-1	0	0	0	0	0	0	0	0	0	0	0	0	0	0	0	0	0	0	0	0	0	0	0	0	0	0	0	0	0	0	0	0	0	0	0	0	0	0	0	0	0	0	0	0	0	0	0	0	0
TRR-ACG1-1	0	0	0	0	0	0	0	0	0	0	0	0	0	0	0	0	0	0	0	0	0	0	0	0	0	0	0	0	0	0	0	0	0	0	0	0	0	0	0	0	0	0	0	0	0	0	0	0	0
TRK-CTT2-2	0	0	0	1	0	0	0	0	0	0	0	0	0	0	1	0	0	0	1	0	0	0	0	0	0	0	1	0	0	0	1	0	2	0	0	0	2	1	0	0	0	0	0	0	0	0	1	0	0
TRA-CGC2-1	0	0	0	0	0	0	0	0	0	0	0	0	0	0	0	0	0	0	0	0	0	0	0	0	0	0	0	0	0	0	0	0	0	0	1	0	0	0	0	0	0	0	0	0	0	0	0	0	0
TRI-AAT7-1	0	0	0	0	0	0	0	0	0	0	0	0	0	0	0	0	0	0	0	0	0	0	0	0	0	0	0	0	0	0	0	0	0	0	0	0	0	0	0	0	0	0	0	0	0	0	0	0	0
TRN-GTT2-2	1	0	0	1	0	0	0	2	0	0	0	0	0	1	0	0	0	0	1	0	1	0	1	1	1	1	1	0	0	0	0	2	1	2	2	1	0	1	0	1	0	0	0	0	0	3	0	1	0
TRY-GTA4-1	0	0	0	0	0	0	0	0	0	0	0	0	0	0	0	0	0	0	0	0	0	0	1	0	0	0	0	0	0	0	0	0	0	0	1	0	0	0	0	0	0	0	0	0	0	0	0	0	0
TRR-CCT4-1	0	0	0	0	0	0	0	0	0	0	0	0	0	0	0	0	0	0	0	0	0	0	0	0	0	0	0	1	0	0	0	0	0	0	0	0	0	0	0	0	0	0	0	0	2	0	0	0	0
TRE-TTC4-2	2	2	0	4	2	2	1	7	4	0	0	1	0	1	1	1	1	1	3	3	3	6	1	2	0	1	0	1	1	4	1	0	1	0	1	1	1	0	1	1	0	5	1	3	0	0	1	1	4
TRV-TAC4-1	0	0	0	0	0	0	0	0	0	0	0	0	0	0	0	0	0	0	0	0	0	0	0	0	0	0	0	0	0	0	0	0	0	0	0	0	0	0	0	0	0	0	0	0	0	0	0	0	0
TRE-CTC2-1	0	0	0	0	0	0	1	0	0	0	0	0	0	0	0	0	0	0	2	0	0	0	0	0	0	0	1	0	0	0	0	0	0	0	0	0	0	0	0	0	0	0	0	0	0	0	0	0	0
TRR-TCG2-1	0	0	0	0	0	0	0	0	0	0	0	0	1	0	0	0	0	0	0	0	0	0	0	0	0	0	0	0	0	0	0	0	0	0	0	0	0	0	0	0	0	0	0	0	0	0	0	0	0
TRD-GTC2-1	0	0	0	0	0	0	0	0	0	0	0	0	0	0	0	0	0	0	0	0	0	0	0	0	0	0	0	0	0	0	0	0	0	0	0	0	0	0	0	0	0	0	0	0	0	0	0	0	0
TRC-GCA9-2	0	0	0	0	0	0	0	0	0	0	0	0	0	0	0	0	0	0	0	0	0	0	0	0	0	0	0	0	0	0	0	0	0	0	0	0	0	0	0	0	0	0	0	0	0	0	0	0	0
TRC-GCA2-4	0	0	0	0	0	0	0	0	0	0	0	0	0	0	0	0	0	0	0	0	0	0	0	0	0	0	1	0	0	0	0	0	0	0	0	0	0	0	0	0	0	0	0	1	0	0	0	0	0
TRF-GAA1-3	0	0	0	0	0	0	0	0	0	0	0	0	0	0	1	1	1	0	0	0	0	0	0	0	0	2	0	0	0	0	1	0	0	0	0	1	0	0	0	0	0	0	0	1	0	1	0	0	0
TRV-CAC3-1	0	0	0	1	1	0	3	4	0	1	0	0	0	1	1	2	2	1	4	1	0	0	1	0	2	0	2	0	2	1	0	1	1	1	1	1	2	1	0	1	1	1	1	0	1	2	1	2	1
TRE-TTC1-1	0	0	0	0	0	0	0	0	0	0	0	0	0	0	0	0	0	0	0	0	0	0	0	0	0	0	0	0	0	0	0	0	0	0	0	0	0	0	0	0	0	0	0	0	0	0	0	0	0
TRT-TGT4-1	0	0	0	0	0	0	0	0	0	0	0	0	0	0	0	0	0	0	0	0	0	0	0	0	0	0	0	0	0	0	0	0	0	0	0	0	0	0	0	0	0	0	0	0	0	0	0	0	0
TRQ-TTG4-1	0	0	0	0	0	0	0	0	0	0	0	0	0	0	0	0	0	0	0	0	0	0	0	0	0	0	0	0	0	0	0	0	0	0	0	0	0	0	0	0	0	0	0	0	0	0	0	0	0
TRY-GTA5-3	0	0	0	0	0	0	0	0	0	0	0	0	0	0	0	0	0	0	0	0	0	0	0	0	0	0	0	0	0	0	0	0	0	0	0	0	0	0	0	0	0	0	0	0	0	0	0	0	0
TRK-TTT3-2	0	0	0	0	0	1	0	0	0	0	0	0	0	0	0	0	0	0	0	0	0	0	0	0	0	0	0	0	0	0	0	1	0	0	0	0	0	0	0	0	0	0	0	0	0	0	0	0	0
TRI-GAT1-3	0	0	0	0	1	0	0	0	0	0	0	0	0	0	0	0	0	0	0	0	0	0	0	0	0	0	0	1	0	1	0	0	1	0	0	0	0	0	0	0	0	0	0	0	0	0	0	0	0
TRR-ACG2-4	0	0	0	0	0	0	0	0	0	0	0	0	0	0	0	0	0	0	0	0	0	0	0	0	0	0	0	0	0	0	0	0	0	0	0	0	0	0	0	0	0	0	0	0	0	0	0	0	0
TRS-TGA3-1	0	0	0	0	0	0	0	0	0	0	0	0	0	0	0	0	0	0	0	0	0	0	0	0	0	0	0	0	0	0	0	0	0	0	0	1	1	0	0	0	0	0	0	0	0	0	0	0	0
TRS-AGA5-1	0	0	0	0	0	0	0	1	0	0	2	1	0	0	0	0	0	1	0	0	0	0	0	1	0	0	0	1	0	0	0	0	0	0	0	0	0	0	3	0	1	0	0	0	0	1	0	0	3
TRT-AGT3-1	0	0	0	0	0	0	0	0	0	0	0	0	0	0	0	0	0	0	0	0	0	0	0	0	0	0	0	0	0	0	0	0	0	0	0	0	0	0	0	0	0	0	0	0	0	0	0	0	0
TRC-GCA14-1	0	0	0	0	0	0	0	0	0	0	0	0	0	0	0	0	0	0	0	0	0	0	0	0	0	0	0	0	0	0	0	0	0	0	0	0	0	0	0	0	0	0	0	0	0	0	0	0	0
TRW-CCA3-1	0	0	0	0	0	0	0	0	0	0	0	0	0	0	0	0	0	0	0	0	0	0	0	0	0	0	0	0	0	0	0	0	0	0	0	0	0	0	0	0	0	0	0	0	0	0	0	0	0
TRY-GTA5-1	1	1	0	0	1	0	1	0	0	0	0	0	0	0	0	0	0	0	0	0	0	0	0	0	0	0	1	0	0	0	0	0	0	0	0	0	0	0	0	1	0	0	0	0	1	1	0	0	0
TRT-AGT5-1	0	0	0	0	2	0	1	1	0	0	0	0	0	0	0	0	0	0	0	0	0	0	0	0	0	0	0	0	0	0	0	0	0	0	0	0	0	0	0	0	0	0	0	0	0	0	0	0	0
TRV-CAC1-4	0	0	0	0	0	0	0	0	0	0	0	0	0	0	0	0	0	0	0	0	0	0	0	0	0	0	0	0	0	0	0	0	0	0	0	0	0	0	0	0	0	0	0	0	0	0	0	0	0
DCTN1-AS1	5	1	0	11	3	3	5	14	2	1	5	1	1	0	6	4	17	1	2	6	8	2	8	8	4	4	12	5	10	5	13	7	5	7	8	9	10	11	8	6	5	6	2	8	4	9	7	3	0
SH2B3	507	165	130	1254	909	487	805	1009	128	170	416	313	114	177	403	617	641	314	1018	443	572	455	818	713	603	710	762	881	591	741	629	863	1175	580	614	807	503	710	843	605	623	577	613	1222	662	758	678	566	318
RAMP2-AS1	50	11	6	34	18	8	31	99	10	13	6	14	9	1	14	16	37	20	29	18	23	12	21	21	36	54	93	79	83	24	83	31	123	49	108	125	36	88	44	61	40	56	45	34	80	75	65	22	31
TPT1-AS1	166	31	40	274	164	173	322	758	35	93	156	110	33	51	93	89	315	66	305	115	184	123	233	128	198	360	404	395	312	126	258	229	458	434	345	401	352	389	282	446	280	304	200	222	305	344	279	182	131
LINC02418	3	0	0	0	0	0	0	6	0	0	0	0	0	0	1	0	0	0	2	1	1	0	0	1	0	1	0	1	4	0	1	0	0	2	1	1	0	1	1	1	1	1	0	0	0	2	0	0	0
C5orf52	2	1	0	0	3	0	1	3	0	1	0	1	2	1	0	0	0	1	2	0	3	2	2	1	0	3	3	1	2	2	3	2	2	1	0	0	0	1	4	0	2	0	5	3	2	0	1	0	1
LOC100190986	39	7	5	158	23	82	128	267	8	31	67	40	8	2	15	23	47	20	288	59	29	44	70	48	91	205	97	215	138	63	79	44	208	251	101	206	128	79	68	136	170	72	41	64	54	107	109	53	42
C2CD4D	18	5	6	47	18	2	41	38	6	14	2	11	7	8	15	17	32	11	51	21	8	8	6	22	11	10	32	25	25	33	6	19	15	28	22	14	12	13	32	22	13	23	7	34	32	17	9	15	12
SNAR-A14	0	0	0	0	0	0	0	0	0	0	0	0	0	0	0	0	0	0	0	0	0	0	0	0	0	0	0	0	0	0	0	0	0	0	0	0	0	0	0	0	0	0	0	0	0	0	0	0	0
PPIAP30	1	0	0	5	4	10	2	10	0	0	4	5	0	0	2	1	0	0	2	2	1	4	2	0	0	1	3	3	0	1	1	2	2	4	6	2	3	6	2	2	2	2	1	3	5	1	1	4	5
ZFHX4-AS1	3	0	0	2	3	0	0	1	0	0	0	2	0	1	1	2	3	1	0	0	1	1	3	1	3	2	3	4	5	0	3	0	6	1	8	4	2	3	4	6	1	0	2	1	3	1	2	0	1
PP12613	0	0	1	0	0	0	1	0	0	0	0	0	0	1	0	0	0	0	0	0	0	0	1	0	0	0	0	0	0	0	0	0	0	0	0	0	0	0	0	1	0	0	0	0	0	1	0	0	0
FLJ16779	32	14	12	16	8	3	4	25	4	6	1	6	8	1	19	8	27	7	32	6	18	0	15	9	18	14	21	8	37	7	26	10	13	16	11	13	5	9	22	16	16	16	3	3	26	29	22	4	2
LINC01634	9	2	0	0	3	0	2	19	0	0	0	0	2	0	0	2	18	1	0	0	11	0	4	0	2	3	2	5	0	0	12	1	4	14	0	35	2	22	5	11	5	11	4	2	0	6	12	1	0
LOC100192426	0	0	0	0	0	0	2	0	0	0	0	0	0	0	0	0	0	0	0	0	2	0	0	0	0	0	1	2	1	0	0	0	0	0	0	0	0	0	0	1	1	0	0	0	2	0	1	1	0
CDH4	100	6	13	42	17	7	17	163	0	18	6	1	5	2	6	38	95	15	36	6	142	5	6	15	17	93	45	125	116	17	113	11	119	178	182	72	43	93	19	110	63	114	11	30	59	89	83	42	5
GNE	380	111	56	358	446	195	494	668	90	196	195	165	50	53	167	196	510	157	415	274	376	156	363	265	512	669	441	775	486	246	454	447	778	499	548	805	403	888	635	547	437	494	262	485	686	1049	683	262	180
HCN4	0	0	0	0	2	0	0	2	0	0	0	0	0	0	0	1	1	0	2	0	0	0	0	0	0	2	3	2	6	0	1	3	1	3	0	2	2	4	3	2	4	0	0	1	4	0	1	1	0
MANCR	0	0	1	2	2	3	1	3	0	0	2	2	0	0	0	1	1	0	1	1	4	0	4	4	1	0	6	2	2	0	0	5	5	2	0	6	3	4	2	2	2	1	3	2	2	3	2	2	0
FAR2P2	6	4	3	10	6	7	8	14	4	6	2	7	0	1	6	7	23	5	10	6	15	3	8	3	19	19	28	22	11	2	9	6	30	12	29	24	8	26	6	12	15	23	9	6	30	29	27	13	1
KMT2E-AS1	51	19	26	76	61	26	79	114	16	18	19	29	22	16	37	39	48	38	115	47	25	29	39	62	58	45	75	45	81	38	53	49	70	96	102	57	68	64	47	74	75	52	44	60	101	75	68	54	14
LINC01004	64	11	7	279	71	124	263	468	20	20	111	100	26	14	34	44	171	43	554	105	79	108	172	91	159	230	189	304	176	78	116	101	292	380	189	281	182	202	180	216	261	149	96	180	82	179	114	106	77
INSL5	1	0	0	0	0	0	0	0	0	0	0	0	0	0	0	1	0	0	1	0	0	0	0	0	0	0	0	0	0	0	0	0	1	0	0	0	1	0	0	1	0	0	0	0	0	0	0	0	0
FRAT1	106	45	72	220	152	53	165	239	38	48	25	50	49	88	82	117	142	89	186	103	143	51	66	87	76	117	112	117	150	113	113	125	150	115	152	87	97	90	160	81	87	173	118	154	193	110	120	140	52
LOC100233156	42	24	55	89	5	21	148	130	9	12	16	24	66	22	43	41	171	14	150	108	29	1	55	80	125	51	51	81	69	51	116	59	204	74	37	65	57	79	71	49	77	52	34	254	106	108	125	212	21
PCED1B-AS1	18	36	22	182	49	29	84	54	13	18	13	29	19	16	67	44	45	31	154	34	42	14	58	66	65	47	45	48	41	43	58	71	46	36	40	42	28	40	30	32	30	16	43	138	17	31	45	53	6
TROAP	52	70	59	373	240	67	347	99	62	20	92	56	71	69	108	169	53	152	479	173	24	90	140	223	129	41	62	22	60	175	45	152	33	50	44	60	55	52	133	49	108	35	155	312	111	76	47	177	96
LOC100240728	0	0	0	0	0	0	0	0	0	0	0	0	0	0	0	0	0	0	0	0	0	0	0	0	0	0	0	0	0	0	0	0	0	0	0	0	0	0	0	0	0	0	0	0	0	0	0	0	0
LOC100240734	0	0	0	0	0	0	2	4	1	0	0	1	0	0	0	1	2	0	2	1	0	0	1	0	0	2	2	3	4	2	1	1	3	3	0	2	0	2	1	2	2	6	0	0	2	8	3	1	0
LOC100240735	8	1	2	19	1	4	5	27	3	3	2	5	1	4	2	1	22	2	4	1	17	2	3	0	6	14	17	19	14	4	8	4	26	17	23	14	18	22	11	17	10	16	5	5	17	8	12	2	0
MED16	733	402	1589	1713	1265	209	1287	1151	355	332	220	233	336	441	631	587	712	808	1577	976	859	231	760	1143	590	610	690	689	875	1387	806	893	679	639	962	686	623	549	1268	556	721	1298	1019	1761	1349	768	827	905	198
PIGK	301	71	31	471	595	639	1309	1286	100	135	490	538	75	91	202	190	576	148	948	456	537	691	730	460	671	870	751	788	650	333	556	582	865	686	543	883	609	1031	1032	705	657	489	509	819	645	771	773	590	552
RPL26L1-AS1	8	0	0	16	5	3	14	39	0	4	4	1	4	1	1	3	12	3	8	4	11	3	6	6	13	8	15	8	10	3	17	4	16	15	8	10	6	7	2	9	12	4	7	5	9	6	17	6	5
LINC01432	0	0	0	0	0	0	0	0	0	0	0	0	0	0	0	0	0	0	0	0	0	0	0	0	0	0	0	0	0	0	0	0	0	0	0	0	0	0	0	0	0	0	0	0	0	0	0	0	0
CASC11	1	1	0	3	8	3	11	8	2	0	1	7	5	2	2	5	6	3	13	3	3	7	5	7	3	3	5	5	5	2	5	1	3	9	8	5	6	2	6	6	7	3	4	7	3	4	3	4	5
LOC100270746	13	0	0	12	6	1	4	16	2	2	5	5	0	7	5	7	18	6	12	3	2	12	5	7	10	12	17	11	14	11	13	8	4	14	10	15	11	5	12	16	8	16	13	7	23	10	25	12	2
LCDR	36	7	4	24	10	17	47	142	8	17	8	21	5	7	15	8	55	7	81	13	35	20	13	16	30	56	56	40	106	8	47	23	66	85	82	43	71	40	16	68	50	23	23	23	76	70	78	33	14
LINC00940	2	1	0	0	2	0	1	7	0	0	0	0	0	0	0	1	3	1	0	0	0	0	1	3	0	1	3	3	0	0	5	0	3	8	4	0	1	3	1	9	0	1	0	0	0	0	2	0	0
ARHGEF33	3	0	1	12	9	4	24	28	4	2	4	14	4	1	5	7	22	5	20	9	4	1	4	5	10	12	23	15	9	3	7	14	18	19	18	28	9	19	9	25	17	15	12	11	8	15	14	13	9
LINC00899	52	7	7	37	14	23	45	111	10	15	5	11	19	6	21	17	82	15	72	20	27	24	20	19	31	56	83	43	59	15	54	37	85	71	140	79	69	77	42	102	94	42	39	32	61	105	59	22	13
LIMS3-LOC440895	42	8	6	59	79	18	52	68	7	16	15	13	7	6	18	31	34	13	63	28	48	20	45	44	36	48	43	66	50	40	43	51	63	49	38	47	48	38	76	56	54	40	40	67	43	65	33	25	8
SMG1P3	167	53	26	334	90	182	545	779	44	85	207	153	29	16	63	115	151	68	808	268	102	182	309	244	301	562	366	456	432	260	317	165	476	599	297	568	460	327	278	464	554	199	196	296	217	460	325	204	142
ERVV-2	0	0	0	0	0	0	0	0	0	0	0	0	0	0	0	0	0	0	0	0	0	0	0	0	0	0	0	0	0	0	0	0	0	0	0	0	0	0	0	0	0	0	0	0	0	0	0	0	0
MEF2B	27	8	26	56	36	13	38	62	10	14	3	8	11	16	30	24	52	25	58	21	38	6	20	36	19	24	21	27	37	24	32	38	37	33	52	18	24	28	39	32	43	54	28	38	65	59	32	25	12
AIRN	0	0	0	1	1	2	0	4	0	0	0	0	2	0	1	0	0	0	0	0	0	0	0	0	1	1	1	1	2	0	1	0	1	0	0	1	2	1	2	0	0	1	0	0	0	2	1	2	0
ZNRF2P2	1	0	0	3	2	0	0	2	0	0	1	1	0	0	0	2	0	1	2	0	2	1	1	1	1	1	2	2	3	2	2	2	1	1	3	2	1	0	3	2	2	6	2	1	2	0	2	2	1
RASA4B	1053	195	333	901	662	160	681	1168	194	295	125	322	215	245	213	263	692	348	1036	487	855	167	826	457	366	617	1135	658	741	734	976	688	583	1082	766	741	520	821	701	738	800	1116	677	1352	755	1122	563	647	182
CMC4	150	27	15	155	148	138	345	429	30	62	79	136	39	60	92	80	234	76	257	109	159	103	153	123	168	194	243	205	171	69	186	145	203	222	222	210	206	229	169	242	234	172	129	187	194	239	192	182	140
LOC100272217	11	6	3	12	10	13	17	41	4	5	15	14	9	7	15	1	44	10	25	6	11	9	15	29	39	18	29	31	20	10	23	5	23	21	21	27	34	22	21	24	36	24	12	27	10	45	13	39	14
EOLA2-DT	52	14	7	48	6	13	51	210	9	23	19	24	7	8	17	19	84	29	97	31	13	14	30	19	53	64	83	52	96	21	70	28	124	183	91	92	109	70	23	85	107	24	32	25	54	117	62	34	12
BCDIN3D-AS1	29	10	6	55	56	27	45	95	13	13	28	24	13	10	24	18	53	22	85	40	30	14	51	43	65	43	60	62	30	39	39	55	50	47	60	73	64	63	67	70	66	43	48	63	32	60	31	58	14
LINC03010	0	1	0	15	1	0	0	0	0	0	0	0	0	0	0	0	1	0	0	0	0	0	0	0	0	2	0	0	0	1	0	0	0	2	2	1	0	0	0	1	11	0	0	0	0	1	0	1	0
LOC100286922	0	0	0	0	0	0	1	6	0	1	1	0	0	0	0	0	1	0	5	0	0	0	1	2	2	2	2	0	1	0	1	0	0	1	0	1	0	0	1	2	1	1	0	2	0	0	1	1	1
PPM1F-AS1	142	31	31	132	143	46	152	273	31	64	26	38	30	31	48	50	97	47	135	48	191	31	100	87	54	160	191	174	118	104	136	120	184	98	124	148	180	150	122	157	136	190	116	120	151	178	179	98	39
VPS13A-AS1	4	0	2	8	8	1	8	12	1	3	1	0	0	1	1	4	2	2	7	5	5	2	2	7	2	6	5	5	6	3	3	2	3	7	2	7	3	2	6	7	3	5	3	4	2	4	2	1	2
ANAPC1P1	18	5	2	29	45	19	79	50	2	6	25	22	6	0	7	6	17	7	63	32	21	23	38	31	26	43	28	31	37	25	25	22	26	38	27	34	35	33	57	38	31	23	21	37	16	39	28	26	24
LOC100286986	0	0	1	1	1	3	1	5	0	1	1	0	0	0	0	1	1	1	2	0	1	1	1	1	0	2	3	1	4	4	1	1	1	1	0	1	2	0	1	1	2	0	0	1	2	2	3	3	0
LOC100287010	0	0	0	0	0	0	0	0	0	0	0	0	0	0	0	0	0	0	0	0	0	0	0	0	0	0	0	0	0	0	0	0	0	0	0	0	0	0	0	0	0	0	0	0	0	0	0	0	0
MCPH1-DT	16	8	10	44	59	15	55	31	18	4	23	11	14	20	25	13	21	21	41	29	7	16	31	20	28	16	44	30	10	37	22	27	16	8	32	27	28	24	31	29	21	23	32	97	27	45	24	40	16
DDX11L10	2	1	1	8	5	1	12	7	1	2	0	3	1	2	5	4	4	2	11	4	2	1	5	2	6	5	6	3	5	1	3	3	4	6	4	3	3	7	6	4	3	1	3	1	3	5	7	5	1
LOC100287036	3	0	0	3	1	0	3	4	1	1	1	0	1	1	3	0	1	2	4	1	2	0	6	1	0	6	5	2	7	0	6	2	5	4	4	3	1	0	5	1	3	5	3	6	5	5	3	2	1
MIF4GD-DT	46	21	41	84	85	23	87	95	15	14	28	17	26	17	44	35	60	22	93	47	34	14	46	76	47	45	61	59	48	51	53	57	52	57	47	35	48	48	64	57	46	66	49	97	72	66	48	55	21
FAM90A26	0	0	0	4	0	0	1	1	0	0	0	0	0	0	0	0	0	0	0	1	0	0	0	0	0	0	0	0	0	1	0	0	1	0	0	0	1	0	0	1	1	0	0	0	0	0	1	0	0
DCAF8-DT	23	4	14	36	41	9	30	57	6	3	7	22	3	1	10	16	37	14	37	20	31	10	21	41	16	28	28	28	33	42	27	29	34	37	33	28	38	39	40	34	36	28	23	55	29	43	24	26	6
LOC100287072	9	3	2	27	22	23	42	30	4	4	28	18	6	5	8	11	13	6	41	16	16	27	27	14	21	15	18	20	15	21	19	21	23	25	16	21	15	14	31	17	13	15	17	19	11	18	15	19	16
GACAT2	2	0	1	4	2	0	1	16	1	0	0	2	0	3	3	5	4	4	5	3	2	0	8	4	0	7	3	2	4	2	0	2	3	6	6	4	4	4	3	3	2	7	2	10	5	2	3	2	5
DEFT1P2	0	0	0	1	0	0	0	0	0	0	0	0	0	0	0	0	0	0	0	0	0	0	0	1	0	0	0	0	0	0	0	0	0	0	0	0	0	0	0	0	0	0	0	0	0	0	0	0	0
TONSL-AS1	10	8	16	31	38	6	29	13	11	5	5	3	12	1	14	18	10	14	39	19	17	5	17	18	12	8	9	6	18	28	10	21	12	9	16	7	13	11	21	10	14	17	20	35	17	7	10	13	8
DDX11L1	2	1	3	10	7	1	9	6	2	3	0	3	1	0	4	2	2	5	10	5	0	1	5	2	7	5	7	4	5	1	4	4	6	2	2	3	3	8	4	4	3	1	2	1	6	4	4	8	4
LINC00421	0	0	0	0	0	0	0	1	0	0	0	0	0	0	0	0	1	0	0	0	0	0	0	0	0	0	0	0	0	0	1	0	0	0	0	0	0	0	0	0	0	0	0	0	0	0	0	0	0
USP17L10	0	0	0	0	0	0	1	0	0	0	0	0	0	0	0	1	0	0	0	0	1	0	0	1	0	0	0	7	0	0	1	0	0	1	1	0	1	1	0	0	2	0	0	0	0	1	0	1	1
WASHC1	678	171	271	670	306	196	994	1978	202	226	159	167	208	224	434	301	479	385	1894	613	330	201	452	633	630	724	1065	612	605	548	575	448	573	1704	772	548	1033	693	394	951	941	466	340	464	822	1185	500	520	147
LOC100287175	3	1	0	6	2	0	3	5	5	2	0	2	0	1	2	3	3	1	4	3	1	1	3	5	2	4	4	3	4	0	2	3	4	7	5	2	1	4	2	5	4	3	3	0	2	6	5	5	0
EML2-AS1	8	2	2	19	4	0	5	5	1	1	2	2	1	4	2	3	6	6	7	5	4	2	4	4	9	5	7	3	7	3	6	5	3	8	15	2	7	4	2	2	5	12	3	6	13	16	6	4	2
USP17L11	0	0	0	0	0	0	0	0	0	0	0	0	0	0	0	0	0	0	0	0	0	0	0	0	0	0	0	0	0	0	0	0	0	0	0	0	0	0	0	0	0	0	0	0	0	0	0	0	0
USP17L12	0	0	0	0	0	0	0	0	0	0	0	0	0	0	0	0	0	0	0	0	0	0	0	0	0	0	0	0	0	0	0	0	0	0	0	0	0	0	0	0	0	0	0	0	0	0	0	0	0
SH3RF3-AS1	15	5	8	31	62	12	24	15	6	13	5	11	2	2	11	21	10	13	38	10	17	10	17	32	11	22	19	13	21	29	20	21	13	7	16	12	13	6	31	11	14	32	19	53	22	12	10	7	4
LINC01630	0	0	0	0	0	0	0	0	0	0	0	0	0	0	0	0	0	0	0	0	0	0	0	0	1	1	0	0	0	0	0	0	0	1	0	0	0	0	0	0	0	0	0	0	0	0	0	0	0
ZNF729	0	0	0	0	0	0	0	0	0	0	0	0	0	0	0	0	0	0	0	0	0	1	0	0	0	1	0	0	0	0	0	0	1	1	0	0	0	0	0	0	0	0	0	0	0	0	0	0	0
TIPARP-AS1	24	4	11	33	13	8	27	42	8	4	10	7	5	2	12	14	16	10	22	23	28	13	13	26	16	19	19	17	32	23	25	19	19	23	24	44	21	10	39	28	17	26	20	32	34	14	23	25	9
USP17L13	0	0	0	0	0	0	1	0	0	0	0	0	0	0	0	0	0	0	0	0	0	0	0	0	0	0	0	1	0	0	1	0	1	1	0	0	1	0	1	0	1	0	1	1	0	0	0	1	0
MANSC4	0	0	0	3	0	0	3	6	0	2	0	3	0	0	1	0	2	0	3	0	0	0	3	0	2	0	3	4	2	0	2	2	2	4	4	4	2	1	2	3	4	2	3	2	0	2	4	1	0
LOC100287290	16	3	1	23	6	15	31	70	5	4	19	20	3	3	19	7	109	11	90	27	17	3	15	25	25	43	34	83	31	19	25	11	35	69	29	81	33	72	43	39	38	65	14	39	37	32	39	21	14
LINC00941	0	1	0	4	4	0	3	5	1	1	10	0	1	1	0	2	0	0	3	0	1	1	1	10	3	2	0	3	1	4	3	3	5	7	0	0	3	0	6	2	0	6	4	6	3	0	2	3	1
USP17L17	1	0	0	1	0	0	1	0	0	0	0	0	0	0	0	0	1	0	1	0	0	0	0	0	0	0	0	1	0	0	1	0	1	0	0	0	2	1	1	0	1	0	0	1	0	0	0	0	0
LOC100287329	2	1	0	11	0	4	7	11	0	1	0	1	0	0	1	0	6	4	7	5	1	1	4	2	3	3	4	8	6	2	1	2	3	3	6	5	3	2	1	11	8	1	1	4	1	3	5	3	2
PRSS46P	0	0	0	0	0	0	1	0	0	0	0	0	0	0	0	0	0	0	0	0	0	0	0	0	0	1	1	1	2	0	4	1	0	0	1	2	1	0	0	0	0	0	1	0	2	3	1	0	0
USP17L18	0	0	0	0	0	0	0	0	0	0	0	0	0	0	0	0	0	0	0	0	0	0	0	0	0	0	0	0	0	0	0	0	0	0	0	0	0	0	0	0	0	0	0	0	0	0	0	0	0
OSTM1-AS1	1	0	0	0	0	0	0	0	0	0	0	0	0	0	0	0	0	0	0	0	1	0	1	0	0	0	0	0	0	0	0	0	0	1	1	1	0	0	0	1	1	0	1	0	0	0	0	0	0
LOC100287387	137	15	19	140	171	54	111	283	12	46	34	37	6	35	68	68	154	39	77	39	172	66	137	65	72	214	175	120	134	59	157	141	188	156	166	153	151	132	143	162	139	182	94	121	183	114	123	131	35
POTEB2	0	0	0	0	0	0	0	0	0	0	0	0	0	0	0	0	0	0	0	0	0	0	0	0	0	0	0	0	0	0	0	0	0	0	0	0	0	0	0	0	0	0	0	0	0	0	0	0	0
USP17L19	0	0	0	0	0	0	0	0	0	0	0	0	0	0	0	0	0	0	0	0	0	0	0	0	0	0	0	0	0	0	0	0	0	0	0	0	0	0	0	0	0	0	0	0	0	0	0	0	0
USP17L20	0	0	0	0	0	0	0	0	0	0	0	0	0	0	0	0	0	0	0	0	0	0	0	0	0	0	0	0	0	0	0	0	0	0	0	0	0	0	0	0	0	0	0	0	0	0	0	0	0
LOC100287467	41	10	19	118	103	29	93	128	22	19	71	30	18	13	35	35	55	37	107	64	42	55	58	60	73	56	107	99	57	75	60	56	88	80	97	66	125	88	94	118	104	72	55	140	55	84	63	84	19
USP17L21	0	0	0	0	0	0	0	0	0	0	0	0	0	0	0	0	0	0	0	0	0	0	0	0	0	0	0	0	0	0	0	0	0	0	0	0	0	0	0	0	0	0	0	0	0	0	0	0	0
SMKR1	6	3	3	15	24	2	28	18	4	6	5	10	9	3	6	10	11	11	39	15	5	4	23	16	12	12	5	10	3	7	6	18	8	12	4	9	14	12	24	32	6	1	11	16	7	11	3	17	8
SEPTIN7P13	50	24	7	91	40	91	193	342	15	28	47	50	15	24	47	37	113	30	232	51	79	69	67	67	80	196	146	152	215	34	119	68	146	256	131	133	142	122	80	142	151	107	61	61	170	126	174	73	53
USP17L22	0	0	0	0	0	0	0	0	0	0	0	0	0	0	0	0	0	0	0	0	0	0	0	0	0	0	0	0	0	0	0	0	0	0	0	0	0	0	0	0	1	0	0	0	0	0	0	0	0
GLYATL1B	0	0	0	0	1	0	2	2	0	0	1	1	0	0	1	0	3	0	1	0	0	2	3	1	1	1	0	0	1	1	1	0	1	2	1	2	1	7	0	1	1	5	0	0	0	1	2	1	2
ADPGK-AS1	8	3	7	22	16	2	17	18	3	6	12	8	2	3	10	8	12	12	25	9	8	3	10	12	9	11	12	13	14	13	8	12	16	12	10	3	12	7	28	11	12	16	13	27	13	11	7	13	2
LINC00173	27	7	6	27	14	1	32	153	7	11	10	9	3	9	14	15	48	16	62	6	11	7	39	13	20	28	45	50	58	9	43	31	88	148	79	58	50	59	18	54	89	37	31	17	37	85	43	34	9
LINC02106	1	0	0	0	2	0	0	0	0	0	0	0	0	0	0	0	0	0	0	0	0	0	0	0	0	0	0	1	0	0	2	0	0	0	0	1	1	0	1	0	0	0	0	0	0	0	1	0	0
DDX11L5	2	1	1	7	4	1	10	6	2	3	0	2	2	1	5	2	3	4	8	3	1	0	7	2	5	7	8	5	4	2	3	3	5	4	3	3	4	6	5	3	5	1	3	2	6	7	5	5	3
LOXL1-AS1	65	29	22	87	82	33	103	179	22	19	102	63	17	21	43	86	154	30	133	50	57	53	99	62	61	130	81	114	62	45	65	50	78	114	89	114	83	93	124	115	94	105	120	98	101	106	105	73	47
SELENOKP3	1	0	0	0	0	0	0	0	0	0	0	0	1	0	0	0	0	1	0	0	0	0	0	0	0	0	2	0	2	0	1	0	0	1	0	0	0	3	0	0	0	0	0	0	0	0	0	0	0
MTHFD2P1	0	1	0	0	2	0	0	1	0	0	0	0	0	0	0	0	1	0	0	1	0	0	0	0	1	1	1	0	1	0	0	0	0	1	2	0	1	0	0	0	0	0	0	0	2	1	0	0	3
LOC100287704	0	0	0	0	0	0	0	0	0	0	0	0	0	0	0	0	0	0	0	0	0	0	0	0	0	0	0	0	0	0	0	0	0	0	0	0	0	0	0	0	0	0	0	0	0	0	0	0	0
ANKRD66	0	0	0	0	0	0	0	2	0	0	0	0	0	0	1	0	12	1	0	0	0	0	0	4	0	0	0	3	0	0	0	0	0	8	3	5	0	11	0	3	1	2	0	0	0	1	1	0	0
AP4B1-AS1	40	17	7	93	71	30	126	173	14	13	32	34	19	14	31	51	91	36	178	54	42	43	76	73	71	76	104	61	55	47	72	56	89	104	81	89	89	105	64	94	100	51	64	100	63	88	52	67	37
SMIM10L2B-AS1	1	0	0	0	1	0	2	9	0	0	0	0	0	0	1	0	1	1	2	1	1	0	1	0	1	1	2	0	1	1	1	0	1	1	1	0	1	0	0	1	0	0	2	2	0	0	1	1	0
LINC00630	53	11	6	68	33	34	118	144	7	20	33	48	9	11	17	26	83	19	149	38	30	26	65	50	73	71	112	105	82	49	91	58	106	122	91	124	102	108	76	99	109	33	54	69	55	120	47	55	32
LOC100287792	0	0	0	0	0	0	1	0	0	0	0	0	0	0	0	0	0	0	0	0	0	0	0	0	0	0	0	0	0	0	0	0	0	0	0	0	0	0	0	0	0	0	1	0	0	0	0	0	0
LOC100287808	6	3	5	10	15	5	11	17	3	3	1	3	3	5	7	9	14	10	18	13	4	2	9	7	15	4	14	11	4	12	5	10	12	10	10	8	9	15	9	10	14	15	9	22	8	15	5	8	2
LINC00582	0	0	0	0	0	0	0	1	1	0	0	0	0	0	1	2	0	0	5	0	0	0	0	1	0	1	1	0	0	0	3	0	2	5	0	0	0	2	0	1	1	1	1	1	1	1	0	0	0
LOC100287834	0	0	0	0	0	0	0	0	0	0	0	0	0	0	0	0	0	0	0	0	0	0	0	0	0	0	0	0	0	0	0	0	0	0	0	0	0	0	0	0	0	0	0	0	0	0	0	0	0
ARHGEF17-AS1	5	3	4	8	18	1	3	8	2	4	0	2	2	2	8	4	7	2	0	3	8	1	2	7	3	8	3	14	10	9	7	5	6	6	10	5	5	3	17	6	7	7	11	13	12	8	4	3	3
LOC100287846	18	7	5	42	26	18	17	52	0	15	4	6	6	2	6	10	37	6	27	10	34	4	15	10	22	54	46	56	26	8	46	27	52	35	55	53	36	54	27	64	34	58	25	29	26	48	35	19	15
LINC00994	0	0	0	0	0	0	2	0	0	0	1	0	1	0	0	0	0	2	1	0	1	0	1	0	0	0	2	0	0	1	1	0	0	1	0	0	2	1	1	0	0	0	0	0	0	1	0	0	0
LIPT2-AS1	70	12	8	104	98	98	142	255	34	21	54	84	17	17	31	28	142	34	179	79	67	89	81	68	125	89	180	139	80	42	71	89	124	130	153	161	130	201	87	198	155	84	63	116	86	154	91	92	76
TTC34	11	2	7	17	10	0	6	26	5	4	0	1	1	3	9	5	21	3	9	1	14	1	4	7	7	21	10	10	12	5	21	5	12	22	18	11	6	5	8	17	7	22	5	2	12	12	17	8	2
LGALS8-AS1	27	8	7	59	59	26	69	48	13	10	39	23	6	9	14	29	30	24	66	37	27	19	40	81	39	31	36	38	33	60	29	30	30	27	41	34	42	33	76	35	31	24	30	54	26	38	35	37	21
TIMM23	544	293	213	1115	1437	853	2945	1834	236	239	1031	704	263	340	766	521	1215	649	2175	996	622	718	1235	1370	1357	863	796	693	816	915	779	1040	786	858	822	1046	924	1030	1387	752	765	742	1040	1323	936	684	880	1149	764
LOC100287944	3	1	0	3	6	1	5	5	0	1	2	3	0	0	2	1	1	3	3	2	1	0	3	1	1	2	3	5	4	1	1	1	1	3	2	2	1	3	2	4	1	4	4	7	2	5	2	1	1
LINC01699	0	0	0	0	0	0	0	0	0	0	0	0	0	0	0	0	0	0	0	0	0	0	0	0	0	0	0	0	0	0	0	0	0	0	0	0	0	0	0	0	0	0	0	0	0	0	0	0	0
LOC100288069	12	12	7	37	7	16	19	50	7	14	7	20	6	4	12	17	10	10	76	27	10	15	31	22	27	47	30	32	33	33	21	13	32	29	40	23	34	22	30	38	42	14	19	28	19	30	24	33	7
SDR42E2	2	0	0	6	3	1	1	6	0	2	0	0	0	0	0	0	1	2	3	0	1	2	2	0	1	2	2	7	2	1	3	3	6	1	6	3	5	2	1	3	2	2	2	4	4	5	4	1	0
WTAPP1	4	2	2	10	100	2	12	1	3	4	34	17	2	1	28	18	1	11	11	6	9	20	7	17	9	3	3	2	3	12	1	94	3	2	2	1	3	1	10	4	3	1	23	20	12	3	2	8	1
GS1-279B7.1	0	0	0	0	0	0	1	1	0	0	0	0	0	0	1	0	0	1	2	0	3	0	0	0	1	0	1	0	1	0	0	1	0	1	1	0	0	0	0	0	1	0	0	6	0	0	0	0	0
LDLRAD4-AS1	2	0	1	3	0	0	0	12	0	3	0	0	0	1	1	1	3	0	5	2	1	1	2	3	3	4	2	5	3	0	6	6	7	7	4	3	1	2	1	3	1	5	1	3	2	7	4	1	3
LOC100288123	24	15	25	47	21	7	49	61	8	10	6	5	9	5	14	19	25	28	55	26	20	3	22	25	17	29	28	13	56	25	30	18	27	48	20	17	26	21	19	31	36	44	30	29	47	28	23	18	12
NBPF20	212	89	50	446	127	200	764	883	87	114	204	219	95	86	180	213	433	145	765	303	193	222	313	345	355	469	478	385	442	246	418	364	532	555	387	453	438	428	343	438	534	265	315	363	376	388	458	286	155
SLC9A3-AS1	210	152	94	289	42	68	412	231	65	75	25	61	149	146	136	147	242	119	1358	195	31	80	66	172	151	88	212	55	177	217	83	264	121	279	197	91	248	100	127	329	332	152	228	264	265	353	103	255	28
LOC100288162	56	15	56	66	14	7	28	76	13	25	4	6	8	5	22	32	38	24	60	32	30	5	22	34	25	49	54	32	71	68	58	32	52	70	71	41	45	31	41	54	69	76	41	58	82	78	49	32	3
LOC100288175	4	7	7	15	4	8	30	23	2	1	8	6	2	7	6	9	10	2	23	8	4	5	11	9	5	11	9	5	13	9	12	14	9	9	9	9	17	10	7	14	12	7	16	5	10	16	7	13	4
LNCOC1	40	9	16	68	75	16	84	80	5	7	18	29	15	25	27	30	59	23	143	42	20	15	41	63	20	48	34	44	35	34	56	60	30	84	63	41	50	58	29	30	70	77	46	19	60	57	55	21	21
HMGN3-AS1	84	22	13	159	141	52	148	213	36	29	47	69	26	29	57	45	131	44	165	63	86	79	76	99	95	117	118	113	88	105	94	115	123	110	134	126	123	147	135	136	108	130	80	152	114	152	114	113	63
WHAMMP4	59	25	9	111	34	99	227	269	32	32	91	115	30	29	47	53	104	41	289	63	38	97	113	53	129	132	136	112	176	17	97	97	141	197	131	192	123	132	79	105	169	88	103	93	134	153	125	120	39
LOC100288208	0	0	0	0	0	0	0	0	0	0	0	0	0	0	0	0	0	0	0	0	0	0	0	0	0	0	0	0	0	0	0	0	0	0	0	0	0	0	0	0	0	0	0	0	0	0	0	0	0
LOC100288254	1	0	0	0	0	0	1	1	0	1	0	0	0	1	1	1	2	0	0	0	0	1	0	0	1	2	1	1	1	0	0	0	4	1	3	1	0	1	1	0	0	4	0	2	1	1	1	0	1
KRTAP22-2	0	0	0	0	0	0	0	0	0	0	0	0	0	0	0	0	0	0	0	0	0	0	0	0	0	0	0	0	0	0	0	0	0	0	0	0	0	1	0	0	0	0	0	0	0	0	0	0	0
KRTAP21-3	0	0	0	0	0	0	0	0	0	0	0	0	0	0	0	0	0	0	0	0	0	0	0	0	0	0	0	0	0	0	0	0	0	0	0	0	0	0	0	0	0	0	0	0	0	0	0	0	0
NPIPA5	275	58	30	418	63	153	488	1102	73	99	113	127	65	84	158	131	422	153	652	191	139	115	277	229	380	569	480	270	402	194	350	248	606	621	451	469	539	444	145	596	578	300	247	236	545	426	408	277	121
NCAM1-AS1	6	1	0	8	2	2	1	3	1	2	0	0	1	0	2	0	5	1	2	3	6	0	2	2	2	3	2	8	2	2	2	2	3	2	6	2	3	2	3	4	6	2	4	2	4	3	3	2	2
ULK4P2	2	2	0	3	7	5	8	15	1	2	2	5	0	1	4	2	12	1	13	2	8	3	5	6	3	19	9	19	9	3	9	9	18	14	9	6	9	6	7	15	9	5	5	5	5	8	11	3	4
ERVMER34-1	7	16	3	36	135	38	206	42	21	12	57	25	26	13	23	19	81	18	140	74	13	61	67	94	60	24	17	14	30	82	18	109	16	31	30	33	24	42	123	19	27	29	56	104	21	11	23	90	71
LMCD1-AS1	3	0	0	4	2	4	8	9	1	3	0	0	1	0	2	1	2	1	6	2	6	2	3	7	7	10	10	7	8	3	6	5	16	7	1	7	2	11	6	6	3	7	2	4	7	4	2	5	0
IL10RB-DT	5	9	6	17	8	1	12	27	6	2	7	5	2	6	22	5	30	11	24	28	5	9	29	7	30	10	14	17	8	14	18	19	21	15	11	15	10	26	15	12	9	18	17	33	8	16	16	22	2
MTRNR2L7	0	0	0	0	0	0	0	0	0	0	0	0	0	0	0	0	0	0	0	0	0	0	0	0	0	0	0	0	0	0	0	0	0	0	0	0	0	0	0	0	0	0	0	0	0	0	0	0	0
DDX11L9	2	1	3	9	9	0	12	7	2	3	0	2	2	1	6	2	3	4	10	4	1	1	5	2	10	5	7	4	5	2	4	2	5	3	4	3	2	7	5	4	3	1	3	1	6	4	5	7	3
USP17L15	0	0	0	0	0	0	0	0	0	0	0	0	0	0	0	0	0	0	0	0	0	0	0	0	0	0	0	0	0	0	0	0	0	0	1	0	0	0	0	0	0	0	0	0	0	0	0	0	0
FOXL3-OT1	0	0	0	0	0	0	0	0	0	0	0	0	0	0	0	0	0	0	0	0	0	0	0	0	0	0	0	0	0	0	0	0	0	1	0	0	0	0	0	0	0	0	0	0	0	0	0	0	0
REXO1L2P	0	0	0	0	0	0	0	0	0	0	0	0	0	0	0	0	0	0	0	0	0	0	0	0	0	0	0	0	0	0	0	0	0	0	0	0	0	0	0	0	0	0	0	0	0	0	0	0	0
LOC100288562	0	0	0	0	0	0	0	0	0	0	0	0	0	0	0	0	0	0	0	0	0	0	0	0	0	0	0	0	0	0	0	0	0	0	0	0	0	0	0	0	0	0	0	0	0	0	0	0	0
LOC100288570	2	0	0	1	1	0	1	6	0	0	0	0	1	1	3	1	6	3	5	1	0	1	3	3	2	1	3	1	1	0	3	2	2	1	1	3	4	3	0	1	4	0	2	2	3	4	1	1	1
WHAMMP1	43	12	9	67	21	75	132	200	13	20	60	88	17	16	31	36	54	25	219	48	35	80	73	46	82	106	111	80	140	31	71	70	126	160	60	123	138	78	56	104	84	39	84	73	72	133	89	62	37
LOC100288637	29	25	30	186	66	54	227	136	21	19	66	43	25	15	48	58	59	64	290	100	59	96	97	123	101	66	77	76	76	69	67	79	76	104	54	94	75	66	108	48	119	53	63	158	81	51	61	101	43
DUX4	0	0	0	0	0	0	0	0	0	0	0	1	0	0	0	0	0	0	1	0	0	0	1	0	0	1	1	0	0	0	0	0	1	0	1	0	0	0	0	1	0	0	0	0	0	0	0	0	0
LIMS4	93	21	13	158	170	94	188	246	19	36	76	71	18	27	45	72	114	32	170	69	130	80	128	99	111	139	121	157	135	100	127	144	173	138	116	146	144	130	200	141	136	111	118	167	119	153	110	91	54
LOC100288728	1	0	0	1	0	0	0	0	0	0	0	0	0	0	0	0	0	0	0	0	0	0	0	0	0	0	0	0	0	0	1	0	0	0	0	0	0	0	0	0	0	0	0	0	0	0	0	0	0
PAN3-AS1	16	4	4	35	37	6	23	37	4	7	10	7	5	4	10	12	14	13	32	19	24	20	21	16	19	17	38	27	24	34	35	12	20	22	35	22	27	23	33	25	24	29	11	41	21	34	23	27	15
LINC02894	8	8	7	13	17	11	45	44	6	6	14	18	12	6	12	11	27	12	52	11	7	11	27	18	31	23	28	21	17	12	13	19	8	14	16	25	30	32	16	26	25	9	24	32	25	14	16	16	17
WASH8P	325	169	250	653	304	109	452	441	139	155	78	100	157	139	303	326	408	249	731	186	252	67	243	272	257	489	438	238	372	275	454	450	572	310	508	264	584	245	300	389	300	530	427	269	498	261	329	192	117
TMEM239	0	0	0	0	0	3	0	0	0	0	0	0	0	0	0	0	1	0	1	0	1	0	0	0	0	0	0	0	0	0	0	0	1	0	1	0	0	1	0	0	0	0	0	0	0	0	0	0	0
SLC38A4-AS1	35	5	5	29	46	8	34	87	8	15	3	13	10	5	18	20	46	14	29	5	37	4	12	17	44	45	60	49	53	6	67	44	47	67	81	40	52	44	22	45	54	32	19	43	38	67	64	27	6
FRG2C	0	0	0	3	0	1	4	6	0	0	0	0	0	0	0	0	1	0	1	0	2	1	4	1	0	2	1	2	1	0	1	0	3	4	2	2	3	0	0	6	5	0	0	2	0	1	0	0	0
HYDIN2	9	5	5	35	4	6	19	61	2	7	7	9	4	0	13	4	25	7	27	6	7	11	10	5	22	42	44	51	40	13	21	9	30	37	22	35	16	35	12	40	26	19	18	17	19	38	35	10	9
CLDN34	2	1	0	2	8	5	15	6	1	0	1	1	2	8	4	4	1	3	20	0	1	4	9	2	6	2	0	3	2	4	2	3	1	2	3	3	3	1	5	5	2	5	8	5	4	1	3	3	5
SRGAP3-AS3	0	0	0	2	0	0	0	0	0	0	0	0	0	0	0	0	0	0	2	0	0	0	1	0	0	0	0	0	1	0	0	1	1	1	0	0	0	0	0	0	0	0	0	0	0	0	1	0	0
B3GALT9	96	22	31	167	167	107	261	303	35	55	69	66	20	39	81	77	217	60	264	115	95	108	134	93	158	127	158	192	104	76	142	151	126	185	221	153	188	197	192	230	216	116	120	168	136	183	146	161	59
MIA2-AS1	2	3	2	16	14	9	31	13	1	2	6	9	5	7	7	6	11	6	15	12	2	12	17	12	9	7	8	12	13	10	6	9	11	9	11	8	16	15	19	10	12	7	9	14	12	7	10	12	5
NGFR-AS1	23	3	65	11	23	1	6	15	7	17	2	4	4	2	9	15	9	16	22	10	16	1	10	14	8	13	16	10	11	18	12	10	15	7	16	13	6	10	30	12	15	17	17	41	31	37	17	15	4
CRIM1-DT	39	7	6	37	56	6	59	155	11	14	4	15	11	27	39	31	106	21	85	27	53	27	27	33	45	62	59	64	61	23	96	52	63	86	69	66	49	77	67	73	52	37	63	63	56	59	83	44	17
PRSS43P	1	0	0	1	1	1	2	1	2	0	1	0	0	0	0	0	2	0	3	1	2	2	2	3	1	2	2	0	3	0	2	2	0	3	2	3	0	4	1	2	4	0	1	1	5	17	3	3	0
LOC100288966	0	0	0	0	0	0	0	1	0	0	0	0	0	0	0	0	0	0	0	0	0	0	0	0	0	0	0	0	0	0	0	0	0	0	0	0	0	0	0	0	0	0	0	0	0	0	0	0	0
BMS1P21	1	0	0	4	2	0	1	7	0	1	0	0	0	1	1	1	2	0	7	1	1	2	4	3	3	1	3	1	1	4	3	2	5	5	4	4	1	1	2	1	5	1	0	3	2	2	1	3	0
MOXD2P	0	0	0	0	0	0	0	0	0	0	0	0	0	0	0	0	0	0	0	0	0	0	0	0	0	0	0	0	0	0	0	0	0	0	0	0	0	0	0	0	0	0	0	0	0	0	0	0	0
SLC25A25-AS1	152	63	94	262	44	67	256	385	50	54	36	34	53	47	117	89	213	115	434	157	40	52	183	131	188	151	230	136	239	113	108	133	203	308	167	220	209	148	169	208	251	98	120	135	173	320	163	170	68
ADAMTSL4-AS2	23	9	10	48	34	3	24	46	3	16	11	10	5	2	21	25	24	12	34	20	38	10	13	20	22	52	26	62	42	28	29	23	57	28	33	37	18	22	40	37	22	53	27	31	53	35	27	29	5
TSPY10	0	0	0	0	0	0	0	0	0	0	0	0	0	0	0	0	0	0	0	0	0	0	0	0	0	0	0	0	0	0	0	0	0	0	0	0	0	0	0	0	0	0	0	0	0	0	0	0	0
ATP2A1-AS1	2	2	8	12	9	5	17	7	1	2	2	6	7	7	8	6	5	4	8	5	2	2	4	7	8	3	6	1	4	8	6	9	3	3	5	2	4	3	5	1	3	7	3	6	14	6	9	5	6
FRG1CP	114	17	6	140	67	133	151	385	10	62	92	66	28	52	72	38	80	14	137	123	82	147	182	120	161	192	161	86	135	39	209	94	163	302	248	230	211	159	211	303	209	67	183	162	133	156	226	171	148
LINC03011	9	4	2	39	31	10	37	54	7	6	17	9	3	3	6	9	29	6	31	18	13	9	13	17	12	5	18	14	25	7	12	17	11	20	27	14	29	23	20	22	23	30	13	43	34	25	21	32	3
FAM27E2	2	1	2	2	2	0	5	6	1	1	0	0	2	2	3	1	3	2	3	2	1	1	1	0	4	2	6	2	2	1	4	4	2	1	3	3	7	4	1	7	5	1	2	4	4	4	2	2	1
FAM95C	35	6	2	42	6	4	47	215	6	18	4	3	9	6	8	5	65	10	39	9	45	5	12	17	16	53	47	89	69	7	52	8	104	162	126	87	248	51	21	127	177	78	7	22	88	99	58	10	9
FAM197Y5	0	0	0	0	0	0	0	0	0	0	0	0	0	0	0	0	0	0	0	0	0	0	0	0	0	0	0	0	0	0	0	0	0	0	0	0	0	0	0	0	0	0	0	0	0	0	0	0	0
GNG12-AS1	31	9	3	44	37	35	86	136	8	8	25	37	8	7	23	29	60	11	69	17	58	17	30	26	29	45	69	65	51	15	57	35	62	93	80	58	91	62	39	54	77	64	38	52	39	56	56	34	21
TMEM225B	269	71	45	495	267	431	952	1286	88	106	465	385	103	96	158	178	516	149	1243	359	286	406	570	346	542	576	684	686	545	274	517	408	752	813	680	734	789	732	525	742	832	371	448	512	385	699	452	423	281
FAM197Y4	0	0	0	0	0	0	0	0	0	0	0	0	0	0	0	0	1	0	0	0	0	0	0	0	0	0	0	0	0	0	0	0	0	0	0	0	0	0	0	0	0	0	0	0	0	0	0	0	0
LINC00624	3	0	0	1	0	0	2	40	0	0	0	0	0	0	1	1	5	0	6	0	8	0	0	0	0	19	15	21	8	1	29	0	7	17	13	21	7	16	1	7	8	8	2	0	15	13	10	1	0
LOC100289230	12	13	3	23	14	23	36	59	7	6	19	27	8	6	12	10	42	17	55	17	1	23	26	11	29	27	41	27	17	15	28	17	38	39	38	48	35	40	22	35	47	26	19	11	10	47	19	28	22
TMEM238L	16	21	15	32	16	15	79	10	4	3	80	25	10	25	16	56	37	18	54	41	7	39	52	62	18	6	21	20	8	36	23	3	13	18	25	19	18	31	75	27	49	21	38	32	35	71	14	94	24
DNAJC3-DT	33	9	7	41	44	35	96	112	10	12	36	32	7	11	19	10	80	18	87	44	44	22	51	43	59	59	93	74	45	10	45	40	63	101	64	94	98	104	65	86	96	37	51	53	75	86	64	57	38
CNTNAP3C	73	8	14	101	67	18	57	146	10	23	16	13	4	7	17	14	71	17	63	32	94	14	15	15	14	69	89	61	102	43	89	35	102	135	93	114	485	67	51	233	169	62	26	36	62	115	60	19	14
LOC100289333	1	0	0	1	1	0	3	1	0	1	0	0	0	0	2	0	1	1	1	0	0	1	1	2	1	0	4	2	1	4	1	2	5	1	0	1	2	2	0	3	1	0	1	0	1	2	3	3	0
MAN1B1-DT	71	7	23	63	89	23	47	104	10	15	21	30	16	24	41	31	48	20	68	36	69	18	32	39	29	57	39	52	42	43	48	46	48	71	73	37	43	27	51	54	34	80	54	65	68	62	28	37	35
LOC100289361	10	1	2	18	14	6	15	34	3	0	0	6	8	5	15	10	16	7	24	11	12	11	6	10	6	17	10	14	16	9	12	18	14	12	18	12	18	12	11	14	7	5	12	14	14	15	13	12	5
UBAC2-AS1	6	8	4	21	19	8	58	37	7	6	10	17	15	4	12	9	42	10	36	16	14	10	17	25	26	29	22	20	40	11	20	24	19	29	23	24	13	36	27	24	17	51	21	22	24	23	28	22	13
KCTD21-AS1	21	5	4	50	39	19	47	34	8	7	22	24	8	6	18	26	40	14	69	36	15	32	59	59	50	23	35	25	13	34	20	38	40	25	28	34	31	46	53	26	32	20	35	54	15	42	17	34	13
MCF2L-AS1	31	12	10	50	24	17	19	37	3	10	6	0	4	4	12	12	37	11	18	40	9	2	5	36	5	18	17	24	22	30	14	17	20	27	26	26	12	32	21	27	19	15	16	19	43	36	17	12	18
DEFB4B	4	4372	2305	1824	1447	5456	10449	0	1294	91	3351	5507	2011	4135	3588	8785	0	8268	9161	8941	2	4775	20121	5480	21226	15	2	6	1	5216	1	478	2	2	0	1	0	0	11125	0	0	1	10761	8069	116	0	4	11096	5164
LOC100289473	7	1	0	10	6	1	7	14	0	2	2	5	0	3	3	5	3	4	4	3	3	0	4	2	0	8	13	6	6	4	7	3	14	17	19	10	15	5	8	9	8	4	3	1	3	8	5	5	0
LOC100289495	25	1	6	19	25	6	38	86	10	3	11	32	4	9	14	7	94	10	34	15	36	25	24	6	23	34	52	74	29	14	29	23	41	43	64	13	47	55	22	45	58	42	17	16	22	59	38	30	40
KCNIP2-AS1	5	3	0	3	6	2	4	20	6	7	2	4	1	1	4	5	19	2	11	17	3	1	4	3	12	14	10	28	5	7	11	3	44	17	13	22	12	40	14	20	7	10	19	3	13	12	14	12	1
LOC100289511	330	184	267	493	399	157	715	667	75	158	128	213	93	99	197	225	310	162	655	172	406	148	305	618	151	278	295	196	636	434	452	223	338	541	448	267	337	243	477	264	253	534	411	353	745	256	618	318	154
LOC100289561	35	12	15	56	41	13	75	87	11	13	16	22	15	8	31	28	57	30	107	32	21	11	38	34	42	46	62	34	51	39	40	39	70	74	70	64	68	54	54	61	72	36	45	54	46	60	37	43	12
HERC2P4	5	2	0	12	6	3	28	5	0	4	2	1	0	2	0	5	2	1	15	13	2	1	5	8	33	11	4	9	8	3	12	4	4	4	9	4	3	8	25	11	2	4	4	8	2	20	10	6	0
LOC100289580	26	18	40	63	71	8	44	56	10	14	18	14	9	2	12	37	22	16	56	47	42	10	32	73	25	30	33	39	49	124	37	38	38	39	23	37	30	22	91	36	37	57	46	90	58	31	36	35	8
ZNF605	191	28	14	208	145	228	265	936	60	77	208	201	62	27	83	83	433	94	476	214	141	268	352	271	347	375	550	429	431	161	335	178	425	674	454	595	507	599	309	547	630	305	182	318	251	429	334	273	158
PSG8-AS1	0	0	0	2	1	0	4	1	0	0	1	2	0	0	1	0	3	2	0	1	0	0	3	0	0	0	0	0	1	0	0	0	0	1	0	0	1	0	0	1	0	0	0	0	0	0	0	0	0
LOC100289656	10	3	26	15	24	3	17	14	6	4	2	3	7	5	9	9	7	11	14	11	5	2	11	10	8	7	12	10	11	10	11	12	13	11	9	7	8	8	21	13	10	11	13	17	20	15	10	11	3
LINC01848	0	0	0	0	0	0	0	0	0	0	0	0	1	0	0	0	0	0	1	0	0	0	0	0	0	0	0	0	0	0	0	0	0	0	0	0	0	0	0	0	0	0	0	0	0	0	0	0	0
ZNF783	171	81	54	346	190	109	355	628	75	80	136	115	100	66	141	138	291	159	535	223	115	87	242	274	267	261	283	242	234	263	227	242	292	311	309	256	338	280	265	278	264	244	257	444	258	300	258	251	80
RBM38-AS1	13	5	15	34	36	4	13	15	5	6	9	9	10	6	13	19	21	19	38	18	24	2	13	38	11	7	19	15	15	30	14	23	14	11	14	11	11	13	34	16	8	27	23	53	21	21	17	20	6
LINC00942	4	2	1	4	2	2	4	2	3	5	0	3	0	1	2	5	1	3	1	0	2	3	2	1	4	6	4	7	3	4	3	2	8	4	4	12	4	9	4	3	4	2	5	5	7	11	13	2	0
ZNF587B	191	75	31	362	196	187	459	735	53	62	166	199	98	58	101	125	287	144	709	287	115	235	421	208	358	271	342	286	271	195	259	258	277	465	328	326	492	303	311	350	356	226	251	439	191	327	269	338	113
LOC100293612	0	0	0	0	0	0	0	0	0	0	0	0	0	0	0	0	0	0	0	0	0	0	0	0	0	0	0	1	0	0	0	0	0	0	0	0	0	0	0	0	0	0	0	0	0	0	0	0	0
LOC100294145	172	42	24	225	381	386	686	549	71	83	231	284	85	63	109	121	272	107	600	223	187	258	361	342	256	274	310	326	251	200	282	359	326	261	293	352	335	407	356	375	457	179	238	342	311	287	277	404	295
RNF213-AS1	73	29	49	213	78	31	128	131	32	29	29	23	20	13	28	66	51	47	265	107	69	34	83	128	107	93	101	113	101	199	77	106	94	130	80	98	73	57	122	70	89	110	128	133	92	95	65	76	21
NHEG1	13	0	0	4	0	0	3	20	0	1	0	1	0	0	0	1	11	1	2	0	7	0	0	0	3	8	25	7	8	0	5	0	11	21	10	7	12	15	0	12	11	11	2	1	12	11	14	2	0
CDH5	1780	282	460	1768	1365	456	821	2495	346	479	394	445	168	595	962	1230	1299	583	1192	666	1196	457	961	1402	879	1515	1541	1506	1294	1166	1482	1986	2235	1214	1469	1559	1047	1443	1696	1155	1376	1962	1416	2555	1478	2059	1399	812	359
MIR1184-1	25	8	24	67	54	12	53	58	9	10	11	10	8	13	31	21	27	26	60	26	30	12	32	41	33	43	33	28	35	33	37	42	34	36	32	35	31	20	35	29	34	25	28	39	36	34	38	28	10
MIR1284	0	0	0	1	0	0	0	0	0	0	0	0	0	0	0	0	0	0	0	0	0	0	0	0	0	0	0	0	0	0	0	0	0	0	0	0	0	0	0	0	0	0	0	0	0	0	0	0	0
MIR1200	0	0	0	0	0	0	0	0	0	0	0	0	0	0	0	0	0	0	0	0	0	0	0	0	0	0	0	0	0	0	0	0	0	0	0	0	0	0	0	0	0	0	0	0	0	0	0	0	0
MIR513C	0	0	0	0	0	0	0	0	0	0	0	0	0	0	0	0	0	0	0	0	0	0	0	0	0	0	0	0	0	0	0	0	0	0	0	0	0	0	0	0	0	0	0	0	0	0	0	0	0
MIR1468	0	0	0	0	0	0	0	0	0	0	0	0	0	0	0	0	0	0	0	0	0	0	0	0	0	0	0	0	0	0	0	0	0	0	0	0	0	0	0	0	0	0	0	0	0	0	0	0	0
MIR1265	0	0	0	0	0	0	0	0	0	0	0	0	0	0	0	0	0	0	0	0	0	0	0	0	0	0	0	0	0	0	0	0	0	0	0	0	0	0	0	0	0	0	0	0	0	0	0	0	0
MIR320B1	0	0	0	0	0	0	0	0	0	0	0	0	0	0	0	0	0	0	0	0	0	0	0	0	0	0	0	0	0	0	0	0	0	0	0	0	0	0	0	0	0	0	0	0	0	0	0	0	0
MIR1286	0	0	0	0	0	0	0	0	0	0	0	0	0	0	0	0	0	0	0	0	0	0	0	0	1	0	0	0	0	0	0	0	0	0	0	0	0	0	0	0	0	0	0	0	1	0	0	0	0
MIR1538	0	0	0	0	0	0	0	0	0	0	0	0	0	0	0	0	0	0	0	0	0	0	0	0	0	0	0	0	0	0	0	0	0	0	0	0	0	0	0	0	0	0	0	0	0	0	0	0	0
MIR1276	0	0	0	0	0	0	0	0	0	0	0	0	0	0	0	0	0	0	0	0	1	0	0	2	0	0	0	1	0	1	0	0	0	0	0	0	0	0	0	0	1	0	0	1	0	0	1	0	0
MIR1183	0	0	0	0	0	0	0	0	0	0	0	0	0	0	0	0	0	0	0	0	0	0	0	0	0	0	1	0	0	0	0	0	0	0	0	0	0	0	0	0	0	0	0	0	0	0	0	0	0
MIR1275	0	0	0	0	0	0	0	0	0	0	0	0	0	0	0	0	0	0	0	0	0	0	0	0	0	0	0	0	0	0	0	0	0	0	0	0	0	0	0	0	0	0	0	0	0	0	0	0	0
MIR1288	0	0	0	0	0	0	0	0	0	0	0	0	0	0	0	0	0	0	0	0	0	0	0	0	0	0	0	0	1	0	0	0	0	0	0	0	0	0	0	0	0	0	0	0	0	0	1	0	0
MIR1289-1	0	0	0	0	0	0	0	0	0	0	0	0	0	0	0	0	0	0	0	0	0	0	0	0	0	0	0	0	0	0	0	0	0	1	1	0	0	0	0	0	1	0	0	0	0	0	0	0	0
MIR1471	0	0	0	0	0	0	0	0	0	0	0	0	0	0	0	0	0	0	0	0	0	0	0	0	0	0	0	0	0	0	0	0	0	0	0	0	0	0	0	0	0	0	0	0	0	0	0	0	0
MIR1470	0	0	0	0	0	0	0	0	0	0	0	0	0	0	0	0	0	0	0	0	0	0	0	0	0	0	0	0	0	0	0	0	0	0	0	0	0	0	0	0	0	0	0	0	0	0	0	0	0
MIR1302-3	1	0	0	0	0	0	0	1	0	0	0	0	0	0	0	0	0	0	0	0	0	0	2	0	0	0	1	0	2	0	1	0	0	1	2	0	1	0	0	0	2	0	0	0	1	1	0	1	0
MIR1915	0	0	0	0	0	0	0	0	0	0	0	0	0	0	0	0	1	0	0	0	0	0	0	0	0	0	0	0	0	0	0	0	0	0	0	1	0	0	0	0	0	0	0	0	0	0	0	0	0
MIR1302-4	0	0	0	0	0	0	0	0	0	0	0	0	0	0	0	0	0	0	0	0	0	0	0	0	0	0	0	0	0	0	0	0	0	0	0	0	0	0	0	0	0	0	0	0	0	0	0	0	0
MIR302F	0	0	0	0	0	0	0	0	0	0	0	0	0	0	0	0	0	0	0	0	0	0	0	0	0	0	0	0	0	0	0	0	0	0	0	0	0	0	0	0	0	0	0	0	0	0	0	0	0
MIR1182	34	28	67	86	95	12	151	109	20	16	13	19	22	30	37	51	37	38	96	65	69	19	73	71	33	29	39	38	33	81	48	73	35	45	55	50	55	35	109	55	45	48	102	88	72	40	45	97	11
MIR1287	0	1	1	3	0	0	2	1	1	2	0	1	0	0	1	0	6	1	3	1	1	0	1	1	4	4	4	4	2	2	3	4	6	3	3	1	1	3	1	1	3	1	2	2	2	3	5	1	0
MIR1289-2	0	0	0	0	0	0	0	0	0	0	0	0	0	0	0	0	0	0	0	0	0	0	0	0	0	0	0	0	0	0	0	0	0	0	0	0	0	0	0	0	0	0	0	0	0	0	0	0	0
MIR320C1	0	0	0	1	0	0	4	0	0	0	0	0	0	0	0	0	0	0	1	0	0	0	0	0	0	0	0	1	0	0	0	0	1	0	0	0	1	0	0	2	0	0	0	0	0	0	1	0	0
MIR1252	0	0	0	0	0	0	0	0	0	0	0	0	0	0	0	0	0	0	0	0	0	0	0	0	0	0	0	0	0	0	0	0	0	0	0	0	0	0	0	0	0	0	0	0	0	0	0	0	0
MIR1914	3	3	6	4	1	0	2	7	0	4	0	1	3	1	2	1	2	2	8	2	1	0	2	2	4	0	4	1	4	1	4	1	4	2	3	1	1	3	1	4	3	5	3	3	6	6	3	3	1
MIR1292	10	12	21	40	48	3	35	21	5	6	1	2	11	3	19	9	12	31	37	27	29	1	20	31	33	16	14	16	25	31	18	12	10	14	13	16	26	14	30	11	14	24	27	41	16	17	18	20	0
MIR1537	0	0	0	0	0	0	0	0	0	0	0	0	0	0	0	0	0	0	1	0	0	2	0	0	0	0	0	0	0	0	0	0	0	0	0	1	0	0	0	0	0	0	0	0	0	1	0	0	0
MIR1302-6	0	0	0	0	0	0	0	0	0	0	0	0	0	0	0	0	0	0	0	0	0	0	0	0	0	0	0	0	0	0	0	0	0	0	0	0	0	0	0	0	0	0	0	0	0	0	0	0	0
MIR1913	0	0	0	0	0	0	0	0	0	1	0	0	0	0	0	0	0	0	1	0	0	0	0	2	0	0	1	3	1	0	1	0	0	1	0	1	1	0	0	0	1	0	0	0	0	0	0	1	0
MIR1246	0	0	0	0	0	0	0	0	0	0	0	0	0	0	0	0	0	0	0	0	0	0	0	0	0	0	0	0	0	0	0	0	0	0	0	0	0	0	0	0	0	0	0	0	0	0	0	0	0
MIR1248	0	1	1	4	3	0	9	9	0	1	1	2	0	1	0	1	2	1	8	3	1	1	4	4	2	6	6	4	4	2	1	3	5	4	4	5	6	2	2	3	5	5	4	5	3	2	3	1	1
MIR1912	0	0	0	0	0	0	0	0	0	0	0	0	0	0	0	0	0	0	0	0	0	0	0	0	0	0	0	0	0	0	0	0	0	0	0	0	0	0	0	0	0	0	0	0	0	0	0	0	0
MIR1247	2	0	1	2	2	0	1	2	1	1	0	0	1	0	1	2	4	1	1	2	2	0	0	1	0	1	4	4	3	2	1	0	2	2	3	1	1	0	1	1	2	1	1	3	4	5	0	0	0
MIR1302-5	0	0	0	0	0	0	0	0	0	0	0	0	0	0	0	0	0	0	0	0	0	0	0	0	0	0	0	0	0	0	0	0	0	0	0	0	0	0	0	0	0	0	1	0	0	0	0	0	0
MIR1302-7	0	0	0	0	0	0	0	0	0	0	0	0	0	0	0	0	0	0	0	0	0	0	0	0	0	0	0	0	0	0	0	0	0	0	0	0	0	0	0	0	0	0	0	0	0	0	0	0	0
MIR1263	0	0	0	0	0	0	0	0	0	0	0	0	0	0	0	0	0	0	0	0	0	0	0	0	0	0	0	0	0	0	0	0	0	0	0	0	0	0	0	0	0	0	0	0	0	0	0	0	0
MIR1249	5	0	1	5	1	1	4	1	1	1	0	0	2	0	0	2	2	1	3	3	0	1	2	1	3	3	5	1	5	5	4	2	3	2	1	2	3	4	1	4	2	4	2	2	3	4	4	3	0
MIR1296	1	0	0	1	0	0	0	0	0	0	0	0	0	0	1	0	0	0	1	0	0	0	0	0	0	0	0	0	0	0	0	0	2	1	0	0	0	0	0	0	0	0	0	2	0	0	0	0	0
MIR548N	0	0	0	0	0	0	0	0	0	0	0	0	0	0	0	0	0	0	0	1	0	0	1	0	0	0	0	0	0	0	0	0	0	0	0	0	0	0	0	0	0	0	0	0	0	0	0	0	0
MIR1298	0	0	0	0	0	0	0	0	0	0	0	0	0	0	0	0	0	0	0	0	0	0	0	0	0	0	0	0	0	0	0	0	0	0	0	0	0	0	0	0	0	0	0	0	0	0	0	0	0
MIR1256	0	0	0	0	0	0	0	0	0	0	0	0	0	0	0	0	0	0	0	0	0	0	0	0	0	0	0	0	0	0	1	0	0	0	0	0	0	1	0	0	0	0	0	0	0	0	1	0	0
MIR1229	1	0	0	2	0	0	0	0	0	0	0	0	1	0	0	0	1	1	2	1	0	0	1	0	1	0	1	0	0	1	1	0	0	0	0	1	0	0	0	0	0	0	1	1	0	1	0	1	0
MIR1185-1	0	0	0	0	0	0	0	0	0	0	0	0	0	0	0	0	0	0	0	0	0	0	0	0	0	0	0	0	0	0	0	0	0	0	0	0	0	0	0	0	0	0	0	0	0	0	0	0	0
MIR1231	0	0	0	0	0	0	0	0	0	0	1	0	0	1	0	1	0	1	1	2	0	0	0	0	1	0	0	1	0	1	0	1	1	0	1	0	0	0	0	0	1	1	0	0	0	0	0	0	0
MIR548F3	0	0	0	0	0	0	0	0	0	0	0	0	0	0	0	0	0	0	0	0	0	0	0	0	0	0	0	0	0	0	0	0	0	0	0	0	0	0	0	0	0	0	0	0	0	0	0	0	0
MIR1233-1	0	0	0	0	0	0	0	0	0	0	0	0	0	0	0	0	0	0	0	0	0	0	0	0	0	0	0	0	0	0	0	0	0	0	0	0	0	1	0	0	0	0	0	0	0	0	0	0	0
MIR1205	0	0	0	0	0	0	0	0	0	0	0	0	0	0	0	0	0	0	0	0	0	0	0	0	0	0	0	0	0	0	0	0	0	0	0	0	0	0	1	0	0	0	0	0	0	0	0	0	0
MIR1278	0	0	0	0	0	0	0	0	0	0	0	0	0	0	0	0	0	0	0	0	0	0	0	0	0	0	0	0	0	0	0	0	0	0	0	0	0	0	0	0	0	0	0	0	0	0	0	0	0
MIR2113	0	0	0	0	0	0	0	0	0	0	0	0	0	0	0	0	0	0	0	0	0	0	0	0	0	0	0	0	0	0	0	0	0	0	0	0	0	0	0	0	0	0	0	0	0	0	0	0	0
MIR1322	0	0	0	1	0	0	0	0	0	0	0	0	0	0	0	0	0	0	1	0	0	0	0	0	0	0	0	0	0	0	0	0	0	0	0	0	0	0	0	0	0	0	0	0	0	0	0	0	0
MIR1299	0	0	0	0	0	0	0	0	0	0	0	0	0	0	0	0	0	0	0	0	0	0	0	0	0	0	0	0	0	0	0	0	0	0	0	0	0	0	0	0	0	0	0	0	0	0	0	0	0
MIR1257	0	0	0	0	0	0	0	0	0	0	0	0	0	0	0	0	0	0	0	0	0	0	0	0	0	0	0	0	0	0	0	0	0	0	0	0	0	0	0	0	0	0	0	0	0	0	0	0	0
MIR320D2	0	0	0	0	0	0	0	0	0	0	0	0	0	0	0	0	0	0	0	0	0	0	0	0	0	0	0	0	0	0	0	0	0	0	0	0	0	0	0	0	0	0	0	0	0	0	0	0	0
MIR1206	0	0	0	1	0	0	0	0	0	0	0	0	0	0	0	0	0	0	0	2	0	0	0	0	0	0	0	0	0	0	1	0	0	0	0	0	0	0	0	0	0	0	0	1	0	0	0	0	0
MIR1321	0	0	0	0	0	0	0	0	0	0	0	0	0	0	0	0	0	0	0	0	0	0	0	0	0	0	0	0	0	0	0	0	0	0	0	0	0	0	0	0	0	0	0	0	0	0	0	0	0
MIR1258	0	0	0	0	0	0	0	0	0	0	0	0	0	0	0	0	0	0	0	0	0	0	0	0	0	0	0	0	0	0	0	0	0	0	0	0	0	0	0	0	0	0	0	0	0	0	0	0	0
MIR1307	12	2	26	30	40	1	7	3	1	6	6	6	9	3	19	17	51	3	47	3	25	1	24	55	6	13	23	13	5	37	0	4	28	41	16	19	23	24	46	15	31	3	26	38	27	19	2	29	1
MIR1207	0	0	0	0	0	0	0	0	0	0	0	0	0	0	0	0	0	0	0	0	0	0	0	0	0	0	0	0	0	0	0	0	0	0	0	0	0	0	0	0	0	0	0	0	0	0	0	0	0
MIR1269A	0	0	0	0	0	0	0	0	0	0	0	0	0	0	0	0	0	0	0	0	0	0	0	0	0	0	0	0	0	0	0	0	0	0	0	0	0	0	0	0	0	0	0	0	0	0	0	0	0
MIR1295A	0	0	0	0	0	0	0	0	0	0	0	0	0	0	0	0	0	0	1	0	0	0	0	0	0	0	0	0	0	0	0	0	0	0	0	0	0	0	1	0	0	0	0	0	0	0	0	0	0
MIR1270	0	0	0	0	0	0	0	0	0	0	0	0	0	0	0	0	0	0	0	0	0	0	0	0	0	0	1	0	0	0	0	0	1	0	0	0	1	0	1	0	1	0	0	1	0	0	0	0	0
MIR1294	0	0	0	1	0	0	1	0	0	0	0	0	0	0	0	0	0	0	0	2	0	0	0	0	0	0	0	0	0	0	0	0	0	0	0	0	0	0	0	0	0	0	0	0	0	0	0	0	0
MIR1279	1	1	1	4	2	4	8	19	0	3	3	4	1	0	1	0	7	0	16	2	2	5	3	4	8	5	8	8	6	1	6	3	9	11	6	7	9	9	6	9	12	3	2	3	4	7	7	2	7
MIR1825	33	15	10	51	69	8	46	54	12	11	4	8	17	26	33	31	44	30	52	29	38	11	30	32	29	42	41	34	33	35	42	28	43	33	45	38	43	37	39	29	31	55	26	45	44	46	36	35	8
MIR1272	0	0	0	0	0	0	0	1	0	0	0	0	0	0	0	0	0	0	0	0	0	0	0	0	0	0	0	0	0	0	0	0	0	0	0	0	0	0	0	0	0	0	0	0	0	0	0	0	0
MIR1204	0	0	0	2	0	0	3	0	0	0	1	0	1	0	0	0	0	1	3	0	2	1	0	2	3	0	1	0	1	0	0	2	0	0	0	2	0	0	1	0	0	0	1	3	1	0	0	0	0
MIR548I3	0	0	0	0	0	0	0	1	0	0	0	0	0	0	0	0	0	0	1	0	1	0	0	0	0	0	0	2	0	0	0	0	1	2	0	1	1	0	0	1	1	0	0	0	0	0	0	0	0
MIR1297	0	0	0	0	0	0	0	0	0	0	0	0	0	0	0	0	0	0	0	0	0	0	0	0	0	0	0	0	0	0	0	0	0	0	0	0	0	0	0	0	0	0	0	0	0	0	0	0	0
MIR1243	0	0	0	0	0	0	0	0	0	0	0	0	0	0	0	0	0	0	0	0	0	0	0	0	0	0	0	0	0	0	0	0	0	0	0	0	0	0	0	0	0	0	0	0	0	0	0	0	0
MIR1976	0	0	0	0	1	0	0	0	0	0	0	0	0	0	0	0	0	0	0	1	0	0	0	0	0	0	0	0	0	0	0	0	0	0	0	0	0	0	0	0	0	0	0	0	0	2	0	1	0
MIR548I4	0	0	0	0	0	0	0	0	0	0	0	0	0	0	0	0	0	0	0	0	0	0	0	0	0	0	0	0	0	0	0	0	0	0	0	0	0	0	0	0	0	0	0	0	0	0	0	0	0
MIR548F1	0	0	0	0	0	0	0	0	0	0	0	0	0	0	0	0	0	0	0	0	0	0	0	0	0	0	0	0	0	0	0	0	0	0	0	0	0	0	0	0	0	0	0	0	0	0	0	0	0
MIR1255A	0	0	0	0	0	1	1	0	0	0	0	0	0	0	0	0	0	0	1	0	0	0	0	0	0	0	0	2	0	0	1	0	0	0	0	0	0	0	0	0	0	0	0	0	0	1	0	1	0
MIR320C2	0	0	0	0	0	0	0	0	0	0	0	0	0	0	0	0	0	1	1	0	0	0	2	1	0	1	0	0	0	0	0	0	1	0	1	0	0	0	0	0	0	0	0	0	0	0	0	0	0
MIR1234	0	0	0	0	0	0	0	0	0	0	0	0	0	0	0	0	0	0	0	0	0	0	0	0	0	0	0	0	0	0	0	0	0	0	0	0	0	0	0	0	0	0	0	0	0	0	0	0	0
MIR1306	9	4	18	23	31	4	18	25	3	6	4	1	6	1	4	11	12	7	23	18	14	6	22	25	13	16	10	21	22	24	11	15	10	15	17	16	16	11	26	17	20	20	15	28	17	15	24	18	2
MIR1228	0	0	0	0	1	0	0	0	0	0	0	1	0	0	0	0	0	0	0	0	0	0	0	0	0	0	0	0	0	0	0	0	0	0	0	1	0	0	0	0	0	0	0	0	0	0	0	0	0
MIR1266	0	0	0	0	0	0	0	0	0	0	0	0	0	0	0	0	0	0	0	0	0	0	0	0	0	0	0	0	0	0	0	0	0	0	0	0	0	0	0	0	0	0	0	0	0	0	0	0	0
MIR1271	0	0	0	0	0	0	0	0	0	0	0	0	0	0	0	0	0	0	0	0	0	0	0	0	0	0	0	0	0	0	0	0	0	0	0	0	0	0	0	0	0	0	0	0	0	1	0	0	0
MIR548I1	0	0	0	0	0	0	1	0	0	0	0	0	0	0	0	0	1	0	0	0	0	1	0	0	0	0	0	2	1	0	0	1	1	1	0	1	1	0	0	1	0	0	0	0	0	0	0	0	0
MIR1283-2	0	0	0	0	0	0	0	0	0	0	0	0	0	0	0	0	0	0	0	0	0	0	0	0	0	0	0	0	0	0	0	0	0	0	0	0	0	0	0	0	0	0	0	0	0	0	0	0	0
MIR1253	0	0	0	0	0	0	0	0	0	0	0	0	0	0	0	0	0	0	0	0	0	0	0	0	0	0	0	0	0	0	0	0	0	0	0	0	0	0	0	0	0	0	0	0	0	0	0	0	0
MIR1185-2	0	0	0	0	0	0	0	0	0	0	0	0	0	0	0	0	0	0	0	0	0	0	0	0	0	0	0	0	0	0	0	0	0	0	0	0	0	0	0	0	0	0	0	0	0	0	0	0	0
MIR1909	14	6	30	12	11	4	17	24	4	3	3	2	4	6	8	9	14	14	28	9	13	7	13	13	8	6	7	6	15	21	16	15	11	8	15	11	9	5	17	10	10	8	17	20	22	15	6	9	3
MIR1203	0	1	0	0	0	0	0	0	0	0	0	0	0	0	0	0	0	0	0	0	0	0	0	0	0	0	0	0	0	0	0	0	0	0	0	0	0	1	0	0	0	0	0	0	0	0	0	0	0
MIR1324	0	0	0	0	0	0	0	0	0	0	0	0	0	0	0	0	0	0	0	0	0	0	0	0	0	0	0	0	0	0	0	0	0	0	0	0	0	0	0	0	1	0	0	0	0	0	0	0	0
MIR1181	99	85	328	303	317	52	255	208	46	60	60	37	61	65	133	130	153	156	300	196	83	49	128	170	133	105	104	89	108	351	123	163	133	115	151	101	84	77	212	100	106	181	157	236	161	147	141	182	52
MIR1277	0	0	0	0	0	0	0	0	0	0	0	0	0	0	0	0	0	0	0	0	0	0	0	0	0	0	0	0	1	0	0	0	0	0	0	0	0	0	0	0	0	0	0	0	0	0	0	0	0
MIR1827	0	0	0	0	0	0	0	0	0	0	0	0	0	0	0	0	0	0	0	0	0	0	0	0	0	0	0	0	0	0	0	0	0	0	0	0	0	0	0	0	0	0	0	0	0	0	0	0	0
MIR1285-1	0	0	0	1	0	0	2	2	0	0	0	2	1	0	0	0	0	0	4	1	0	0	0	0	0	0	0	2	0	0	0	0	2	0	1	1	0	0	2	1	1	0	1	1	2	0	0	0	0
MIR1245A	0	0	0	0	0	0	0	0	0	0	0	0	0	0	0	0	0	0	0	0	0	0	0	0	0	1	0	0	0	0	0	0	0	0	0	0	0	1	0	0	0	0	1	1	1	0	0	0	0
MIR1293	0	0	0	0	0	0	0	1	0	0	0	0	0	0	0	0	1	0	0	0	1	0	0	0	0	0	0	0	0	0	0	0	1	0	0	0	0	0	0	0	0	0	0	0	0	0	0	0	0
MIR1291	0	0	0	2	1	0	1	1	0	1	0	0	0	0	1	1	1	0	1	0	0	1	1	0	1	0	0	1	1	1	1	1	2	1	0	1	1	0	0	0	0	0	1	0	0	0	1	1	0
MIR1911	0	0	0	0	0	0	0	0	0	0	0	0	0	0	0	0	0	0	0	0	0	0	0	0	0	0	0	0	0	0	0	0	0	0	0	0	0	0	0	0	0	0	0	0	0	0	0	0	0
MIR1302-8	0	0	0	0	0	0	0	0	0	0	0	0	1	0	0	0	1	0	0	0	0	0	0	0	0	2	0	1	0	0	0	1	0	0	0	0	0	0	0	0	2	0	0	0	0	0	0	1	0
MIR2110	5	2	0	12	12	0	5	11	2	1	0	0	1	1	3	7	7	4	10	10	7	2	9	9	4	6	5	9	10	11	7	4	11	8	11	5	9	5	14	5	6	5	4	14	10	10	6	5	1
MIR2053	0	0	0	0	0	0	0	0	0	0	0	0	0	0	0	0	0	0	0	0	0	0	0	0	0	0	0	0	0	0	0	0	0	0	0	0	0	0	0	0	0	0	0	0	0	0	0	0	0
MIR1238	1	0	0	2	0	0	2	1	1	0	0	0	1	1	1	1	0	0	1	0	0	1	0	1	2	1	1	0	0	0	1	1	1	0	2	1	0	0	0	1	0	0	1	1	0	1	1	0	0
MIR1302-1	0	0	0	0	0	0	0	0	0	0	0	0	0	0	0	0	0	0	0	0	0	0	0	0	0	0	0	0	0	0	0	0	0	0	0	0	0	0	0	0	0	0	0	0	0	0	0	0	0
MIR1261	0	0	0	0	0	0	0	0	0	0	0	0	0	0	0	0	0	0	0	0	0	0	0	0	0	0	0	0	0	0	0	0	0	0	0	0	0	0	0	0	0	0	0	0	0	0	0	0	0
MIR1250	0	0	0	0	0	0	0	0	0	0	0	0	0	0	0	0	1	0	0	0	0	0	0	0	0	0	0	0	0	0	0	0	0	0	0	0	0	0	0	0	0	0	0	0	0	0	0	0	0
MIR1226	0	1	0	1	0	0	2	1	1	0	0	0	1	0	1	1	1	0	4	1	0	0	1	0	1	0	1	0	2	0	0	1	0	1	1	1	1	1	0	0	2	0	1	0	1	1	1	2	0
MIR1268A	0	0	0	0	0	0	0	0	0	0	0	0	0	0	0	0	0	0	0	0	0	0	0	0	0	0	0	0	0	0	0	0	0	0	0	0	0	1	0	0	0	0	0	0	0	0	0	0	0
MIR664A	0	0	0	0	0	0	0	0	0	0	0	0	0	0	0	0	1	0	0	0	0	1	0	0	0	0	0	0	0	0	0	0	0	0	0	0	0	0	0	0	1	0	0	0	0	0	0	0	0
MIR1179	0	0	0	0	0	0	0	0	0	0	0	0	0	0	0	0	0	0	0	0	0	0	0	0	0	0	0	0	0	0	0	0	0	0	0	0	0	0	0	0	0	0	0	0	0	0	0	0	0
MIR1260A	0	0	0	0	0	0	0	0	0	0	0	0	0	0	0	0	0	0	0	0	0	0	0	0	0	0	0	0	0	0	0	0	0	0	0	0	0	0	0	0	0	0	0	0	0	0	0	0	0
MIR1281	6	5	2	20	27	2	5	7	3	8	2	2	2	0	1	10	5	5	10	10	5	3	12	6	5	11	11	6	14	24	6	8	7	8	3	2	3	4	28	1	5	14	11	13	11	8	6	7	0
MIR103B1	0	0	0	0	0	0	0	0	0	0	0	0	0	0	0	0	0	0	0	0	0	0	0	0	0	0	0	0	0	0	0	0	0	0	0	0	0	0	0	0	0	0	0	0	0	0	0	0	0
MIR548F5	0	0	0	0	0	0	0	0	0	0	0	0	0	0	0	0	0	0	0	0	0	0	0	0	0	0	0	0	0	0	0	0	0	0	0	0	0	0	0	0	0	0	0	0	0	0	0	0	0
MIR1304	2	1	0	8	4	0	7	3	0	0	3	0	1	1	3	3	5	2	10	8	0	0	9	3	7	0	3	1	5	4	1	0	0	2	1	2	5	4	3	3	2	0	2	3	0	1	1	4	0
MIR1236	0	0	1	1	0	0	2	1	0	0	0	1	0	0	1	0	1	0	1	0	1	0	0	0	1	1	1	1	0	3	1	0	0	4	1	1	1	1	1	0	0	0	1	0	0	1	0	0	0
MIR1972-1	0	0	0	0	0	0	1	1	0	0	0	0	0	0	0	0	1	0	0	1	3	1	0	0	1	1	2	1	0	0	1	0	0	1	0	1	3	1	0	0	2	0	0	1	2	0	0	3	0
MIR1301	0	0	0	0	0	0	0	0	0	0	0	0	0	0	0	0	0	0	0	0	0	0	0	0	0	0	0	0	0	0	0	0	0	1	0	1	0	0	0	0	0	0	0	0	0	0	0	0	0
MIR1197	0	0	0	0	0	0	0	0	0	0	0	0	0	0	0	0	0	0	0	0	0	0	0	0	0	0	0	0	0	0	0	0	0	0	0	0	0	0	0	0	0	0	0	0	0	0	0	0	0
MIR1264	0	0	0	0	0	0	0	0	0	0	0	0	0	0	0	0	0	0	0	0	0	0	0	0	0	0	0	0	0	0	0	0	0	0	0	0	0	0	0	0	0	0	0	0	0	0	0	0	0
MIR1282	731	449	591	1163	1081	231	1685	1493	388	285	256	325	435	636	710	844	961	759	1353	959	700	258	1196	1184	1205	926	967	601	847	858	1017	932	1067	722	918	1047	995	1039	1086	860	852	646	1206	1164	1052	960	1062	1175	231
MIR1323	0	0	0	0	0	0	0	0	0	0	0	0	0	0	0	0	0	0	0	0	0	0	0	0	0	0	0	0	0	0	0	0	0	0	0	0	0	0	0	0	0	0	0	0	0	0	0	0	0
MIR1180	0	0	0	0	0	0	0	1	0	0	0	0	0	0	0	0	0	0	0	0	0	0	0	0	0	0	1	0	0	0	0	0	0	0	0	0	0	0	0	0	0	1	0	0	0	0	0	0	0
MIR1539	0	0	0	0	0	0	0	0	0	0	0	0	0	0	0	0	0	0	0	0	0	0	0	0	0	0	0	0	0	0	0	0	0	0	0	0	1	0	1	0	0	0	0	0	0	0	0	1	0
MIR1469	0	0	0	0	0	0	0	0	0	0	0	0	0	0	0	0	0	0	0	0	1	0	0	0	0	0	0	1	0	0	0	1	0	0	0	0	0	0	3	1	0	1	0	0	1	0	0	0	0
MIR1202	0	0	0	0	0	0	0	0	0	0	0	0	0	0	0	0	0	0	0	0	0	0	0	0	0	0	0	0	0	0	0	0	0	0	0	0	0	0	0	0	0	0	0	0	0	0	0	0	0
MIR2052	0	0	0	0	0	0	0	0	0	0	0	0	0	0	0	0	0	0	0	0	0	0	0	0	0	0	0	0	0	0	0	0	0	0	0	0	0	0	0	0	0	0	0	0	0	0	0	0	0
MIR1910	0	0	0	0	0	0	0	1	0	0	0	0	0	0	1	0	0	0	0	0	0	0	0	1	0	1	0	0	1	0	0	0	0	0	0	0	1	0	0	0	0	0	0	0	0	0	0	0	0
MIR1908	0	0	0	0	0	0	0	0	0	0	0	0	0	0	0	1	0	0	0	0	0	0	0	0	0	0	0	0	0	0	0	0	0	0	0	0	0	0	0	1	0	0	0	0	0	0	0	1	0
MIR1283-1	0	0	0	0	0	0	0	0	0	0	0	0	0	0	0	0	0	0	0	0	0	0	0	0	0	0	0	0	0	0	0	0	0	0	0	0	0	0	0	0	0	0	0	0	0	0	0	0	0
MIR2054	0	0	0	0	0	0	0	0	0	0	0	0	0	0	0	0	0	0	0	0	0	0	0	0	0	0	0	0	0	0	0	0	0	0	0	0	0	0	0	0	0	0	0	0	0	0	0	0	0
MIR1285-2	0	0	0	0	0	0	0	0	0	0	0	0	0	0	0	0	0	0	0	0	0	0	0	0	0	0	0	0	0	0	0	0	0	0	0	0	0	0	0	0	0	0	0	0	0	0	0	0	0
MIR1305	0	0	0	0	0	0	0	0	0	0	0	0	0	0	0	0	0	0	0	0	0	0	0	0	0	0	0	0	0	0	0	0	0	0	0	0	0	0	0	0	0	0	0	0	0	0	0	0	0
MIR1178	3	1	12	10	7	1	7	3	0	1	2	1	1	1	1	3	3	1	3	2	4	1	2	7	1	1	1	0	2	7	3	2	3	3	4	4	3	2	5	2	3	0	3	6	3	1	3	2	1
MIR548L	0	0	2	0	0	0	0	1	0	1	0	0	0	0	0	0	1	1	0	0	1	0	0	0	0	1	0	0	0	0	0	0	0	0	2	1	0	0	3	0	0	0	0	0	0	0	0	0	0
MIR1290	0	0	0	0	0	0	1	0	0	0	0	0	0	0	0	0	0	0	4	0	0	0	0	0	0	0	0	0	0	0	0	0	0	0	0	1	0	0	2	0	0	0	0	0	0	0	0	0	0
MIR548I2	0	0	0	0	0	0	0	1	0	0	0	3	0	0	0	0	0	0	0	0	1	0	0	0	0	1	1	0	0	0	1	0	0	0	0	0	0	0	0	0	0	0	0	0	0	0	0	0	0
MIR1302-2	0	0	0	0	0	0	0	0	0	0	0	0	0	0	0	0	0	0	0	0	0	0	0	0	0	0	0	0	0	0	0	0	0	0	0	0	1	0	0	1	0	0	0	1	0	0	0	0	0
MIR1262	0	0	0	0	0	0	0	0	0	0	0	0	0	0	0	0	0	0	0	0	0	0	0	0	0	0	0	0	0	0	1	0	0	0	0	0	0	1	0	0	0	0	0	0	0	0	1	1	0
MIR1237	0	0	1	0	0	0	0	0	0	0	0	0	1	0	0	0	0	0	0	0	0	0	0	0	0	0	0	0	0	2	0	0	1	0	0	0	0	0	0	0	0	0	0	0	0	0	0	0	0
MIR1208	0	0	0	0	0	0	0	0	0	0	0	0	0	0	0	0	0	0	0	0	0	0	0	0	0	0	0	0	0	0	0	0	0	0	0	0	0	0	0	0	0	0	0	0	0	0	0	0	0
MIR103B2	1	2	0	4	1	0	3	3	0	0	0	0	1	1	1	1	1	0	1	1	0	0	0	1	1	1	1	1	0	1	1	2	2	2	3	2	3	1	2	2	1	4	2	1	2	1	0	1	1
MIR1227	2	3	0	1	3	1	2	2	1	2	0	2	1	1	4	1	0	1	3	1	1	0	2	1	2	2	1	1	1	1	0	3	1	1	1	1	1	1	1	1	3	1	2	1	3	1	1	0	2
MIR1303	0	0	0	4	0	0	0	0	0	0	0	0	0	0	0	0	0	0	0	0	0	0	0	0	1	0	1	0	0	0	0	0	0	0	1	0	0	0	0	0	1	0	0	0	1	0	0	0	0
MIR1244-1	268	111	21	534	509	1099	3837	2594	141	160	1062	923	174	272	315	211	994	286	2450	895	532	871	1318	494	1439	1223	1108	872	1095	280	1022	1149	1083	1303	1267	1282	1793	1414	985	1071	1341	344	940	717	806	917	1258	1187	874
MIR1267	0	0	0	0	0	0	0	0	0	0	0	0	0	0	0	0	0	0	0	0	0	0	0	0	0	0	0	0	0	0	0	0	0	0	0	0	0	0	0	0	0	0	0	0	0	0	0	0	0
MIR548H3	0	0	0	0	0	0	0	0	0	0	0	0	0	0	0	0	0	0	0	0	0	0	0	0	0	0	0	0	0	0	0	0	0	0	0	0	0	0	0	0	0	0	0	0	0	0	0	0	0
MIR548P	0	0	0	0	0	0	0	0	0	0	0	0	0	0	0	0	0	0	0	0	0	0	1	0	0	0	0	0	0	0	0	0	0	0	1	0	0	0	0	0	0	0	0	1	0	0	0	0	0
MIR1251	0	0	0	0	0	0	0	0	0	0	0	0	0	0	0	0	0	0	0	0	0	0	0	0	0	0	0	0	0	0	0	0	0	0	0	0	0	0	0	0	0	0	0	0	0	0	0	0	0
MIR1973	0	0	0	0	0	0	0	0	0	0	0	0	0	0	0	0	0	0	0	0	0	0	0	0	0	0	0	0	0	0	0	0	0	0	0	0	0	0	0	0	0	0	0	0	0	0	0	0	0
RASAL2-AS1	13	4	3	15	14	15	31	38	6	3	25	18	4	7	8	8	13	11	32	13	20	21	17	19	12	7	18	7	15	14	14	10	22	22	19	28	20	26	26	30	39	13	14	21	20	19	16	25	2
PTCSC1	1	0	0	12	0	1	10	5	0	0	1	0	0	0	1	3	2	0	15	1	4	6	5	2	2	4	2	3	7	2	6	4	4	9	6	1	1	2	2	1	3	1	2	1	0	3	3	2	0
FAM41AY2	0	0	0	1	0	0	0	0	0	0	0	0	0	0	0	0	0	0	0	0	0	0	0	0	0	0	0	0	0	1	0	0	0	0	0	0	0	0	0	0	0	0	0	0	0	0	0	0	0
LINC00882	4	0	0	7	10	2	3	9	1	5	0	0	0	1	1	3	2	1	2	2	3	1	4	1	4	8	7	9	6	0	7	6	10	12	8	4	7	5	11	7	8	13	6	6	6	10	4	2	3
BABAM2-AS1	10	12	8	36	29	17	53	39	10	10	40	16	6	15	20	23	25	21	42	35	18	13	40	35	41	25	20	20	21	53	17	18	26	17	21	23	12	27	48	18	9	26	19	70	26	15	19	28	10
GPR75-ASB3	72	22	9	124	101	76	192	282	22	32	61	83	25	27	57	52	145	42	214	94	75	84	98	80	121	118	130	148	114	73	120	100	156	189	166	162	136	183	157	177	144	110	112	162	92	156	92	90	64
LINC00184	4	1	0	0	0	2	2	3	2	0	2	0	0	0	4	2	2	0	6	1	0	5	2	0	1	5	2	2	3	0	5	2	1	1	0	3	0	4	0	5	4	7	3	2	2	1	3	1	8
FTX	127	59	63	237	190	86	229	270	46	62	69	89	52	88	99	104	163	93	268	138	98	106	108	93	180	142	163	131	143	164	143	107	154	171	190	157	162	154	160	136	145	141	133	146	112	141	137	135	58
TMED7-TICAM2	163	58	33	279	333	234	457	491	41	83	269	192	49	37	101	122	233	112	401	214	216	226	324	254	274	320	273	358	241	234	237	249	347	236	261	332	260	287	482	305	283	272	211	359	238	306	238	214	179
PCNA-AS1	152	190	480	682	1190	102	602	281	112	107	87	64	149	124	242	275	219	279	701	367	226	99	266	480	223	120	153	121	180	744	170	531	146	139	174	161	207	141	640	159	170	199	378	548	358	206	251	360	103
FAS-AS1	3	0	0	4	5	5	4	10	0	0	2	2	0	1	0	3	3	1	5	1	1	2	2	2	2	4	1	2	3	1	3	3	2	5	3	2	12	4	2	5	6	10	1	3	1	2	3	3	4
SNORA80B	0	0	0	0	0	0	0	0	0	0	0	0	0	0	0	0	0	0	0	0	0	0	0	0	0	0	0	0	0	0	0	0	0	1	0	0	1	0	0	0	1	0	0	0	0	0	0	0	0
NCRUPAR	0	0	0	0	0	0	0	0	0	0	0	0	0	0	0	0	0	0	0	1	0	1	0	0	0	0	0	1	0	0	0	0	0	0	0	1	0	0	0	0	0	0	0	1	0	1	0	0	1
TSNAX-DISC1	167	44	31	312	319	204	459	590	53	88	103	184	42	46	124	142	304	98	528	207	269	188	292	301	242	349	278	374	328	217	302	253	346	354	329	358	302	346	450	349	309	290	251	337	228	335	256	200	136
ZEB2-AS1	28	1	2	29	31	25	20	42	4	8	10	12	3	0	4	12	19	3	23	14	31	9	28	24	11	39	32	61	37	15	34	24	35	27	23	36	27	25	35	43	32	55	18	42	26	41	28	21	8
SLC25A5-AS1	340	295	757	874	1182	85	928	625	162	146	73	170	241	280	320	534	637	393	1126	604	255	112	507	1063	340	193	299	322	294	847	285	656	161	270	332	281	370	348	1490	288	318	524	733	1375	587	545	392	655	156
LOC100303749	0	0	0	0	0	0	0	2	0	0	0	0	0	0	0	0	1	0	3	0	0	0	0	0	0	0	1	1	1	0	0	0	3	0	1	4	0	0	0	0	0	0	0	0	0	2	2	0	0
PET117	95	32	56	153	185	62	302	308	25	42	61	65	23	30	64	66	154	62	196	113	148	46	127	159	130	160	163	139	185	110	144	115	139	184	162	177	205	180	191	172	160	127	126	158	180	159	185	123	47
PITPNA-AS1	40	14	13	56	80	62	175	188	26	28	55	70	16	21	38	29	107	47	164	54	63	68	75	72	79	70	104	72	70	46	68	92	80	109	105	100	92	95	89	121	89	81	58	73	93	97	98	75	75
NDUFAF4P1	1	0	0	2	0	1	3	7	0	1	3	3	0	0	0	3	3	0	3	1	1	2	2	1	2	2	6	4	2	1	0	0	4	3	3	4	6	6	1	2	2	0	0	3	2	2	2	1	1
OTX2-AS1	0	0	0	0	0	0	0	0	0	0	0	0	0	0	0	0	0	0	0	0	0	0	0	0	0	0	0	1	0	0	0	0	0	0	0	1	1	1	0	0	0	0	0	0	0	0	0	0	0
LOC100310756	33	31	77	146	83	28	120	46	15	17	13	24	23	39	48	53	44	47	135	34	20	13	50	64	54	39	37	56	29	59	29	74	38	21	43	51	41	38	97	27	37	59	90	166	28	47	28	66	13
SPDYE2B	60	20	12	139	40	24	111	174	15	26	51	58	28	13	11	29	55	27	311	86	43	55	148	58	110	86	102	121	135	108	82	50	82	209	61	148	89	104	113	80	126	58	44	160	59	92	56	98	30
ANKRD61	9	1	0	14	2	1	14	37	0	6	0	4	2	2	5	7	8	5	30	4	9	8	11	4	8	29	19	20	25	7	16	5	13	38	17	29	5	16	10	19	28	10	10	12	8	9	20	5	2
MIR320B2	1	0	0	1	1	0	2	1	0	0	1	0	0	0	0	0	1	0	2	0	0	0	0	0	0	0	0	2	1	0	0	0	1	2	4	0	1	0	0	1	0	2	1	0	0	2	0	0	0
MIR548K	0	0	0	0	0	0	0	0	0	0	1	0	0	0	0	0	0	0	0	0	0	0	0	0	0	0	0	2	0	0	0	0	1	0	0	0	0	0	0	0	0	0	0	0	0	0	0	0	0
MIR548F2	0	0	0	0	0	0	0	0	0	0	0	0	0	0	0	0	0	0	0	0	0	0	0	0	0	0	0	0	0	0	0	0	0	0	0	0	0	0	0	0	0	0	0	0	0	0	0	0	0
MIR548M	0	0	0	0	0	0	0	0	0	0	0	0	0	0	0	0	0	0	0	0	0	0	0	0	0	0	0	0	0	0	0	0	0	0	0	0	0	0	0	0	0	0	0	0	0	0	0	0	0
MIR548H2	0	0	0	0	0	0	0	0	0	0	0	0	0	0	0	0	0	0	0	0	0	0	0	0	0	0	0	0	0	0	0	0	0	0	0	0	0	0	0	0	0	0	0	0	0	0	0	0	0
MIR302E	0	0	0	0	0	0	0	0	0	0	0	0	0	0	0	0	0	0	0	0	0	0	0	0	0	0	0	0	0	0	0	0	0	0	0	0	0	0	0	0	0	0	0	0	0	0	0	0	0
MIR670	0	0	0	0	0	0	0	0	0	0	0	0	0	0	0	0	0	0	0	0	0	0	0	0	0	0	0	0	0	0	0	0	0	0	0	0	0	0	0	0	0	0	0	0	0	0	0	0	0
MIR759	0	0	0	0	0	0	0	0	0	0	0	0	0	0	0	0	0	0	0	0	0	0	0	0	0	0	0	0	0	0	0	0	0	0	0	0	0	0	0	0	0	0	0	0	0	0	0	0	0
MIR2117	0	1	1	3	1	0	1	0	0	0	0	1	0	0	1	1	0	2	11	0	2	1	0	0	13	0	0	5	0	0	0	0	3	0	0	0	0	3	0	0	15	0	1	1	0	4	0	0	1
MIR2278	0	0	0	0	0	0	2	0	0	0	0	0	0	0	0	0	0	0	2	1	0	0	0	0	0	0	0	0	0	0	1	1	0	1	0	1	0	0	0	0	0	0	0	0	1	0	0	0	0
MIR718	0	0	0	0	0	0	0	0	0	0	0	0	0	0	0	0	0	0	0	0	0	0	0	0	0	0	0	0	0	0	0	0	0	0	0	0	0	0	0	0	0	0	0	0	0	0	0	0	0
MIR1255B1	0	0	0	0	0	0	0	0	0	0	0	0	0	0	0	0	0	0	0	0	0	0	0	0	0	0	0	0	0	0	0	0	0	0	0	0	0	0	0	0	0	0	0	0	0	0	0	0	0
MIR513B	0	0	0	0	0	0	0	0	0	0	0	0	0	0	0	0	0	0	0	0	0	0	0	0	0	0	0	0	0	0	0	0	0	0	0	0	0	0	0	0	0	0	0	0	0	0	0	0	0
MIR663B	0	0	0	0	0	0	0	0	0	0	0	0	0	0	0	0	0	0	0	0	0	0	0	0	0	0	0	0	0	0	0	0	0	0	0	0	0	0	0	0	0	0	0	0	0	0	0	0	0
MIR548O	0	0	0	0	0	0	1	1	0	0	2	0	0	0	0	0	0	0	1	1	0	0	0	0	0	0	0	2	1	0	1	0	1	1	0	0	0	0	1	0	0	0	0	0	0	0	1	0	0
MIR548H1	0	0	0	0	1	0	0	0	0	0	0	0	0	0	0	0	0	0	0	0	0	0	0	0	0	0	0	2	0	0	0	0	0	0	0	0	0	0	0	0	1	0	0	0	0	0	0	0	0
MIR1255B2	0	0	0	0	0	0	0	0	0	0	0	0	0	0	0	0	0	0	0	0	0	0	0	0	0	0	0	0	0	0	0	0	0	0	0	0	0	0	0	0	0	0	0	0	0	0	0	0	0
MIR762	6	8	15	28	33	4	16	24	2	8	4	8	8	16	13	12	16	14	18	11	9	6	17	7	16	8	11	22	12	22	10	10	13	10	13	5	7	10	16	17	10	15	14	22	22	16	12	17	11
MIR764	0	0	0	0	0	0	0	0	0	0	0	0	0	0	0	0	0	0	0	0	0	0	0	0	0	0	0	0	0	0	0	0	0	0	0	0	0	0	0	0	0	0	0	0	0	0	0	0	0
MIR2114	0	0	0	0	0	0	0	0	0	0	0	0	0	0	0	0	0	0	0	0	0	0	0	0	0	0	0	0	0	0	0	0	0	0	0	0	0	0	0	0	0	0	0	0	0	0	0	0	0
MIR2115	0	0	0	0	0	0	0	1	0	0	0	0	0	0	0	0	0	0	0	0	0	0	0	0	0	0	0	0	0	0	0	0	0	0	0	0	0	0	0	0	0	0	0	0	0	1	0	0	0
MIR548Q	0	0	0	0	0	0	0	0	0	0	0	0	0	0	0	0	0	0	0	0	0	0	0	0	0	0	0	1	0	0	0	0	0	0	0	0	0	0	0	0	0	0	0	0	0	0	0	0	0
MIR2276	0	0	0	0	0	0	0	0	0	0	0	0	0	0	0	0	0	0	0	0	0	0	0	0	0	0	0	0	0	0	0	0	0	0	0	0	0	0	0	0	0	0	0	0	0	0	1	0	0
MIR711	14	7	2	20	16	5	16	46	6	5	4	10	4	2	6	11	14	14	36	14	24	3	11	16	10	11	23	7	27	9	22	15	22	29	25	22	17	9	17	20	22	24	14	34	22	19	13	13	3
MIR548H4	0	0	0	0	0	0	0	0	0	0	0	0	0	0	0	0	0	0	0	0	0	0	0	0	0	0	0	0	0	0	0	0	0	0	0	0	0	0	0	0	0	0	0	0	0	0	0	0	0
MIR2116	0	0	0	0	0	0	2	2	0	1	0	0	0	0	0	0	0	0	0	0	0	0	0	0	1	0	0	0	3	0	0	0	0	0	0	0	1	0	1	0	0	0	0	0	0	0	2	0	0
MIR2277	4	1	1	3	4	1	5	7	1	2	0	0	2	1	3	5	5	1	4	4	7	0	3	1	4	7	7	5	10	5	4	2	4	5	5	6	4	4	5	3	2	11	6	6	8	7	7	3	3
MIR761	4	3	0	7	5	3	10	10	1	1	3	3	1	2	6	3	3	2	8	5	5	1	3	5	6	10	5	3	8	5	9	3	9	8	8	8	7	6	6	6	4	5	6	4	5	7	4	7	0
MIR548F4	0	0	0	0	0	0	0	0	0	0	0	0	0	0	0	0	0	0	0	0	0	0	0	0	0	0	0	0	0	0	0	0	0	0	0	0	0	0	0	0	0	0	0	0	0	0	0	0	0
MIR320D1	0	0	0	0	0	0	0	0	0	0	1	0	0	0	0	0	0	0	0	0	0	0	0	1	0	0	0	0	0	0	0	2	1	0	0	2	0	0	1	0	0	0	0	0	0	1	1	0	0
MIR548J	0	0	0	0	0	0	0	0	0	0	0	0	0	0	0	0	0	0	0	0	0	0	0	0	0	0	0	0	0	0	0	0	0	0	0	0	0	0	0	0	0	0	0	0	0	0	0	0	0
MIR548E	0	0	0	0	0	0	0	0	0	0	0	0	0	0	0	0	0	0	0	0	1	0	0	0	1	1	0	0	0	0	0	0	0	1	0	2	1	0	0	0	0	0	0	0	0	0	0	0	0
MIR449C	0	0	0	0	0	0	0	0	0	0	0	0	0	0	0	0	0	0	0	0	0	0	0	0	0	0	0	0	0	0	0	0	0	0	0	0	0	0	0	0	0	0	0	0	0	0	0	0	0
MIR548G	0	0	0	0	0	0	0	0	0	0	0	0	0	0	0	0	0	0	0	0	0	0	0	0	0	0	0	0	0	0	0	0	0	0	0	0	0	0	0	0	0	0	0	0	0	0	0	0	0
HOTTIP	0	0	0	0	0	1	1	5	0	0	0	0	0	1	1	2	1	0	0	0	0	0	0	0	0	4	1	1	3	0	4	0	1	5	1	3	2	1	1	2	2	0	0	2	1	2	1	0	0
SAP25	24	17	8	117	11	9	28	52	13	10	8	10	26	13	39	15	40	37	130	23	9	4	12	29	49	23	58	12	30	29	33	33	32	29	32	21	25	34	15	52	36	23	17	55	38	69	23	27	6
GCSHP3	27	8	22	47	40	37	136	161	11	18	54	66	12	12	17	19	94	23	110	49	42	67	64	37	72	71	88	85	71	35	56	44	94	100	96	103	81	115	68	88	103	66	46	66	101	104	76	63	36
TRPC5OS	0	0	0	1	2	0	1	3	0	0	0	0	0	0	0	0	1	0	1	0	0	2	0	1	0	3	1	0	1	0	1	1	0	4	0	0	0	1	0	1	1	0	0	0	0	1	0	2	0
LOC100335030	2	0	1	4	1	8	9	16	0	5	4	7	1	1	1	1	2	1	9	3	0	4	6	0	9	8	6	4	3	2	1	1	9	11	0	0	4	3	4	5	2	2	3	5	0	5	4	2	1
SNORA70F	0	1	0	0	1	0	1	5	1	0	0	0	0	0	0	1	1	0	4	0	1	0	3	0	1	0	0	0	2	0	0	0	0	2	0	2	1	2	1	2	1	3	0	3	0	1	0	0	0
CSN1S2BP	0	0	0	0	0	0	0	0	0	0	0	0	0	0	0	0	0	0	0	0	0	0	0	0	0	0	0	0	0	0	0	0	0	0	0	0	0	0	0	0	0	0	0	0	0	0	0	0	0
LINC00102	1	0	0	0	0	0	9	6	0	0	0	4	1	0	1	1	0	0	1	2	0	0	1	1	0	3	1	2	3	0	0	2	0	2	3	0	0	1	0	1	1	5	1	0	3	0	3	0	0
CHAF1A	441	272	438	943	1181	304	1351	1036	197	216	252	249	278	229	513	504	607	501	1341	678	438	278	695	807	582	529	595	507	679	731	615	858	515	667	832	585	630	522	818	526	562	537	706	836	745	622	698	703	245
SNORA70G	0	0	0	1	0	0	0	1	0	0	0	0	0	0	0	0	0	0	2	1	0	0	0	0	1	1	0	3	1	0	0	0	0	3	1	0	0	0	0	0	0	0	0	0	0	0	0	0	0
SNORA70D	0	0	0	0	0	0	0	0	0	0	0	0	0	0	0	0	0	0	0	0	0	0	0	0	0	0	0	0	0	0	0	0	0	0	0	0	0	0	0	0	0	0	0	0	0	0	0	0	0
MACROD2-AS1	0	0	0	2	0	3	0	0	0	0	0	0	0	0	0	1	1	0	2	0	0	1	0	0	0	2	0	1	0	0	0	1	0	0	0	1	0	1	0	0	1	0	0	1	1	0	0	2	0
TMED11P	0	0	0	0	1	2	4	1	1	1	0	0	0	0	0	0	2	0	1	0	0	0	1	0	1	1	0	0	4	0	0	0	8	1	1	3	2	5	0	0	3	0	0	1	0	1	3	0	0
ZNF225-AS1	101	19	6	165	82	57	159	395	30	38	40	65	35	22	63	71	195	55	284	64	98	63	122	107	133	178	275	196	200	65	171	122	227	250	217	256	252	249	104	274	244	129	107	136	83	234	136	104	45
BOK-AS1	3	1	4	7	8	2	3	1	1	1	1	1	2	1	1	3	1	4	1	1	2	3	1	3	0	1	2	1	4	8	3	0	4	2	2	1	0	2	7	3	1	3	2	10	3	3	3	2	1
SNORA70E	0	0	0	0	0	0	0	0	0	0	0	0	0	0	0	0	1	0	0	0	0	0	0	0	0	0	0	0	0	0	0	0	0	0	1	0	0	0	1	0	0	0	0	0	0	0	0	0	0
NPPA-AS1	39	6	7	59	27	30	85	138	12	20	31	20	13	14	24	27	51	14	111	25	45	30	45	37	56	67	73	80	50	29	60	47	89	82	82	67	61	65	63	87	72	51	56	55	64	78	41	40	18
MIR181A2HG	13	1	0	5	4	0	7	26	5	1	5	8	1	1	3	1	10	0	12	1	5	0	4	5	5	6	20	17	11	0	16	5	15	22	39	11	22	14	5	15	10	15	3	1	4	12	13	2	2
BACE1-AS	50	11	8	64	65	32	68	100	15	11	12	19	14	6	22	33	70	32	86	55	46	27	58	54	55	76	73	78	58	31	55	49	80	67	79	70	63	62	62	79	78	63	52	95	43	84	57	60	22
GRIK1-AS2	1	0	1	9	2	4	4	5	1	2	5	10	0	3	4	2	4	1	9	7	3	2	5	6	3	0	8	7	3	5	7	3	5	5	2	1	3	6	1	3	1	2	2	1	5	3	6	4	0
PARP2	397	115	84	775	673	353	1036	1144	140	155	244	258	136	194	297	309	684	254	1046	436	258	346	520	443	593	576	712	420	683	611	499	643	639	823	722	687	674	607	546	826	741	266	459	756	608	765	514	540	325
ZBED6	343	62	28	735	516	446	1500	1650	59	142	514	417	57	8	105	277	381	116	1470	530	493	681	732	699	552	849	744	896	783	632	664	446	837	1077	655	812	853	807	1260	909	1000	590	499	980	281	786	589	444	297
PARP3	334	139	189	646	556	158	490	507	123	136	124	122	134	158	296	298	499	273	736	274	218	186	337	394	393	306	342	222	277	351	238	503	400	350	359	366	265	361	442	357	317	382	373	532	393	486	360	379	133
CDH6	283	23	16	255	225	122	207	704	38	73	72	141	10	71	88	138	236	47	217	92	371	218	135	175	188	439	475	555	214	73	267	294	395	232	279	282	179	324	315	208	253	526	187	298	181	292	367	131	94
TOM1L1	463	231	99	816	772	549	1956	1391	152	207	383	645	185	207	361	480	803	335	1548	665	584	665	898	925	986	650	749	694	740	682	632	750	612	829	857	888	808	958	1077	766	734	651	771	870	743	762	693	899	631
PRR20G	0	0	0	0	0	2	1	0	0	0	0	1	0	0	0	0	0	0	0	0	0	0	0	0	0	0	0	0	0	2	0	0	0	0	0	0	0	0	1	0	0	0	0	0	0	0	0	1	0
LOC100419170	1	2	0	2	1	5	5	3	2	1	1	1	0	0	7	3	2	3	16	2	3	9	15	4	5	1	0	5	3	3	2	2	1	2	0	0	3	8	3	5	2	1	20	6	1	0	1	7	0
LOC100419583	341	332	142	1022	850	854	2298	855	369	158	689	693	416	245	479	438	580	623	2364	1118	262	985	1399	1451	1672	468	880	675	362	1012	491	1024	739	430	450	869	876	932	1160	709	670	535	1276	1809	554	823	656	1587	656
DBET	0	0	0	0	0	0	0	0	0	0	0	0	0	0	0	0	0	0	0	0	0	0	0	0	0	0	0	0	0	0	0	0	0	0	0	0	0	0	0	0	0	0	0	0	0	0	0	0	0
ZNF722	0	0	0	0	0	0	0	0	0	0	0	0	0	0	0	0	0	0	0	0	0	0	0	0	0	0	0	0	0	0	0	0	0	0	0	0	0	0	0	0	0	0	0	0	0	0	0	0	0
ZNF33BP1	0	0	0	2	0	0	1	4	0	0	0	0	0	0	0	0	1	0	6	1	0	0	1	1	1	4	1	2	2	1	0	4	3	5	1	1	0	3	1	3	3	2	0	0	0	2	2	1	0
HMGXB4	370	125	63	673	705	447	1326	1331	119	181	563	438	142	128	242	331	564	294	1137	497	582	441	708	540	573	638	574	609	743	494	633	595	658	760	807	677	601	661	866	704	595	579	534	778	586	598	596	559	350
LOC100420587	0	0	0	1	2	0	1	4	0	0	0	0	0	0	0	0	3	0	2	1	0	0	2	1	2	2	0	1	1	1	0	0	0	0	0	0	0	1	0	1	0	0	2	0	0	3	1	0	0
FAM21EP	13	9	5	33	29	12	45	69	7	11	15	10	6	8	13	23	26	13	44	22	28	23	36	24	18	28	27	35	41	18	27	26	30	29	32	26	25	27	27	21	33	21	30	40	31	32	28	32	13
LOC100421746	0	0	0	0	0	0	0	1	0	0	0	0	0	0	0	0	1	0	0	0	0	0	0	0	0	0	0	0	0	0	0	0	0	0	0	0	0	0	0	0	0	0	0	1	0	0	0	0	0
LOC100422212	0	0	0	0	0	0	0	0	0	0	0	0	0	0	0	0	0	0	0	0	0	0	0	0	0	0	0	0	0	0	0	0	0	0	0	0	0	0	0	0	0	0	0	0	0	0	0	0	0
LOC100422556	2	1	1	10	1	1	9	3	1	1	0	3	0	2	1	0	1	1	8	3	1	1	8	0	1	7	2	5	5	3	4	2	13	10	3	9	4	6	6	7	11	4	2	5	2	4	2	1	0
SMG1P6	58	18	17	144	65	69	173	255	15	25	89	51	14	13	41	48	67	28	329	104	55	83	114	111	109	154	121	123	132	104	106	88	143	164	115	172	132	128	141	136	187	81	80	130	65	129	97	77	50
LINC02532	0	1	0	4	0	0	1	0	0	0	0	0	0	0	0	0	0	0	0	0	2	0	0	0	0	0	0	2	1	0	0	1	0	0	0	1	0	0	0	1	1	0	1	0	2	0	0	0	0
LOC100422781	2	0	0	1	4	1	3	6	0	3	0	0	1	2	0	1	3	0	5	2	2	0	1	0	2	3	2	3	1	1	2	4	3	4	2	4	0	1	2	4	2	5	1	1	2	5	1	1	3
MIR1273C	0	0	1	0	0	0	0	0	0	0	0	0	0	0	0	0	0	0	0	0	0	0	0	0	0	0	0	0	0	0	0	0	0	0	0	1	0	0	0	0	0	0	0	0	0	0	0	0	0
MIR4300	0	0	0	0	0	0	0	0	0	0	0	0	0	0	0	0	0	0	0	0	0	0	0	0	0	0	0	0	0	0	0	0	0	0	0	0	0	0	0	0	0	0	0	0	0	0	0	0	0
MIR3128	0	0	0	0	0	0	1	0	0	0	0	0	0	0	0	0	0	0	2	0	0	0	1	0	0	0	0	0	2	0	0	0	0	1	0	0	0	0	0	0	0	0	0	0	0	0	0	0	0
MIR3160-2	0	0	0	0	0	0	0	0	0	0	0	0	0	0	0	0	0	0	0	0	0	0	0	0	0	0	0	0	0	0	0	0	0	0	0	0	0	0	0	0	0	0	0	0	0	0	0	0	0
MIR4274	0	0	0	0	0	0	0	0	0	0	0	0	0	0	0	0	0	0	0	0	0	0	0	0	0	0	0	0	0	0	0	0	0	0	0	0	0	0	0	0	0	0	0	0	0	0	0	0	0
MIR3160-1	0	0	0	0	0	0	0	0	0	0	0	0	0	0	0	0	0	0	0	0	0	0	0	0	0	0	0	0	0	0	0	0	0	0	0	0	0	0	0	0	0	0	0	0	0	0	0	0	0
MIR4287	0	0	0	0	2	0	0	0	0	0	0	0	0	0	0	0	0	0	0	0	0	0	0	0	0	0	0	1	0	0	0	0	0	0	0	1	0	0	1	1	1	0	0	0	0	0	2	0	0
MIR4319	0	0	0	0	0	0	0	0	0	0	0	0	0	0	0	0	0	0	0	0	0	0	0	0	1	0	0	2	1	0	0	0	0	1	0	0	0	0	0	1	0	0	0	0	0	0	0	0	0
MIR3171	0	0	0	0	0	0	0	0	0	0	0	0	0	0	0	0	0	0	0	0	0	0	0	0	0	0	0	0	0	0	0	0	0	0	0	0	0	0	0	0	0	0	0	0	0	0	0	0	0
MIR1302-9	0	0	0	0	0	0	0	1	0	0	0	0	0	0	0	0	0	0	1	0	0	0	0	0	0	0	0	0	0	0	0	0	0	0	0	0	0	0	0	0	0	0	0	1	0	0	0	0	0
MIR3191	0	0	0	1	0	0	1	2	0	0	0	0	1	0	1	1	1	1	1	1	1	0	1	1	0	1	1	2	1	1	1	1	1	1	0	1	0	1	1	1	1	0	1	1	2	1	2	1	0
MIR3188	0	0	0	1	1	0	0	0	1	0	0	0	0	0	0	0	0	0	0	0	0	0	0	0	0	0	0	0	0	0	0	0	0	0	0	0	0	0	0	0	0	0	0	1	0	0	0	0	0
MIR1302-10	0	0	0	0	0	0	0	0	0	0	0	0	0	0	0	0	0	0	1	0	0	0	0	0	0	0	0	0	0	0	0	0	0	0	0	0	0	0	0	0	0	0	0	1	0	0	1	0	0
MIR3183	0	0	0	0	0	0	0	0	0	0	0	0	0	0	0	0	0	0	0	1	0	0	0	0	0	0	0	0	0	0	0	0	0	0	0	0	0	0	0	0	0	0	0	0	1	0	0	0	0
MIR3180-3	0	0	0	0	0	0	0	1	0	0	0	0	0	0	0	0	0	0	0	0	0	0	0	0	0	0	0	0	0	0	0	0	0	0	0	0	0	0	0	0	0	0	0	0	0	0	0	0	0
MIR1193	0	0	0	0	0	0	0	0	0	0	0	0	0	0	0	0	0	0	0	0	0	0	0	0	0	0	0	0	0	0	0	0	0	0	0	0	1	0	0	0	0	0	0	0	0	0	0	0	0
MIR3195	0	0	0	0	0	0	0	0	0	0	0	0	0	0	0	0	0	0	0	0	0	0	0	0	0	0	0	0	0	0	0	0	0	0	0	0	0	0	0	0	0	0	0	0	0	0	0	0	0
MIR3119-1	0	0	0	0	0	0	0	0	0	0	0	0	0	0	0	0	0	0	0	0	0	0	0	0	0	0	0	0	0	0	0	0	0	0	0	0	0	0	0	0	0	0	0	0	0	0	0	0	0
MIR4317	0	0	0	0	0	0	0	0	0	0	0	0	0	0	0	0	0	0	0	0	0	0	0	0	0	0	0	0	0	0	0	0	0	1	0	0	1	0	0	0	0	0	0	0	0	0	0	0	0
MIR3174	0	0	0	0	0	0	0	0	1	0	0	0	0	0	0	0	0	0	0	0	0	0	0	0	2	0	0	0	0	0	3	0	1	0	0	2	1	0	0	1	1	0	1	0	0	1	0	0	0
MIR3074	2	2	2	11	3	0	6	16	3	1	2	3	4	3	2	2	7	2	15	4	2	1	2	3	2	3	7	6	3	7	3	4	4	7	9	7	9	8	9	7	9	10	6	5	7	6	5	6	0
MIR4293	0	0	0	0	0	0	0	0	0	0	0	0	0	0	0	0	0	0	0	0	0	0	0	0	0	0	0	0	0	0	0	0	0	0	0	0	0	0	0	0	0	0	0	0	0	0	0	0	0
MIR3118-3	0	0	0	0	0	0	0	0	0	0	0	0	0	0	0	0	0	0	0	0	0	0	0	0	0	0	0	0	0	0	0	0	0	0	0	0	0	0	0	0	0	0	0	0	0	0	0	0	0
MIR1233-2	0	0	0	0	0	0	0	0	0	0	0	0	0	0	0	0	0	0	0	0	0	0	0	0	0	0	0	0	0	0	0	0	0	0	0	0	0	1	0	0	0	0	0	0	0	0	0	0	0
MIR3164	0	0	0	1	0	0	0	3	0	0	0	1	0	0	0	1	0	0	3	1	0	0	0	0	2	4	4	1	2	3	0	0	1	3	2	0	3	2	0	1	3	0	1	3	1	1	1	1	0
MIR514B	0	0	0	0	0	0	0	0	0	0	0	0	0	0	0	0	0	0	0	0	0	0	0	0	0	0	0	0	0	0	0	0	0	0	0	0	0	0	0	0	0	0	0	0	0	0	0	0	0
MIR4283-2	0	0	0	0	0	0	0	0	0	0	0	0	0	0	0	0	0	0	0	0	0	0	0	0	0	0	0	0	0	0	0	0	0	0	0	0	0	0	0	0	0	0	0	0	0	0	0	0	0
MIR548T	0	0	0	0	0	0	0	0	0	0	0	0	0	0	0	0	0	0	0	0	0	0	0	0	0	0	0	0	0	0	0	0	0	0	0	0	0	1	0	0	0	0	0	0	0	0	0	0	0
MIR548V	0	0	1	0	0	0	0	2	0	0	0	0	0	0	0	0	1	0	0	0	0	0	0	0	0	0	0	2	4	0	0	0	0	2	0	2	1	0	0	2	0	0	1	2	0	0	2	0	0
MIR4316	0	0	0	0	0	0	0	0	0	0	0	0	0	0	0	0	0	0	0	0	0	0	0	0	0	0	0	0	0	0	0	0	0	0	0	0	0	0	0	0	0	0	0	0	1	0	0	0	0
MIR4259	0	0	0	0	0	0	0	0	0	0	0	0	0	0	0	0	0	0	0	0	0	0	0	0	0	0	0	0	0	0	0	0	0	0	0	0	0	0	0	0	0	0	0	0	0	0	0	0	0
MIR3182	0	0	0	0	0	0	0	0	0	0	0	0	0	0	0	0	0	0	0	0	0	0	0	0	0	0	0	0	0	1	0	1	0	0	0	0	0	0	0	0	0	0	0	0	0	0	0	0	0
MIR3187	0	0	0	0	0	0	0	0	0	0	0	0	0	0	0	0	0	0	0	0	0	0	0	0	0	0	0	0	0	0	0	0	0	0	0	0	0	0	1	0	0	0	0	0	0	0	0	0	0
MIR4301	0	0	0	0	0	0	0	0	0	0	0	0	0	0	0	0	0	0	0	0	0	0	0	0	0	0	0	0	0	0	0	0	0	0	0	0	0	0	0	0	0	0	0	0	0	0	0	0	0
MIR3123	0	0	0	0	0	0	0	0	0	0	0	0	0	0	0	0	0	0	0	0	0	0	0	0	0	0	0	0	0	0	0	0	0	0	0	0	0	0	0	0	0	0	0	0	0	0	0	0	0
MIR4318	0	0	0	0	0	0	0	0	0	0	0	0	0	0	0	0	0	0	0	0	0	0	0	0	0	0	0	0	0	0	0	0	0	0	0	0	0	0	0	0	0	0	0	0	0	0	0	0	0
MIR4285	0	0	0	0	0	0	0	0	0	0	0	0	0	0	0	0	0	0	0	0	0	0	0	0	0	0	0	0	0	0	0	0	0	0	0	0	0	0	1	0	0	0	0	0	0	0	0	0	0
MIR3136	0	0	0	0	0	1	0	2	0	0	1	0	0	0	0	0	2	0	1	0	0	0	0	0	0	0	0	0	0	0	1	1	1	0	0	0	0	0	0	0	3	0	0	0	1	1	2	0	0
MIR4292	3	0	0	4	0	1	4	5	2	0	2	0	0	2	1	2	3	1	6	3	3	1	0	3	2	3	7	1	3	1	3	5	6	6	2	4	3	1	1	3	3	1	0	5	1	4	0	1	0
MIR4306	0	0	0	0	0	0	0	1	0	0	0	0	0	0	0	0	0	0	2	0	0	0	0	0	0	0	0	0	1	0	0	0	0	0	0	0	0	0	0	0	0	0	0	0	0	0	0	0	0
MIR548S	0	0	0	0	0	0	0	0	0	0	0	0	0	0	0	0	0	0	0	0	0	0	0	0	0	0	0	0	0	0	0	0	0	0	0	0	0	0	0	0	0	0	0	0	0	0	0	0	0
MIR4265	0	0	0	0	0	0	0	0	0	0	0	0	0	0	0	0	0	0	0	0	0	0	0	0	0	0	0	0	0	0	0	0	0	0	1	0	0	0	0	0	0	0	0	0	0	0	0	0	0
MIR544B	0	0	0	0	0	0	0	0	0	0	0	0	0	0	0	0	0	0	0	0	0	0	0	0	0	0	0	1	1	0	0	0	0	0	0	2	0	1	1	0	0	0	0	0	0	0	0	0	0
MIR4320	0	0	0	0	0	0	0	0	0	0	0	0	0	0	0	0	0	0	0	0	0	0	0	0	0	0	0	0	1	0	0	0	0	0	0	0	0	0	0	0	0	0	0	0	0	0	1	0	0
MIR3115	0	0	0	0	0	0	0	1	0	0	0	0	0	0	0	0	0	0	0	0	0	0	0	0	0	0	0	0	0	0	0	0	0	0	0	0	0	0	0	0	0	0	0	0	0	0	0	0	0
MIR378C	0	0	0	0	0	0	0	0	0	0	0	0	0	0	0	0	0	0	0	0	0	0	0	0	0	0	0	0	0	0	0	0	0	0	0	0	0	0	0	0	0	0	0	0	0	0	0	0	0
MIR4270	0	0	0	0	0	0	0	0	0	0	0	0	0	0	0	0	0	0	1	0	0	0	0	0	0	0	0	0	0	0	0	0	0	0	0	0	0	0	0	0	0	0	0	0	0	0	0	0	0
MIR3152	0	0	0	0	0	0	0	0	0	0	0	0	0	0	0	0	0	0	0	0	0	0	0	0	0	0	0	0	0	0	0	0	0	0	0	0	0	0	0	0	0	0	0	0	0	0	0	0	0
MIR3180-1	0	0	0	0	0	0	0	0	0	0	0	0	0	0	0	0	0	0	0	0	0	0	0	0	0	0	0	0	0	0	0	0	0	0	0	0	0	0	0	0	0	0	0	0	0	0	0	0	0
MIR3117	0	0	0	1	1	0	0	0	0	0	0	0	0	1	1	0	0	0	0	0	0	0	0	0	0	0	0	0	0	0	0	0	0	0	0	0	0	0	0	0	0	0	3	0	1	0	0	0	0
MIR1244-3	51	23	7	164	164	464	1051	732	33	41	448	380	45	67	75	42	286	65	703	218	146	376	347	132	334	258	258	261	243	100	244	283	281	340	307	306	459	368	260	296	342	86	234	182	219	249	347	303	379
MIR4297	0	0	0	1	0	0	0	1	0	0	0	0	0	0	0	0	2	0	2	0	0	0	1	0	0	0	0	1	2	1	1	0	1	1	0	0	1	0	0	0	0	1	1	0	1	2	1	0	0
MIR4279	1	0	0	2	1	0	2	1	0	0	0	1	0	1	0	1	1	0	3	0	1	0	1	1	0	2	1	0	1	1	2	1	2	0	1	1	2	1	2	2	2	2	1	1	1	1	1	0	0
MIR3192	0	0	0	1	0	0	4	2	0	1	0	0	0	0	0	0	1	0	3	1	1	0	0	0	0	0	1	1	3	0	0	0	3	1	0	0	0	0	0	0	1	0	0	1	1	0	1	1	0
MIR3148	0	0	0	0	0	0	0	0	0	0	0	0	0	0	0	0	0	0	0	0	0	0	0	0	0	0	0	0	0	0	0	0	0	0	0	0	0	0	0	0	0	0	0	0	0	0	0	0	0
MIR3202-2	0	0	0	1	1	0	0	1	0	0	0	0	0	1	0	0	0	0	0	0	0	0	0	0	0	0	0	0	0	0	0	0	0	1	0	0	0	1	0	0	0	0	0	0	0	1	0	0	0
MIR3168	0	0	0	0	0	0	0	0	0	0	0	0	0	0	0	0	0	0	0	0	0	0	0	0	0	0	0	0	0	0	0	0	2	0	0	1	0	0	0	0	0	0	0	0	0	0	0	0	0
MIR3124	4	1	0	0	4	0	2	2	1	0	0	0	0	1	0	0	1	0	0	0	0	0	1	0	5	0	3	0	4	1	1	3	0	2	3	1	5	1	3	1	1	5	1	0	2	1	1	1	1
MIR3162	0	0	0	0	0	0	0	0	0	0	0	0	0	0	0	0	0	0	0	0	0	0	0	0	0	0	0	0	0	0	0	0	0	0	0	0	0	0	0	0	0	0	0	0	0	0	0	0	0
MIR3170	0	0	0	0	0	0	1	1	0	0	0	0	0	0	0	0	0	0	0	0	0	0	0	0	0	0	0	0	0	0	0	0	0	0	0	0	0	0	0	0	0	0	0	0	0	0	0	0	0
MIR3120	6	0	2	9	4	1	6	22	0	2	0	1	0	3	7	6	6	2	5	2	5	0	4	2	5	10	10	4	7	2	6	5	8	4	5	5	5	3	5	7	13	5	7	6	11	8	8	6	2
MIR4325	0	0	0	0	0	0	0	0	0	0	0	0	0	0	0	0	0	0	0	0	0	0	0	0	0	0	0	0	0	0	0	0	0	0	0	0	0	0	0	0	0	0	0	0	0	0	0	0	0
MIR548U	0	0	0	0	0	0	0	0	0	0	0	0	0	0	0	0	0	0	0	0	0	0	0	0	0	0	0	0	0	0	0	0	0	0	0	0	0	0	0	0	0	0	0	0	0	0	0	0	0
MIR1244-2	405	164	34	946	872	1824	5382	3711	184	236	1926	1402	246	365	442	311	1461	427	3412	1281	769	1477	1828	776	1942	1623	1431	1338	1409	495	1235	1382	1537	1763	1641	1752	2300	1841	1444	1431	1814	566	1225	1161	1099	1272	1744	1668	1467
MIR3179-2	1	0	0	1	0	0	1	1	0	0	1	1	1	1	1	0	1	0	0	2	0	0	0	1	1	0	0	0	1	1	1	1	1	1	1	1	0	0	1	1	0	1	1	1	1	1	2	0	0
MIR4280	0	0	0	0	0	0	0	0	0	0	0	0	0	0	0	0	0	0	0	0	0	0	0	0	0	0	0	0	0	0	0	0	0	0	0	0	0	0	0	0	0	0	0	0	0	0	0	0	0
MIR4264	0	0	0	0	0	0	0	0	0	0	0	0	0	0	0	0	0	0	0	0	0	0	0	0	0	0	0	0	0	0	0	0	0	0	0	0	0	0	0	0	0	0	0	0	0	0	0	0	0
MIR3194	0	0	0	0	0	0	0	0	0	0	0	0	0	0	0	0	0	0	0	0	0	0	0	0	0	0	0	0	0	0	0	0	0	0	0	1	0	0	0	0	1	0	0	0	1	0	1	0	0
MIR4327	0	0	0	0	0	0	0	0	0	0	0	0	0	0	0	0	0	0	0	0	0	0	0	0	0	0	0	0	0	0	0	0	0	0	0	0	0	0	0	0	0	0	0	0	0	0	0	0	0
MIR3157	0	0	0	0	0	0	0	1	0	0	0	0	0	0	0	0	0	0	0	0	0	0	0	0	0	0	0	0	0	1	0	0	0	0	0	1	0	0	0	0	0	0	0	0	0	0	0	0	0
MIR3154	0	0	0	0	0	0	0	0	0	0	0	0	0	0	0	0	0	0	0	0	0	0	0	0	0	0	0	0	0	0	0	0	0	1	0	0	0	0	0	0	0	0	0	0	0	0	0	0	0
MIR4260	62	19	60	82	89	13	79	85	18	21	17	9	15	16	37	42	46	47	68	54	64	14	40	29	52	47	65	39	45	55	52	39	45	50	67	42	56	34	65	40	48	43	63	93	57	59	63	44	8
MIR4294	0	0	0	0	0	0	0	0	0	0	0	0	0	0	0	0	1	0	0	0	5	0	0	0	0	0	1	1	0	0	0	0	0	0	0	0	0	0	0	0	0	0	0	0	0	0	0	0	0
MIR3140	0	0	0	0	0	0	0	0	0	0	0	0	0	0	0	0	0	0	0	1	0	0	0	0	0	0	0	0	1	0	0	0	1	0	0	1	0	0	0	0	0	0	0	0	0	0	0	0	0
MIR4302	0	0	0	0	0	0	0	0	0	0	0	0	0	0	0	0	0	0	0	0	0	0	0	0	0	0	0	0	0	0	0	0	0	0	0	0	0	0	0	0	0	0	0	0	0	0	0	0	0
MIR4255	0	0	0	0	0	0	0	0	0	0	0	0	0	0	0	0	0	0	0	0	0	0	0	0	0	0	0	0	0	0	0	0	0	0	0	0	0	0	0	0	0	0	0	0	0	0	0	0	0
MIR3190	1	0	0	1	0	0	1	2	0	0	0	0	1	0	1	1	1	1	1	1	1	0	1	1	0	1	1	2	2	1	1	1	1	1	0	1	0	1	1	1	1	0	1	1	2	1	2	1	0
MIR3158-1	0	0	0	0	0	0	0	1	0	0	0	0	0	0	0	0	0	0	1	0	0	0	0	0	1	0	0	0	0	0	0	0	0	0	0	0	0	0	0	0	0	0	0	1	0	0	0	0	0
MIR3135A	0	0	0	0	0	0	0	0	0	0	0	0	0	0	0	0	0	0	1	0	0	0	0	0	0	0	0	0	0	0	0	0	0	0	0	0	0	1	0	0	0	0	0	0	0	0	1	0	0
MIR3116-1	0	0	0	0	0	0	0	0	0	0	0	0	0	0	0	0	0	0	0	0	0	0	0	0	0	0	0	0	0	0	0	0	0	0	0	0	0	0	0	0	0	0	0	0	0	0	0	0	0
MIR4288	0	0	0	0	0	0	0	0	0	0	0	0	0	0	0	0	0	0	1	0	0	0	0	0	0	0	0	0	0	0	0	0	0	1	0	0	0	0	0	0	0	0	0	0	0	0	0	0	0
MIR3193	0	0	0	0	0	0	0	0	0	0	0	0	0	0	0	0	0	0	0	0	0	0	0	0	0	0	1	0	0	0	0	0	0	0	0	0	0	0	0	0	0	0	0	0	0	0	0	0	0
MIR4311	0	0	0	0	0	1	0	0	0	0	0	0	0	0	0	0	0	0	0	0	0	0	0	0	0	0	1	0	0	0	1	1	0	0	0	0	0	0	0	0	0	0	0	0	0	0	0	0	0
MIR3156-2	0	0	0	0	0	0	0	0	0	0	0	0	0	0	0	0	0	0	0	0	0	0	0	0	0	0	0	0	0	0	0	0	0	0	0	0	0	0	0	0	0	0	0	0	0	0	0	0	0
MIR3129	0	0	0	0	0	0	0	0	0	0	0	0	0	0	0	0	0	0	0	0	0	0	0	0	0	0	0	0	0	0	0	0	0	0	0	1	0	0	0	0	1	0	0	0	0	0	0	0	0
MIR4295	0	0	0	0	0	0	0	0	0	0	0	0	0	0	0	0	0	0	0	0	0	0	0	0	0	0	0	0	0	0	0	0	0	0	0	0	0	0	0	0	0	0	0	0	0	0	0	0	0
MIR2861	0	0	0	0	0	0	0	0	0	0	0	0	0	0	0	0	0	0	0	0	0	0	0	0	1	0	0	0	0	2	0	0	0	0	0	0	0	0	1	0	0	0	1	0	1	0	0	0	0
MIR500B	0	0	0	0	0	0	0	0	0	0	0	0	0	0	0	0	0	0	0	0	0	0	0	0	0	0	0	0	0	0	0	0	0	0	0	0	0	0	0	0	0	0	0	0	0	0	0	0	0
MIR3200	0	0	0	0	0	0	0	0	0	0	0	0	1	0	0	0	0	0	0	1	0	0	0	0	0	0	0	0	0	0	0	0	0	0	0	0	0	0	0	0	0	0	0	0	1	0	0	0	0
MIR320E	1	0	0	5	2	0	1	5	0	0	0	0	0	0	3	1	2	2	14	1	0	3	3	1	0	7	7	4	1	0	3	0	7	2	2	5	6	6	1	1	4	2	2	0	1	4	1	1	0
MIR4253	3	3	11	12	12	2	10	4	3	1	3	2	1	2	4	3	0	8	16	9	1	3	13	25	6	2	0	0	2	28	1	3	2	0	1	1	1	2	18	1	1	4	9	18	2	2	1	4	2
MIR3065	0	0	0	0	1	0	0	0	1	0	0	0	0	0	0	0	0	1	0	0	0	0	0	0	1	0	0	0	0	0	0	0	0	0	1	0	0	0	0	0	0	0	0	1	0	0	0	0	0
MIR3201	0	0	0	0	0	0	0	0	0	0	0	0	0	0	0	0	0	0	0	0	0	0	0	0	0	0	0	0	0	0	0	0	0	0	0	0	0	0	0	0	0	0	0	0	0	0	0	0	0
MIR4283-1	0	0	0	0	0	0	0	0	0	0	0	0	0	0	0	0	0	0	0	0	0	0	0	0	0	0	0	0	0	0	0	0	0	0	0	0	0	0	0	0	0	0	0	0	0	0	0	0	0
MIR3167	0	0	0	0	0	0	0	0	0	0	0	0	0	0	0	0	0	0	0	0	0	0	0	0	0	0	0	0	0	0	0	0	0	0	0	0	0	0	0	0	0	0	0	0	0	0	0	0	0
MIR1302-11	0	0	0	0	0	0	0	1	0	0	0	0	0	0	0	0	0	0	0	0	0	0	0	0	0	0	0	0	0	0	0	0	0	0	0	0	0	0	0	1	0	0	0	1	0	0	0	0	0
MIR548X	0	0	0	0	0	0	0	0	0	0	0	0	0	0	0	0	0	0	0	0	0	0	0	0	0	0	0	0	0	0	0	0	0	0	0	0	0	0	0	0	0	0	0	0	0	0	0	0	0
MIR3149	0	0	0	0	0	0	0	2	0	0	0	0	1	0	0	0	0	0	2	0	1	0	0	1	1	1	0	0	0	0	2	0	0	0	1	0	1	0	0	0	0	0	0	0	0	3	1	0	0
MIR1972-2	0	0	0	0	0	0	0	1	0	0	0	0	0	0	0	0	0	0	0	0	0	0	0	0	0	0	0	1	0	0	0	0	0	1	0	0	0	0	0	0	0	0	0	0	1	0	0	0	0
MIR548W	0	0	0	0	0	0	0	0	0	0	0	0	0	0	0	0	0	0	0	0	0	0	0	0	0	0	0	0	0	0	0	0	0	0	0	0	0	0	0	0	0	0	0	0	0	0	0	0	0
MIR4303	0	0	0	0	0	0	0	0	0	0	0	0	0	0	0	0	0	0	0	0	0	0	0	0	0	0	0	0	0	0	0	0	0	0	0	0	0	0	0	0	0	0	0	0	0	0	0	0	0
MIR4322	0	0	0	1	0	0	0	0	0	0	0	0	0	0	0	0	0	0	0	0	0	0	0	0	0	0	0	0	0	0	0	0	0	0	0	0	0	0	0	0	0	0	0	0	0	0	0	0	0
MIR3137	0	0	0	0	0	0	1	0	0	0	0	0	0	0	0	0	0	0	0	0	0	0	0	0	0	0	0	0	0	1	0	0	0	0	0	0	0	0	1	0	0	0	0	0	0	0	0	0	0
MIR4291	0	0	0	0	0	0	0	0	0	0	0	0	0	0	0	0	0	0	0	0	0	0	0	0	0	0	0	0	0	0	0	0	0	0	0	0	0	0	0	0	0	0	0	0	0	0	0	0	0
MIR3127	0	1	0	0	0	0	1	0	0	0	0	1	0	0	0	0	0	0	0	0	0	0	0	3	0	0	0	0	1	0	0	0	1	0	0	0	0	0	0	0	0	0	0	0	0	0	0	0	0
MIR4261	0	0	0	0	0	0	0	0	0	0	0	0	0	0	0	0	0	0	0	0	0	0	0	0	0	0	0	0	0	0	0	0	0	1	1	1	0	0	0	0	0	0	1	0	0	0	0	0	0
MIR4330	0	0	0	0	0	0	0	0	0	0	0	0	0	0	0	0	0	0	0	0	0	0	0	0	0	0	0	0	0	0	0	0	0	0	0	0	0	0	0	0	0	0	0	0	0	0	0	0	0
MIR4304	0	0	0	0	0	0	0	0	0	0	0	0	0	0	0	0	0	0	0	0	0	0	0	0	0	0	0	0	0	0	0	0	0	0	0	0	0	0	0	0	0	0	0	0	0	0	0	0	0
MIR4328	0	0	0	0	0	0	0	0	0	0	0	0	0	0	0	0	0	0	0	0	0	0	0	0	0	0	0	0	0	0	0	0	0	0	0	0	0	0	0	0	0	0	0	0	0	0	0	0	0
MIR378B	0	0	0	0	0	0	0	0	0	0	0	0	0	0	0	0	0	0	0	0	0	0	0	0	1	0	0	0	0	0	1	0	0	0	0	0	0	0	0	0	0	0	0	0	0	0	0	0	0
MIR3143	0	0	0	0	0	0	0	0	0	0	0	0	0	0	0	0	0	0	0	0	0	0	0	0	0	0	0	0	0	0	0	0	0	0	0	0	0	0	0	0	0	0	0	0	0	0	0	0	0
MIR3118-4	0	0	0	0	0	0	0	0	0	0	0	0	0	0	0	0	0	0	0	0	0	0	0	0	0	0	0	0	0	0	0	0	0	0	0	0	0	0	0	0	0	0	0	0	0	0	0	0	0
MIR3153	0	0	0	0	0	0	0	0	0	0	0	0	0	0	0	1	0	0	1	0	0	0	0	0	1	0	0	0	0	0	0	1	0	0	0	2	0	0	0	0	0	0	0	1	0	1	0	0	0
MIR4275	0	0	0	0	0	0	0	0	0	0	0	0	0	0	0	0	0	0	0	0	0	0	0	0	0	0	0	0	0	0	0	0	0	0	0	0	0	0	0	0	0	0	0	0	0	0	0	0	0
MIR3142	0	0	0	0	0	0	0	0	0	0	0	0	0	0	0	0	0	0	0	0	0	0	0	0	0	0	0	0	0	0	0	0	0	0	0	0	0	0	0	0	0	0	0	0	0	0	0	0	0
MIR3147	0	0	0	0	0	0	0	0	0	0	0	0	0	0	0	0	0	0	0	0	0	0	0	0	0	0	0	0	0	0	0	0	0	0	0	0	0	0	0	1	0	0	0	0	0	0	0	0	0
MIR4305	0	0	0	0	0	0	0	0	0	0	0	0	0	0	0	0	0	0	0	0	0	0	0	0	0	0	0	1	0	0	0	1	0	0	0	0	0	0	0	0	0	0	0	0	0	0	0	0	0
MIR4272	0	0	0	0	0	0	0	0	0	0	0	0	0	0	0	0	0	0	0	0	0	0	0	0	0	0	0	0	0	0	0	0	0	0	0	0	0	0	0	0	0	0	0	0	0	0	0	0	0
MIR3133	0	0	0	0	0	0	0	0	0	0	0	0	0	0	0	0	0	0	1	0	0	0	0	0	0	1	0	0	0	0	0	0	0	0	0	0	0	0	0	0	0	0	1	0	0	0	0	0	1
MIR3189	0	0	0	0	0	0	0	0	0	0	0	0	0	0	0	0	0	0	0	0	0	0	0	0	0	0	0	0	0	0	0	0	1	1	0	0	0	0	1	1	0	0	0	0	0	0	0	0	0
MIR3186	1	0	0	0	1	0	0	1	0	0	0	0	1	0	0	1	0	1	2	3	0	0	0	0	0	0	0	0	1	1	0	0	0	0	0	2	0	1	0	0	0	0	1	0	0	0	0	2	0
MIR4326	0	0	0	1	0	0	0	0	1	0	0	1	0	0	1	0	2	0	0	0	0	0	0	1	0	0	0	0	0	0	0	0	0	1	0	0	0	0	0	1	0	0	0	0	0	0	0	0	0
MIR3116-2	0	0	0	0	0	0	0	0	0	0	0	0	0	0	0	0	0	0	0	0	0	0	0	0	0	0	0	0	0	0	0	0	0	0	0	0	0	0	0	0	0	0	0	0	0	0	0	0	0
MIR3122	0	0	0	0	0	0	0	0	0	0	0	0	0	0	0	0	0	0	0	0	0	0	0	0	0	0	0	0	0	0	0	0	0	0	0	0	0	0	0	0	0	0	0	0	0	0	0	0	0
MIR4284	0	0	0	1	0	0	0	0	0	0	0	0	0	0	0	0	0	0	0	0	0	0	0	0	0	0	0	0	0	0	0	0	0	0	0	0	0	0	0	1	0	0	0	0	0	0	0	0	0
MIR3118-2	0	0	0	0	0	0	0	0	0	0	0	0	0	0	0	0	0	0	0	0	0	0	0	0	0	0	0	0	0	0	0	0	0	0	0	0	0	0	0	0	0	0	0	0	0	0	0	0	0
MIR3141	0	0	0	0	0	0	0	0	0	0	0	0	0	0	0	0	0	0	0	0	0	0	0	0	0	0	0	0	0	0	0	0	0	0	0	0	0	0	0	0	0	0	0	0	0	0	0	0	0
MIR3144	0	0	0	0	0	0	0	0	0	0	0	0	0	0	0	0	0	0	0	0	0	0	0	0	0	0	0	0	0	0	0	0	0	0	0	0	0	0	0	0	0	0	0	0	0	0	0	0	0
MIR4271	1	1	1	5	4	4	6	5	1	2	2	4	1	0	1	1	3	3	10	4	1	6	3	5	3	0	4	1	3	3	3	2	2	3	4	5	2	3	4	3	4	1	5	2	1	4	1	4	6
MIR3165	1	1	0	3	1	0	0	1	0	0	0	0	0	0	0	0	2	0	0	0	1	0	0	2	0	0	0	0	0	1	1	0	1	1	0	0	0	1	1	0	1	5	1	1	0	1	0	2	0
MIR4309	0	0	0	0	0	0	0	0	0	0	0	0	0	0	0	0	0	0	0	0	0	0	0	0	0	0	0	0	0	0	0	0	0	0	0	0	0	0	0	0	0	0	0	0	0	0	0	0	0
MIR4273	1	0	1	3	2	2	0	6	0	2	1	1	0	0	1	0	4	1	3	1	0	0	3	3	2	3	3	3	3	1	2	0	4	4	6	5	5	4	3	9	5	2	1	2	3	9	6	3	1
MIR3180-2	0	0	0	0	0	0	0	0	0	0	0	0	0	0	0	0	0	0	0	0	0	0	0	0	0	0	0	0	0	0	0	0	0	0	0	0	0	0	0	0	0	0	0	0	0	0	0	0	0
MIR3131	0	0	0	0	0	0	0	0	0	0	0	0	0	0	0	0	0	0	0	0	0	0	1	0	0	0	0	0	0	0	0	0	0	0	0	0	0	0	0	0	0	0	0	0	0	0	0	0	0
MIR4268	0	0	0	0	0	0	0	0	0	0	0	0	0	0	0	0	0	0	0	0	0	0	0	0	0	0	0	0	0	0	0	0	0	0	0	0	0	0	0	0	0	0	0	0	0	0	0	0	0
MIR3179-1	2	0	0	1	0	0	1	1	0	0	1	1	1	1	1	0	1	0	0	2	0	0	0	1	1	0	0	0	1	1	1	1	1	2	1	1	0	2	1	1	0	1	1	1	1	1	2	0	0
MIR4315-2	5	4	4	14	7	5	14	43	2	2	9	4	2	2	4	6	8	3	20	7	8	4	11	20	7	11	13	15	12	6	20	8	16	12	10	11	16	7	28	16	20	9	11	12	10	13	8	21	3
MIR4281	0	0	0	0	0	0	0	0	0	0	0	0	0	0	0	0	0	0	0	0	0	0	0	0	0	0	0	0	0	0	0	0	0	0	0	0	0	0	0	0	0	0	0	0	0	0	0	0	0
MIR4290	0	0	0	0	0	0	0	0	0	0	0	0	0	0	0	0	0	0	0	0	0	0	0	0	0	0	0	0	0	0	0	0	0	0	0	0	0	0	0	0	0	0	0	0	0	0	0	0	0
MIR3150A	0	0	0	0	0	0	0	0	0	0	0	0	0	0	0	0	0	0	0	0	0	0	0	0	0	0	0	0	0	0	0	0	0	0	0	0	0	0	0	0	0	0	0	0	0	0	0	0	0
MIR4263	1	0	0	1	0	1	2	1	0	1	0	0	1	0	0	0	0	2	2	0	0	2	2	0	0	0	2	1	0	0	0	0	1	1	0	0	0	1	2	0	0	0	3	1	0	1	3	5	0
MIR4277	0	0	0	0	0	0	0	0	1	0	0	0	0	0	0	0	0	0	0	0	0	0	1	0	0	0	0	0	0	0	0	0	0	0	0	0	0	0	0	0	0	0	0	0	0	0	0	0	0
MIR3146	0	0	0	0	0	0	0	0	0	0	0	0	0	0	0	0	0	0	0	0	0	0	0	0	0	0	0	0	0	0	0	0	0	1	2	1	0	0	0	0	0	0	0	0	0	0	0	0	0
MIR4251	0	0	0	0	0	0	0	0	0	0	0	0	0	0	0	0	0	0	0	0	0	0	0	0	0	0	0	0	0	0	0	0	0	0	0	0	0	0	0	0	0	0	0	0	0	0	0	0	0
MIR2909	1	0	0	0	1	0	0	0	0	0	0	0	0	0	0	1	0	0	1	0	0	0	0	0	1	0	0	0	0	0	0	0	0	0	0	1	0	0	0	0	0	0	0	0	0	0	0	0	0
MIR4312	0	0	0	0	0	0	0	0	0	0	0	0	0	0	0	0	0	0	1	0	0	0	0	0	0	0	0	0	1	0	0	0	0	1	0	1	0	0	0	0	0	0	0	0	1	0	0	0	0
MIR3181	0	0	0	0	0	0	0	0	0	0	0	0	0	0	0	0	0	0	0	0	0	0	0	0	0	0	0	0	0	0	0	0	0	0	0	0	0	0	0	0	0	0	0	1	0	0	0	0	0
MIR3169	0	0	0	0	0	0	0	0	0	0	0	0	0	0	0	0	0	0	0	0	0	0	0	0	0	0	0	0	0	0	0	0	0	0	0	0	0	0	0	0	0	0	0	0	0	0	0	0	0
MIR3178	0	0	0	2	2	0	0	0	0	0	0	0	0	0	0	0	0	1	0	0	0	0	0	0	0	1	0	1	0	0	0	0	0	0	0	0	0	0	0	0	0	0	0	0	1	0	1	0	0
MIR4252	0	0	0	1	0	0	0	0	0	0	0	0	0	0	0	0	0	0	0	0	0	0	0	2	0	0	0	0	0	1	0	0	1	0	1	1	0	0	0	0	1	0	0	0	0	0	0	0	0
MIR4256	0	0	1	0	0	4	1	2	0	0	0	0	0	0	0	0	1	0	4	0	0	2	1	2	0	2	1	2	3	0	1	1	1	1	3	1	1	0	0	1	0	0	0	0	0	1	1	1	0
MIR1184-3	23	9	26	69	53	15	57	56	8	10	13	12	10	15	30	23	30	26	59	24	33	13	35	37	32	44	32	29	34	37	37	37	35	34	37	34	33	27	37	29	33	31	33	43	37	35	40	32	11
MIR3185	0	0	1	0	0	0	0	0	0	0	0	0	0	0	0	1	0	0	0	0	0	0	0	1	0	0	0	0	0	0	0	4	0	0	0	0	0	0	2	0	0	0	1	2	0	0	1	1	0
MIR4324	1	1	0	0	0	0	0	0	0	0	0	0	0	0	0	0	0	0	3	1	1	0	0	1	0	0	0	2	2	0	1	0	0	1	0	2	0	1	0	1	0	0	0	0	0	0	1	1	1
MIR4323	0	0	0	0	0	0	0	0	0	0	0	0	0	0	0	0	0	0	0	0	0	0	0	0	0	0	1	0	0	0	0	0	0	0	0	0	0	0	0	0	0	0	0	0	0	0	0	0	0
MIR3173	0	0	0	0	0	0	0	0	0	0	0	0	0	0	0	0	0	0	1	0	0	0	0	0	0	0	0	0	1	0	0	0	0	0	0	0	0	0	0	0	0	0	0	0	0	0	0	0	1
MIR4286	1	0	0	0	0	0	2	0	0	0	0	0	0	0	1	0	0	0	0	0	0	0	0	0	0	0	0	0	0	0	0	0	0	0	0	0	1	1	0	0	0	0	0	0	0	0	0	0	1
MIR4314	0	0	1	0	0	0	0	1	0	0	0	0	0	1	0	0	0	0	0	2	0	1	1	1	1	0	0	0	0	0	0	0	0	0	0	0	0	0	0	0	0	0	0	1	0	0	0	0	0
MIR4308	0	0	0	0	0	0	0	0	0	0	0	0	0	0	0	0	0	0	0	0	0	0	0	0	0	1	0	1	0	0	0	0	0	0	0	0	0	0	0	0	0	0	0	0	0	0	0	0	0
MIR1184-2	20	9	26	66	51	13	54	56	7	11	12	11	9	14	29	23	32	25	57	23	34	12	35	38	32	40	29	30	34	33	34	35	35	34	37	34	30	25	34	27	31	31	29	42	37	33	33	29	10
MIR3125	0	0	0	1	0	0	1	0	0	1	0	0	0	0	0	4	0	0	2	1	0	1	0	0	2	1	0	1	0	0	1	1	0	2	2	1	0	0	2	0	0	0	0	0	0	0	0	1	2
MIR3202-1	0	0	0	1	1	0	0	1	0	0	0	0	0	1	0	0	0	0	0	0	0	0	0	0	0	0	0	0	0	0	0	0	0	1	0	0	0	1	0	0	0	0	0	0	0	1	0	0	0
MIR3156-1	0	0	0	0	0	0	0	0	0	0	0	0	0	0	0	0	0	0	0	0	0	0	1	0	0	0	0	0	0	0	0	0	0	0	0	0	0	0	0	0	0	0	0	0	0	0	0	0	0
MIR3155A	0	0	0	0	0	0	0	0	0	0	0	0	0	0	0	1	0	0	2	0	0	0	0	0	0	0	0	0	0	0	0	0	0	0	0	0	0	0	0	0	0	0	0	1	0	0	0	1	0
MIR3134	0	0	0	1	0	0	0	1	0	0	0	0	0	0	0	0	0	0	1	0	0	0	1	0	0	0	1	0	1	0	0	0	0	0	0	0	1	0	1	0	0	0	0	0	0	0	0	0	0
MIR1260B	6	1	1	6	5	0	2	11	1	3	3	3	0	2	1	1	4	0	2	2	8	3	3	2	2	7	6	3	12	6	5	2	5	5	6	3	3	5	4	4	3	9	1	5	6	8	4	1	2
MIR3151	0	0	0	0	0	0	0	0	0	0	0	0	0	0	0	0	0	0	0	0	0	0	2	0	0	0	0	0	0	0	0	0	0	0	0	0	1	0	0	0	1	0	0	0	0	0	0	0	0
MIR3130-1	0	0	0	0	0	0	0	0	0	0	0	0	0	0	0	1	0	0	0	0	0	0	0	0	0	0	0	0	0	0	0	0	0	0	0	0	0	0	0	0	0	0	0	0	0	0	0	0	0
MIR4267	0	0	0	0	0	0	0	0	0	0	0	0	0	0	0	0	0	0	0	0	0	0	0	0	0	0	0	0	0	0	0	0	0	0	0	0	0	0	0	0	0	0	0	0	0	0	0	0	0
MIR3175	0	0	2	0	0	0	0	0	0	0	0	0	0	0	0	0	0	0	0	0	0	0	0	0	0	0	0	0	0	0	0	0	0	0	0	0	0	0	0	0	1	0	0	0	0	0	1	0	0
MIR4262	0	0	0	0	0	0	0	0	0	0	0	0	0	0	0	0	0	0	0	0	0	0	0	0	0	0	0	0	0	0	0	0	0	0	0	0	0	0	0	0	0	0	0	0	0	0	0	0	0
MIR4257	0	0	0	0	1	0	2	1	0	0	4	0	0	0	1	0	1	1	0	0	0	0	2	2	3	0	1	0	0	0	0	1	2	2	1	5	2	0	3	1	2	3	0	0	0	1	2	2	0
MIR3199-2	0	0	0	0	0	0	0	0	0	0	0	0	0	0	0	0	0	0	0	0	0	0	0	0	0	0	0	0	0	0	0	0	0	0	0	0	0	0	0	0	0	0	0	0	0	0	0	0	0
MIR4278	0	0	0	0	0	0	0	0	0	0	0	0	0	0	0	0	0	0	0	0	0	0	0	0	0	0	0	0	0	0	0	0	0	0	0	0	0	0	0	0	0	0	0	0	0	0	0	0	0
MIR3161	0	0	0	0	0	0	0	0	0	0	0	0	0	0	0	0	0	0	1	0	0	1	0	0	0	0	0	0	0	0	0	0	0	0	0	0	0	0	0	0	0	0	0	0	0	0	0	0	0
MIR3145	1	0	0	0	0	4	2	1	0	0	2	0	1	0	0	1	0	0	2	1	0	0	2	0	0	1	0	0	0	0	0	0	1	1	0	1	0	0	1	1	0	0	0	0	0	1	1	2	0
MIR3130-2	0	0	0	0	0	0	0	0	0	0	0	0	0	0	0	1	0	0	0	0	0	0	0	0	0	0	0	0	0	0	0	0	0	0	0	0	0	0	0	0	0	0	0	0	0	0	0	0	0
MIR3184	1	0	0	1	1	0	0	1	0	1	0	0	0	0	0	1	1	0	2	0	2	0	1	1	0	0	1	1	2	1	1	1	0	2	1	1	2	0	2	1	1	3	0	0	1	0	0	1	0
MIR4315-1	5	7	3	12	9	7	19	22	2	2	5	4	2	3	6	11	9	4	16	10	12	4	14	13	7	14	13	19	15	9	11	11	18	18	13	11	14	11	15	22	16	14	18	14	17	18	8	13	4
MIR4282	0	0	0	0	0	0	0	0	0	0	0	0	0	0	0	0	0	0	0	0	0	0	0	0	0	0	0	0	0	0	0	0	0	0	0	0	0	0	0	0	0	0	0	0	0	0	0	0	0
MIR3179-3	2	0	0	1	0	0	1	1	0	0	1	1	1	1	1	0	1	0	0	2	0	0	0	1	1	0	0	0	1	1	1	1	1	1	1	1	0	0	1	1	0	1	1	1	1	1	1	0	0
MIR3118-1	0	0	0	0	0	0	0	0	0	0	0	0	0	0	0	0	0	0	0	0	0	0	0	0	0	0	0	0	0	0	0	0	0	0	0	0	0	0	0	0	0	0	0	0	0	0	0	0	0
MIR4329	0	0	0	0	0	0	0	0	0	0	0	0	0	0	0	0	0	0	0	0	0	0	0	0	0	0	0	0	0	0	0	0	0	0	0	0	0	0	0	0	0	0	0	0	0	0	0	0	0
MIR3119-2	0	0	0	0	0	0	0	0	0	0	0	0	0	0	0	0	0	0	0	0	0	0	0	0	0	0	0	0	0	0	0	0	0	0	0	0	0	0	0	0	0	0	0	0	0	0	0	0	0
MIR3138	0	0	0	0	0	0	0	0	1	0	0	0	0	0	0	0	1	0	1	0	0	0	0	0	0	0	0	0	0	0	0	0	0	0	0	0	0	0	0	0	0	0	0	0	0	0	0	0	0
MIR3177	0	0	0	0	0	0	0	0	0	0	0	0	0	0	1	0	2	0	0	0	0	0	1	0	0	0	0	1	0	0	1	1	1	0	0	0	0	0	1	1	0	0	0	0	0	0	0	0	0
MIR4310	0	0	0	0	0	0	0	0	0	0	0	0	0	0	0	0	0	0	0	0	0	0	0	0	0	0	0	0	0	0	0	0	0	0	0	0	0	0	0	0	0	0	0	0	0	0	0	0	0
MIR3196	0	0	0	0	0	0	0	0	0	0	0	0	0	0	0	0	0	0	0	0	0	0	0	0	0	0	0	0	0	0	0	0	0	0	0	0	0	0	0	0	0	0	0	0	0	0	0	0	0
MIR4289	0	0	0	0	0	0	0	0	0	0	0	0	0	0	0	0	0	0	0	0	0	0	0	0	0	0	0	0	0	0	0	0	0	0	0	0	0	0	0	0	0	0	0	0	0	0	0	0	0
MIR3159	0	0	0	0	0	0	0	1	0	0	0	0	0	0	0	0	0	0	0	0	0	0	0	0	0	0	0	0	0	0	0	0	0	0	0	0	0	0	0	0	0	0	0	0	0	0	0	0	0
MIR3139	0	0	0	0	0	0	0	0	0	0	0	0	0	0	0	0	0	1	0	0	0	1	0	0	0	0	0	0	0	0	0	0	0	0	0	0	0	0	0	0	0	0	0	0	0	0	0	0	0
MIR3156-3	0	0	0	0	0	0	0	0	0	0	0	0	0	0	0	0	0	0	0	0	0	0	0	0	0	0	0	0	0	0	0	0	0	0	0	0	0	0	0	0	0	0	0	0	0	0	0	0	0
MIR4307	0	0	0	0	0	0	0	0	0	0	0	0	0	0	0	0	0	0	0	0	0	0	0	0	0	0	0	0	0	0	0	0	0	0	0	0	0	0	0	0	0	0	0	0	0	0	0	0	0
MIR4258	0	0	0	1	0	1	2	1	0	0	1	0	0	0	2	1	2	1	4	1	1	0	0	1	1	1	4	2	1	3	1	3	2	1	0	0	2	1	2	1	2	0	0	4	0	2	0	1	0
MIR4298	0	0	0	0	0	0	0	2	0	0	0	0	0	0	0	0	0	0	0	0	0	0	0	0	0	1	0	0	0	0	0	0	0	0	1	0	1	0	0	1	0	2	0	0	0	1	0	0	0
MIR3197	0	0	0	0	0	0	0	1	0	0	0	0	0	0	0	0	0	0	0	0	0	0	0	0	0	0	0	0	0	2	0	0	0	0	0	0	0	0	0	1	0	1	0	0	0	0	0	0	0
MIR3198-1	0	1	0	4	1	0	0	1	0	0	0	1	1	0	1	0	0	0	2	0	0	1	1	0	0	1	0	0	0	2	2	0	0	2	0	2	0	0	1	1	1	1	1	1	0	0	0	2	0
MIR4299	0	0	0	0	0	0	0	0	0	0	0	0	0	0	0	0	0	0	0	0	0	0	0	0	0	0	0	0	0	0	0	0	0	0	0	0	0	0	0	0	0	0	0	0	0	0	0	0	0
MIR4266	0	0	0	0	0	0	0	0	0	0	0	0	0	0	0	0	0	0	0	0	0	0	0	0	0	0	0	0	0	0	0	0	0	0	0	0	0	0	0	0	0	0	0	0	0	0	0	0	0
MIR4254	0	0	0	0	0	0	0	0	0	0	0	0	0	0	0	0	0	0	0	0	0	0	0	0	0	1	0	0	0	0	0	0	0	0	0	0	0	0	0	0	0	0	0	0	0	0	0	0	0
MIR3163	0	0	0	0	0	0	0	0	0	0	0	0	0	0	0	0	0	0	0	0	0	0	0	0	0	0	0	0	0	0	0	0	0	0	0	0	0	0	0	0	0	0	0	0	0	0	0	0	0
MIR3126	0	0	0	0	0	0	0	1	0	0	0	0	0	0	0	0	0	0	0	0	0	0	0	0	0	0	0	0	0	0	0	0	0	0	0	0	0	0	0	0	0	0	0	0	0	0	0	0	0
MIR4321	0	0	0	1	0	0	0	0	0	1	0	0	0	0	1	1	0	1	0	0	0	0	0	0	0	0	1	0	1	0	1	1	0	1	0	0	0	0	0	1	0	0	1	0	0	1	0	0	0
MIR3121	0	0	0	0	0	0	1	0	0	0	0	0	0	0	0	0	0	0	0	0	0	0	0	0	0	0	0	0	0	0	0	0	0	0	0	0	0	0	0	0	0	0	0	0	0	0	0	0	0
MIR3158-2	0	0	0	0	0	0	0	1	0	0	0	0	0	0	0	0	0	0	1	0	0	0	0	0	1	0	0	0	0	0	0	0	0	0	0	0	0	0	0	0	0	0	0	1	0	0	0	0	0
MIR3199-1	0	0	0	0	0	0	0	0	0	0	0	0	0	0	0	0	0	0	0	0	0	0	0	0	0	0	0	0	0	0	0	0	0	0	0	0	0	0	0	0	0	0	0	0	0	0	0	0	0
MIR4313	0	0	0	0	0	0	0	0	0	0	0	0	0	0	0	0	0	0	0	0	0	0	0	0	0	0	0	0	0	0	0	0	0	0	0	0	0	0	0	0	0	0	0	0	0	0	0	0	0
MIR2355	0	0	0	0	0	0	0	1	0	1	0	0	0	0	0	0	0	0	1	0	0	0	0	0	0	0	0	0	0	0	0	0	0	0	0	1	0	0	0	0	0	0	1	0	0	0	1	0	0
MIR3176	0	0	0	1	0	0	1	1	0	0	2	2	0	0	1	1	0	0	1	6	0	1	0	0	2	0	1	0	1	0	0	0	0	0	0	0	0	0	0	1	0	0	1	1	0	3	0	1	0
MIR466	0	0	0	0	0	0	0	0	0	0	0	0	0	0	0	0	0	0	0	0	0	0	0	0	0	0	0	0	0	0	0	0	0	0	0	0	0	0	0	0	0	0	0	0	0	0	0	0	0
MIR3132	0	1	0	1	0	0	0	1	0	0	0	0	1	0	0	0	1	0	0	0	1	0	0	0	0	0	0	0	0	0	1	1	1	1	0	1	0	0	0	0	0	0	0	1	0	0	0	0	1
MIR3166	0	0	0	0	0	0	0	0	0	0	0	0	0	0	0	0	0	0	0	0	0	0	0	0	0	0	0	0	0	0	0	0	0	0	0	0	0	0	0	0	0	0	0	0	0	0	0	0	0
MIR4296	0	0	0	0	0	0	0	0	0	0	0	0	0	0	0	0	0	0	0	0	0	0	0	0	0	0	0	0	0	0	0	0	0	0	0	0	0	0	0	0	0	0	0	1	0	0	0	0	0
MIR4276	0	0	0	0	0	0	0	0	0	0	0	0	0	0	0	0	0	0	0	0	0	0	0	0	0	0	0	0	0	0	0	0	0	0	0	0	0	0	0	0	0	0	0	0	0	0	0	0	0
MIR4269	1	0	0	0	0	0	0	0	0	0	0	0	0	0	0	0	0	0	0	0	3	0	0	0	0	1	0	0	1	0	0	0	1	0	0	1	0	0	1	0	0	2	0	0	1	0	4	0	0
IGLL5	208	19	5	471	7	13	26	27	336	13	17	16	23	355	112	3	616	55	2865	2	1	23	160	18	143	54	790	18	31	439	559	32	30	1772	677	119	4519	748	105	48	63	198	310	214	17	243	127	47	7
TOM1	1407	1180	2308	3218	2896	763	2775	2308	765	629	532	848	660	1119	1613	1741	2017	1825	3494	2095	1771	714	1844	2844	1411	1171	1307	1447	1840	2854	1656	1851	1361	1353	2020	1455	1558	1379	3233	1359	1478	2122	2500	3251	2449	1833	1487	2479	791
KLRF2	5	0	0	13	5	7	13	104	1	4	0	10	0	1	1	2	10	2	8	3	18	0	1	0	0	18	29	40	36	0	29	5	49	97	34	23	27	18	5	66	72	16	3	2	11	36	8	3	0
SH2D3C	249	114	115	725	439	108	186	320	127	114	50	86	98	127	258	285	293	161	479	223	223	78	271	342	223	216	420	260	242	392	299	450	401	206	328	289	195	238	409	247	212	378	296	735	348	417	317	224	67
SH2D3A	219	219	373	612	523	179	784	464	121	90	152	189	181	217	240	236	249	381	925	374	248	175	402	467	390	133	238	188	287	595	248	317	205	344	316	234	318	205	549	231	198	290	463	592	302	233	206	432	121
MAMLD1	126	35	22	236	227	79	161	347	34	52	93	32	24	45	84	98	229	77	196	78	145	50	122	110	100	155	167	284	140	93	130	179	255	181	159	178	135	197	226	160	179	201	137	204	230	254	180	125	56
MICOS10P1	1	0	0	5	6	0	5	11	1	0	5	0	0	0	1	2	4	2	13	1	3	0	6	1	4	10	1	7	3	1	7	9	9	17	7	10	3	5	0	3	7	3	3	5	1	6	6	5	0
MTRNR2L1	7	3	0	14	23	930	41	710	42	2	20	1277	0	1	144	4	20	141	29	152	2	13	19	136	286	161	9	12	4	14	10	14	10	21	18	24	271	45	13	17	24	177	198	11	187	26	13	17	1181
MTRNR2L2	32	4	1	171	254	1016	189	118	7	5	2619	1981	4	6	15	14	60	13	114	35	325	2139	67	28	67	49	66	45	32	241	39	47	52	809	49	73	76	144	106	52	51	24	46	66	45	63	136	59	1685
MTRNR2L3	2	0	0	3	3	2	4	14	0	0	6	3	0	0	0	0	2	1	5	1	0	5	3	0	4	1	2	2	3	1	1	3	1	9	5	6	3	6	3	9	2	4	5	5	0	2	6	2	3
MTRNR2L4	1	0	0	1	1	1	1	1	0	1	0	1	0	0	0	0	1	0	2	0	0	0	0	1	1	1	1	2	0	0	0	0	0	2	1	4	1	1	1	2	2	2	0	0	0	2	2	0	0
MTRNR2L5	0	0	0	0	0	0	0	0	0	0	0	0	0	0	0	0	0	0	0	0	0	0	0	0	0	0	0	1	0	0	0	0	0	0	0	0	0	0	0	0	0	0	0	0	0	0	0	0	0
MTRNR2L6	1	0	0	3	4	1	16	8	0	0	1	5	0	0	3	1	2	0	1	0	0	1	0	0	2	1	2	1	1	3	1	3	1	2	0	1	2	3	2	3	4	1	3	2	3	3	2	4	1
MTRNR2L8	653	131	107	2086	2349	493	2229	2064	253	259	2038	891	144	214	556	409	1078	474	1845	530	2476	1711	1020	949	975	655	841	1204	571	1315	631	708	1062	3836	933	931	777	1387	1342	941	1006	1382	525	1762	734	1183	366	1063	718
MTRNR2L9	11	5	2	159	169	119	41	20	6	4	165	219	4	4	15	7	11	7	22	11	12	123	19	7	15	10	10	10	9	102	7	10	17	11	12	10	12	21	31	13	12	9	17	17	14	20	15	11	164
MTRNR2L10	1	0	0	2	2	3	4	412	75	0	4	4	0	0	199	0	3	138	2	96	0	3	2	114	279	164	1	4	1	2	3	1	2	5	2	0	230	6	3	3	2	157	98	4	113	4	3	0	1
CST8	0	0	0	0	0	0	0	0	0	0	0	0	0	0	0	1	0	0	0	1	0	0	0	0	0	1	0	0	0	0	1	0	0	0	0	0	0	0	0	0	0	0	0	0	1	0	0	0	0
RANBP9	932	623	287	2278	2390	2242	5569	3481	426	326	1531	1810	383	644	1053	1277	1787	908	4848	2210	1458	2125	2615	2685	1940	1690	1907	1766	2137	1962	1602	1854	1796	2208	1916	1966	1990	1994	3700	1984	2116	1238	2334	2658	1892	1903	1562	2412	2012
DNAJB6	1981	2203	3046	4767	3764	4688	11979	5677	1549	1006	3924	5091	1597	1948	3082	3846	3465	3454	8842	6189	2853	5159	6879	5972	6396	2878	3617	2735	3432	4889	3293	3878	3151	3033	3759	3437	3549	4139	8105	3149	3400	3172	6008	6373	3778	3100	3167	6650	3880
LINC00881	0	0	0	2	0	0	1	1	0	0	0	0	0	0	0	0	0	0	2	0	0	0	0	1	0	0	0	3	1	0	0	1	0	1	0	0	1	0	1	0	1	4	1	1	0	0	0	0	1
LINC00276	0	0	0	0	0	0	0	1	0	0	0	0	0	0	0	0	0	0	0	0	0	0	0	0	0	0	0	0	0	0	0	0	0	0	0	0	0	1	1	0	0	0	0	0	0	0	0	0	0
THAP9-AS1	278	41	28	399	167	538	1108	1506	74	127	457	493	102	94	178	180	663	198	1071	263	211	361	367	401	583	682	746	556	646	169	527	434	587	949	667	650	702	727	457	639	632	290	302	483	396	518	520	446	400
BAALC-AS1	2	1	1	4	2	1	1	18	1	4	5	3	0	0	2	2	2	2	15	2	6	1	4	4	4	7	7	11	9	2	4	3	5	8	7	5	3	4	9	4	14	5	5	9	10	6	1	9	6
LINC02992	0	0	0	6	0	1	1	0	2	0	0	1	0	1	0	1	1	0	4	0	0	0	0	0	0	0	1	1	0	1	0	0	1	1	3	0	0	0	2	0	0	0	0	0	0	2	0	0	0
USP2-AS1	3	3	8	8	4	3	7	10	1	1	3	1	2	1	3	1	9	4	6	9	1	0	6	1	10	7	3	4	3	5	4	6	4	2	5	4	1	4	9	8	1	0	8	6	5	7	7	6	2
LINC00987	153	34	41	312	288	155	265	308	34	37	144	166	44	48	136	100	152	524	268	166	104	108	168	191	178	164	161	124	131	186	113	242	169	173	193	149	225	178	251	113	161	141	146	309	501	172	189	176	181
LINC00674	1122	184	198	1485	1274	721	1512	3233	211	397	483	640	166	220	452	537	1582	426	1712	622	1455	699	1125	830	943	1986	1586	2046	1694	712	1441	1171	2608	903	1630	1987	1718	1992	1815	1743	1545	1513	936	1566	1324	1602	1751	883	552
LINC00673	273	315	374	433	494	408	2118	904	145	110	695	376	261	343	622	358	251	231	1015	421	391	330	672	564	570	361	256	163	682	517	288	430	162	413	323	569	393	200	947	249	305	336	892	505	781	278	418	848	346
CCDC180	55	6	4	44	9	19	49	126	9	18	11	18	5	12	22	25	64	18	52	26	20	13	26	24	29	61	88	54	70	23	57	40	97	70	86	68	61	82	27	72	70	55	28	25	44	83	45	24	22
SUGT1P4-STRA6LP	19	3	4	18	4	7	23	49	4	3	9	8	3	3	5	8	15	1	33	4	4	1	16	13	16	23	38	26	22	18	21	18	28	14	26	31	33	35	17	36	31	8	25	13	17	33	18	10	4
LINC03027	63	16	8	84	80	20	50	131	11	24	13	11	6	26	32	32	87	28	68	35	60	16	41	32	54	109	72	68	67	37	55	64	79	71	88	70	62	63	97	84	65	79	54	71	105	77	86	49	24
CDH7	2	0	0	0	1	5	2	2	1	2	1	1	0	0	1	0	26	0	0	0	7	0	7	0	2	9	2	24	5	0	17	5	3	13	10	25	3	22	7	2	3	9	2	0	7	3	13	1	0
SLC17A4	0	0	0	0	0	0	0	0	0	0	0	0	0	0	0	0	0	0	0	0	0	0	0	0	0	0	0	0	0	0	0	0	0	0	0	0	0	0	0	0	0	0	0	0	0	0	0	0	0
SRSF3P2	0	0	0	0	0	0	0	0	0	0	0	0	0	0	0	0	0	0	0	0	0	0	0	0	0	0	0	0	0	0	0	0	0	0	0	0	0	0	0	0	0	0	0	0	0	0	0	0	0
MIR3659	0	0	0	0	0	0	1	4	0	0	0	0	0	0	0	0	1	0	0	0	0	0	1	0	0	3	0	3	0	0	2	0	0	2	4	10	4	0	0	0	2	0	0	1	1	1	2	0	0
MIR3685	0	0	0	0	1	0	4	5	1	0	0	0	0	0	0	0	3	0	1	0	0	4	3	0	0	0	6	1	0	0	2	0	1	2	0	2	1	2	1	2	3	0	1	2	2	0	1	3	0
MIR3919	0	0	0	0	0	0	0	0	0	0	0	0	0	0	0	0	0	0	0	0	0	0	0	0	0	0	0	0	0	0	0	0	0	0	0	0	0	0	0	0	0	0	0	0	0	0	0	0	0
MIR3654	1125	490	419	2081	1798	673	3466	4404	444	426	650	1056	505	776	776	928	2844	836	3700	1221	2062	738	1476	1828	1431	1181	1647	2087	1443	1147	1728	1413	1509	1846	2428	2010	2036	1974	2157	1832	1834	2234	1534	2511	1816	1982	1724	1739	729
MIR374C	0	0	0	1	0	0	2	1	0	0	0	0	0	0	0	0	2	0	3	0	0	1	1	1	1	3	2	5	0	0	0	0	1	3	1	1	1	1	1	2	2	1	1	2	0	1	1	1	0
MIR3917	18	15	4	35	30	2	72	42	9	3	3	4	6	8	16	16	32	18	71	14	27	4	23	26	18	13	14	20	14	24	20	38	13	17	20	15	18	27	38	17	23	16	36	47	34	28	33	27	4
MIR23C	1	0	0	0	0	0	0	0	0	0	0	0	0	0	0	0	2	0	0	0	0	0	0	0	0	0	0	0	0	0	2	0	0	0	0	0	0	0	0	0	0	0	0	1	0	1	0	0	0
MIR3620	1	1	1	1	1	0	1	2	1	1	0	0	0	0	0	1	1	1	1	1	0	0	0	0	1	0	2	1	1	1	0	1	1	1	0	0	1	1	1	1	1	3	1	2	0	1	0	0	0
MIR3621	0	0	0	0	0	0	0	0	1	0	0	0	0	0	1	0	0	0	0	0	0	0	0	0	1	0	0	0	0	1	0	0	0	0	0	0	0	1	0	0	0	0	0	1	0	1	0	0	1
MIR3677	0	0	0	0	1	0	0	2	0	1	0	0	0	0	0	0	0	1	2	0	0	0	0	0	0	0	0	3	0	1	1	1	0	0	1	1	1	2	0	1	0	3	2	0	1	1	0	0	0
MIR3646	0	0	0	0	0	0	0	0	0	0	0	0	0	0	0	0	0	0	0	0	0	0	0	0	0	0	0	0	0	0	0	0	0	0	0	0	0	0	0	0	0	0	0	0	0	0	0	0	0
MIR3616	0	0	0	0	0	0	0	0	1	0	0	0	0	0	0	0	2	0	0	0	0	0	0	0	0	0	0	0	0	0	0	1	0	0	0	0	0	1	0	0	0	0	0	1	0	1	0	0	0
MIR3649	0	0	0	0	0	0	0	1	0	0	0	0	0	0	0	0	0	0	0	0	0	0	0	0	0	0	0	0	0	0	0	0	0	0	0	0	0	0	0	0	0	0	0	0	0	0	0	0	0
MIR3612	0	0	0	0	0	0	0	0	0	0	0	0	0	0	0	0	0	0	0	0	0	0	0	0	0	0	0	0	0	0	0	0	0	0	0	0	0	0	0	0	0	0	0	0	0	0	0	0	0
MIR3945	0	0	0	0	0	0	0	0	0	0	0	0	0	0	0	0	0	0	0	0	0	0	0	0	0	0	0	0	0	0	0	0	0	0	0	0	0	0	1	0	0	0	0	3	0	1	0	0	0
MIR3609	2	0	0	7	3	0	1	3	2	1	0	0	1	0	3	2	3	1	1	1	0	0	0	0	2	2	4	1	3	1	4	2	4	7	6	5	4	3	1	3	2	0	1	1	1	4	9	1	0
MIR3655	96	39	42	150	151	38	146	161	35	43	55	36	26	15	40	60	85	62	145	99	77	30	116	187	81	95	118	80	134	114	108	110	99	84	129	86	122	86	165	104	77	91	109	155	110	120	98	144	51
MIR3910-1	0	0	0	0	0	0	0	0	0	0	0	0	0	0	0	0	0	0	0	0	0	0	0	0	0	0	0	0	0	0	0	0	0	0	0	0	0	0	0	0	0	0	0	0	0	0	0	0	0
MIR3937	0	0	0	0	0	0	0	0	0	0	0	0	0	0	0	0	0	0	0	0	0	0	0	0	0	0	0	0	0	0	0	0	0	0	0	0	0	0	0	0	0	0	0	0	0	0	0	0	0
MIR3920	0	0	0	0	0	0	0	0	0	0	0	0	0	0	0	0	0	0	0	0	0	0	0	0	0	0	0	0	0	0	0	0	0	0	0	0	0	1	0	0	0	0	0	0	0	0	0	0	0
MIR3650	3	1	1	3	3	0	2	7	0	2	1	0	0	0	1	0	7	0	1	0	9	0	1	2	1	5	4	4	3	1	6	3	4	3	8	4	5	2	1	4	3	3	1	2	5	5	4	1	2
MIR3660	0	0	0	0	0	0	0	0	0	0	0	0	0	0	0	0	0	0	0	0	0	0	0	0	0	0	0	0	0	0	0	0	0	0	0	0	0	0	0	0	0	0	0	0	0	0	0	0	0
MIR3909	0	1	0	0	0	0	3	0	0	0	0	0	0	0	1	0	0	0	1	0	0	0	0	1	1	0	1	0	0	0	0	0	0	0	0	1	0	0	0	1	1	0	2	0	3	0	0	1	0
MIR3614	15	13	5	32	24	48	94	40	10	8	45	37	11	7	8	20	15	14	97	42	11	66	59	82	31	22	24	26	22	39	27	22	27	33	31	35	34	35	69	30	31	26	55	71	14	21	24	57	42
MIR3619	0	0	0	0	0	0	0	0	0	0	0	0	0	0	0	0	0	0	1	3	0	1	1	0	0	0	0	1	0	1	0	0	1	0	0	0	2	0	0	1	0	0	0	0	0	2	0	0	0
MIR3943	0	0	0	0	0	0	0	0	0	0	0	0	0	0	0	0	0	0	0	0	0	0	0	0	0	0	0	0	0	0	0	0	0	0	0	0	0	0	0	0	0	0	0	0	0	0	0	0	0
MIR550B2	0	0	0	0	0	0	0	0	0	0	0	0	0	0	0	0	0	0	0	0	0	0	0	0	0	0	0	0	0	0	0	0	0	0	0	0	0	0	0	0	0	0	0	0	0	0	0	0	0
MIR3912	0	0	0	0	0	0	0	0	0	0	0	0	0	0	0	0	0	0	0	0	0	0	0	0	0	0	0	0	0	0	0	0	0	0	0	0	0	0	0	0	0	0	0	0	0	0	0	0	0
MIR3658	9	11	6	20	20	75	88	36	6	6	60	49	13	8	11	13	7	12	56	35	9	56	43	37	42	14	16	10	15	18	16	27	15	18	17	18	21	15	55	21	18	10	27	39	15	18	13	28	33
MIR3924	0	0	0	0	0	0	0	0	0	0	0	0	0	0	0	0	0	0	0	0	0	0	0	0	0	0	0	0	0	0	0	0	0	0	0	0	0	0	0	0	0	0	0	0	0	0	0	0	0
MIR3907	0	0	0	0	0	0	0	0	0	0	0	0	0	0	0	0	0	0	0	0	0	0	0	0	0	0	0	0	0	0	0	0	0	0	0	0	0	0	0	0	0	0	0	0	0	0	0	0	0
MIR3914-1	0	0	0	0	0	0	0	0	0	0	0	0	0	0	0	0	0	0	0	0	0	0	0	0	0	0	0	0	0	0	0	0	0	0	0	0	0	0	0	0	0	0	0	0	0	0	0	0	0
MIR3606	1212	129	47	1153	822	170	208	744	82	212	113	119	24	78	212	519	567	90	250	164	480	153	810	413	246	1387	803	445	289	415	376	572	1803	374	238	879	789	870	1431	449	685	904	479	1058	347	253	507	554	85
MIR3926-2	0	0	0	0	0	0	1	1	0	0	0	0	0	0	0	0	0	0	1	0	0	0	0	0	0	0	0	0	0	0	0	0	0	0	0	0	0	0	0	0	0	0	1	0	1	1	1	0	0
MIR3686	0	0	0	0	0	0	0	0	0	0	0	0	0	0	0	0	0	0	0	0	0	0	0	0	0	0	0	0	0	0	0	0	0	0	0	0	0	0	0	0	0	0	0	0	0	0	0	0	0
MIR3678	0	0	0	0	0	0	0	0	0	0	0	0	0	0	0	0	0	0	0	0	0	0	0	0	0	0	0	0	0	0	0	0	0	0	0	0	0	0	0	0	0	0	0	0	0	0	0	0	0
MIR3652	102	60	102	192	267	31	135	138	28	59	54	38	32	31	75	112	106	100	144	154	124	43	109	263	94	78	87	84	118	292	106	104	113	89	101	95	93	80	254	77	67	114	98	270	98	132	112	126	41
MIR3922	0	0	0	0	0	0	0	0	0	0	0	0	0	0	0	0	0	0	0	0	0	0	0	0	0	0	0	0	0	0	0	0	0	0	0	0	0	0	0	0	0	0	0	0	0	0	0	0	0
MIR3664	0	0	0	0	0	0	0	0	0	0	0	0	0	0	0	0	0	0	0	0	0	0	0	0	0	0	0	0	0	0	0	0	0	0	0	0	0	0	0	0	0	0	0	0	0	0	0	0	0
MIR642B	0	0	0	0	0	0	0	0	0	0	0	0	0	0	0	0	0	0	0	0	0	0	0	0	0	0	0	0	0	0	0	0	0	0	0	0	0	0	0	0	0	0	0	0	0	0	0	0	0
MIR3689A	0	0	0	0	0	0	0	0	0	0	0	0	0	0	0	0	0	0	0	0	0	0	0	0	0	0	0	0	0	0	0	0	0	0	0	0	0	0	0	0	0	0	0	0	0	0	0	0	0
MIR3615	5	1	1	12	20	0	5	3	2	3	0	0	2	2	8	6	2	8	8	5	3	0	2	1	4	5	4	2	6	13	2	4	2	3	3	1	1	1	6	3	2	8	6	10	9	4	6	8	0
MIR3916	12	7	1	15	7	3	31	34	1	4	5	9	1	3	8	12	12	4	47	10	9	7	12	10	30	28	26	14	19	13	17	12	27	29	15	29	15	22	10	31	26	18	7	15	14	32	17	12	5
MIR3682	1	0	0	3	2	4	15	13	0	0	5	2	0	0	0	1	8	0	16	5	0	4	6	2	5	3	3	3	2	0	4	3	3	7	1	5	5	8	6	5	3	1	4	5	3	12	4	5	2
MIR3918	4	2	2	14	3	0	5	7	2	3	2	2	3	2	4	1	6	5	10	2	4	2	4	4	4	3	3	4	7	4	9	3	8	1	7	6	7	7	5	2	4	4	6	9	4	7	4	5	1
MIR3180-4	0	0	0	0	0	1	0	0	0	0	0	0	0	0	0	0	0	0	0	0	0	0	0	0	0	0	0	0	0	0	0	0	0	0	0	0	0	0	0	0	0	0	0	0	0	0	0	0	0
MIR3605	26	10	9	39	52	13	35	33	10	9	12	6	7	10	15	26	22	14	34	26	30	17	22	29	25	19	32	32	31	30	24	27	32	32	32	23	25	22	43	26	19	37	25	47	28	38	24	37	9
MIR3671	0	0	0	2	0	1	1	9	0	0	0	0	0	0	0	0	3	0	3	2	0	0	1	0	3	1	4	5	4	2	2	0	4	4	3	4	4	2	2	3	5	0	2	3	2	3	4	4	0
MIR3713	0	0	0	0	0	0	0	0	0	0	0	0	0	0	0	0	0	0	0	0	0	0	0	0	0	0	0	0	0	0	0	0	0	1	0	0	0	0	0	0	0	0	1	0	1	0	0	0	0
MIR548Z	0	0	0	0	1	0	0	0	0	0	0	0	0	0	0	0	0	0	0	0	0	0	0	0	0	0	0	0	1	1	0	0	0	0	0	0	0	0	0	0	0	0	0	0	0	0	1	0	0
MIR3939	0	0	0	2	0	0	0	0	0	0	0	0	0	0	0	0	0	0	1	0	0	0	0	1	0	1	1	2	1	0	0	0	0	1	0	1	0	0	0	0	1	0	0	0	1	2	0	0	0
MIR3622A	0	0	0	1	0	0	0	0	0	0	0	0	0	0	0	0	0	0	0	0	0	0	0	0	0	0	0	0	0	0	0	0	0	0	0	0	0	0	0	0	0	0	0	0	0	0	0	1	0
MIR3921	0	0	0	0	0	0	0	0	0	0	0	0	0	0	0	0	0	0	0	0	0	0	0	0	0	0	0	0	0	0	0	0	0	0	0	0	0	0	0	0	0	0	0	0	0	0	0	0	0
MIR3618	9	3	2	17	9	5	11	23	1	4	7	4	1	0	4	4	7	2	16	11	12	3	15	11	5	4	13	7	12	10	6	7	10	9	10	7	14	6	17	8	9	11	6	12	9	9	7	9	3
MIR3665	0	0	0	1	0	0	0	0	0	0	0	0	0	0	1	0	0	1	1	1	1	0	0	0	0	1	1	1	1	0	0	0	1	0	1	0	0	1	0	1	1	0	0	1	1	1	1	1	0
MIR3648-1	0	0	0	1	1	0	0	0	0	0	0	0	0	0	0	0	0	0	0	0	0	0	0	0	0	0	0	0	0	1	0	0	0	0	0	0	0	0	0	0	0	0	0	1	0	0	0	0	0
MIR548AA1	0	0	0	0	0	2	4	1	0	0	0	0	0	0	0	0	0	0	1	0	1	0	0	0	1	0	1	0	0	0	0	1	1	2	0	0	0	0	2	0	1	0	0	1	1	0	1	1	0
MIR3929	0	0	0	0	2	0	0	0	0	0	0	0	0	0	0	0	0	0	0	0	0	0	0	0	0	0	1	0	1	0	0	0	0	0	0	0	0	0	0	0	0	0	0	0	0	0	0	0	0
MIR3936	5	0	0	2	1	4	4	9	1	1	0	0	0	1	2	0	5	4	4	3	2	0	2	1	3	6	9	7	10	6	6	2	5	9	11	10	9	5	1	11	8	0	2	2	10	4	2	2	0
MIR3941	0	0	0	0	0	1	1	0	0	0	1	0	0	0	0	0	0	0	0	0	0	0	1	0	1	0	1	0	0	0	0	0	1	0	0	0	1	0	0	2	1	0	1	0	4	1	2	0	0
MIR3684	0	0	0	0	0	0	0	0	0	0	0	0	0	0	0	0	0	0	0	0	0	0	0	0	0	0	0	0	0	0	0	0	0	0	0	0	0	0	0	0	0	0	0	0	0	0	0	0	0
MIR3913-2	0	0	0	0	0	0	0	0	0	0	0	0	0	0	0	0	0	0	0	0	0	0	0	0	0	0	0	0	0	0	0	0	0	0	0	0	0	0	0	0	0	0	0	0	0	0	0	0	0
MIR3672	0	0	0	0	0	0	0	0	0	0	0	0	0	0	0	0	0	0	0	0	0	0	0	0	0	0	0	0	0	0	0	0	0	0	0	0	0	0	0	0	0	0	0	0	0	0	0	0	0
MIR3926-1	0	0	0	0	0	0	1	2	0	0	0	0	0	0	0	0	0	0	1	0	0	0	0	0	0	0	0	0	0	0	0	0	0	0	0	0	0	0	0	0	0	0	1	0	1	1	1	0	0
MIR3622B	0	0	0	1	0	0	0	0	0	0	0	0	0	0	0	0	0	0	0	0	0	0	0	0	0	0	0	0	0	0	0	0	0	0	0	0	0	0	0	0	0	0	0	0	0	0	0	1	0
MIR3911	9	3	3	16	10	8	17	21	4	6	13	1	4	4	9	6	9	10	19	8	10	10	17	12	21	13	21	18	12	10	19	11	17	15	10	16	15	15	16	16	19	11	11	19	26	20	18	14	4
MIR3934	1	2	0	4	2	3	6	13	1	0	0	0	3	1	2	1	4	2	9	1	0	1	3	2	1	2	3	5	1	4	2	2	8	4	5	5	7	3	2	5	3	2	3	5	1	3	8	0	0
MIR3938	0	0	0	0	0	0	0	0	0	0	0	0	0	0	0	0	0	0	0	0	0	0	0	0	0	0	0	0	0	0	0	0	0	0	0	0	0	0	0	0	0	0	0	0	0	0	0	0	0
MIR3675	0	0	0	0	0	0	0	0	0	0	0	0	0	0	0	0	0	0	0	0	0	0	0	0	0	0	0	0	0	0	0	0	0	0	0	0	0	0	0	0	0	0	0	0	0	0	0	0	0
MIR3923	0	0	0	0	0	0	0	0	0	0	0	0	0	0	0	0	0	0	0	0	0	0	0	0	0	0	0	0	0	0	0	0	0	0	0	0	0	0	0	0	0	0	0	0	0	0	0	0	0
MIR3679	0	0	0	0	0	0	0	0	0	0	0	0	0	0	0	0	0	0	0	0	0	0	0	0	0	0	0	0	0	0	0	0	0	0	0	0	0	0	0	0	0	0	0	0	0	0	1	0	0
MIR3668	0	0	0	0	0	0	0	0	0	0	0	0	0	0	0	0	0	0	0	0	0	0	0	0	0	0	0	0	0	0	0	0	0	0	0	0	0	0	0	0	0	0	0	0	0	0	0	0	0
MIR3662	0	0	0	1	0	0	3	2	0	0	0	0	0	0	0	0	0	0	2	0	0	0	1	0	1	1	1	1	3	0	2	0	0	0	0	2	1	2	0	0	2	0	0	0	0	0	2	0	0
MIR3688-1	0	0	0	0	0	0	0	0	0	0	0	0	0	0	0	0	0	0	0	0	0	0	0	0	0	0	0	0	0	0	0	0	0	0	0	0	0	0	0	0	0	0	0	0	0	0	0	0	0
MIR3667	0	0	0	0	0	0	0	0	0	0	0	0	0	0	0	0	0	0	0	0	0	0	0	0	0	0	0	0	0	0	0	0	0	0	0	0	0	0	0	0	0	0	0	0	0	0	0	0	0
MIR550B1	0	0	0	0	0	0	0	0	0	0	0	0	0	0	0	0	0	0	0	1	0	0	0	0	0	0	0	0	0	0	0	0	0	1	0	0	0	0	0	0	0	1	0	0	0	0	1	0	0
MIR3681	0	0	0	0	0	0	0	0	0	0	0	0	0	0	0	0	0	0	0	0	0	0	0	0	0	0	0	0	0	0	0	0	0	0	0	0	0	0	0	0	0	0	0	0	0	0	0	0	0
MIR3925	0	0	0	0	0	0	0	0	0	0	0	0	0	0	0	0	0	0	0	0	0	0	0	0	0	0	0	0	0	0	0	0	0	0	0	0	0	0	0	0	0	0	0	0	0	0	0	0	0
MIR3683	0	0	0	0	0	0	0	0	0	0	0	0	0	0	0	0	0	0	0	0	0	0	0	0	0	0	0	0	0	0	0	0	0	0	0	0	0	0	0	0	0	0	0	0	0	0	0	0	0
MIR676	0	0	0	0	0	0	0	0	0	0	0	0	0	0	0	0	0	0	0	0	0	0	0	0	0	0	0	0	0	0	0	0	0	0	0	0	2	0	0	0	0	0	0	0	0	0	0	0	0
MIR3940	13	8	6	45	53	13	55	49	7	4	15	15	11	6	13	18	21	20	65	28	39	19	31	47	25	22	14	40	21	41	25	25	26	21	30	26	24	21	58	15	27	43	33	66	27	20	24	29	20
MIR3657	0	0	0	0	1	0	1	1	0	0	0	0	0	0	1	0	0	0	0	1	1	1	0	0	2	1	0	0	2	0	0	0	2	0	0	2	0	0	0	3	0	0	0	0	0	1	0	0	0
MIR3611	0	0	0	0	0	0	0	0	0	0	0	0	0	0	0	0	0	0	0	0	0	0	0	0	0	0	0	0	0	0	0	0	0	0	0	0	0	0	1	0	0	0	0	0	0	0	0	0	0
MIR3935	0	0	0	0	0	0	0	0	0	0	0	0	0	0	0	0	0	0	0	0	0	0	0	0	0	0	0	0	0	0	0	0	0	0	0	0	0	0	0	0	0	0	0	0	0	0	0	0	0
MIR3663	0	0	0	0	0	0	0	0	0	0	0	0	0	0	0	0	0	0	0	0	0	0	0	0	0	0	0	0	0	0	0	0	0	0	0	0	0	0	0	0	0	0	0	0	0	0	0	0	0
MIR3690	0	0	0	0	0	0	0	0	0	0	0	0	0	0	0	0	0	0	0	0	0	0	0	0	0	0	0	0	2	1	0	0	0	0	0	0	1	0	0	2	0	0	0	2	0	0	0	0	0
MIR548AA2	0	0	0	0	0	0	0	1	0	0	0	0	1	0	0	0	0	1	1	0	0	0	0	0	1	0	0	0	0	0	0	0	0	0	0	0	0	0	0	0	0	1	0	1	0	0	0	0	0
MIR3666	0	0	0	0	0	0	0	0	0	0	0	0	0	0	0	0	0	0	0	0	0	0	0	0	0	0	0	0	0	0	0	0	0	0	0	0	0	0	0	0	0	0	0	0	0	0	0	0	0
MIR3617	0	0	0	0	0	0	0	1	0	0	0	0	0	0	0	0	0	0	0	0	0	0	0	0	0	0	0	0	2	0	0	0	0	0	0	1	0	0	0	0	0	0	0	0	0	0	0	0	0
MIR3927	0	0	0	0	0	0	0	0	0	1	0	1	0	0	0	0	0	0	0	0	0	0	0	0	0	0	0	0	0	0	0	0	0	0	1	0	0	0	0	0	0	0	0	0	0	1	0	0	0
MIR3692	0	0	0	0	0	0	0	0	0	0	0	0	0	0	0	0	0	0	0	0	0	0	0	0	0	0	0	0	0	0	0	0	0	0	0	0	0	0	0	0	0	0	0	0	0	0	0	0	0
MIR3691	0	0	0	0	0	0	1	0	0	0	0	0	0	0	0	0	0	0	0	0	0	0	0	0	0	0	0	0	0	2	0	0	0	0	0	0	0	0	0	0	0	0	0	0	0	0	0	0	0
MIR3928	0	0	0	0	0	0	0	0	0	0	0	0	0	0	0	0	0	0	0	0	0	0	0	0	0	0	0	0	0	0	0	0	1	0	1	0	0	0	0	0	0	0	0	0	0	0	0	0	0
MIR3910-2	0	0	0	0	0	0	0	0	0	0	0	0	0	0	0	0	0	0	0	0	0	0	0	0	0	0	0	0	0	0	0	0	0	0	0	0	0	0	0	0	0	0	0	0	0	0	0	0	0
MIR3913-1	0	0	0	0	0	0	0	0	0	0	0	0	0	0	0	0	0	0	0	0	0	0	0	0	0	0	0	0	0	0	0	0	0	0	0	0	0	0	0	0	0	0	0	0	0	0	0	0	0
MIR3942	1	0	0	1	0	0	1	1	0	0	1	1	0	0	0	0	1	0	2	1	2	1	0	0	1	1	1	2	0	0	1	1	0	2	0	0	0	0	1	1	3	0	0	0	0	0	1	0	1
MIR3661	118	105	76	221	280	81	512	276	70	50	122	87	60	73	179	177	209	148	428	327	187	110	368	388	252	170	188	161	222	275	216	223	175	180	190	184	174	215	434	157	189	168	283	341	187	197	203	346	81
MIR3689B	0	0	0	0	0	0	0	0	0	0	0	0	0	0	0	0	0	0	0	0	0	0	0	0	0	0	0	0	0	0	0	0	0	0	0	0	0	0	0	0	0	0	0	0	0	0	0	0	0
MIR3150B	0	0	0	0	0	0	0	0	0	0	0	0	0	0	0	0	0	0	0	0	0	0	0	0	0	0	0	0	0	0	0	0	0	0	0	0	0	0	0	0	0	0	0	0	0	0	0	0	0
MIR3613	1	0	0	0	1	0	0	0	0	0	0	0	0	0	0	0	0	1	0	0	0	0	1	0	0	0	0	0	0	0	1	0	0	0	0	0	0	1	0	0	1	2	0	1	1	0	0	1	0
MIR3908	0	0	0	0	0	0	0	0	0	0	0	0	0	0	0	0	0	0	0	0	0	0	0	0	0	0	0	0	0	0	0	0	0	0	0	0	0	0	0	0	0	0	0	0	0	0	0	0	0
MIR3670-1	0	0	0	0	0	0	0	0	0	0	0	0	0	0	0	0	0	0	0	0	0	0	0	0	0	0	0	0	0	0	0	0	0	0	0	0	0	0	0	0	0	0	0	0	0	0	0	0	0
MIR3944	0	0	0	0	1	0	0	0	0	0	0	0	0	0	0	0	0	1	0	0	0	0	0	0	0	0	0	0	1	0	0	0	1	0	1	0	0	0	0	1	0	0	0	3	0	0	0	0	0
MIR3674	0	0	0	1	0	0	3	4	0	0	3	1	1	0	0	2	0	1	0	2	0	0	0	1	0	0	0	1	0	0	1	0	1	0	1	0	1	2	0	2	1	0	0	0	2	0	1	0	0
MIR3714	0	0	0	0	0	0	0	0	0	0	0	0	0	0	0	0	0	0	0	0	0	0	0	0	0	0	0	0	0	0	0	0	0	0	0	0	0	0	0	0	0	0	0	0	0	0	0	0	0
MIR3610	2	0	0	3	8	0	1	2	0	1	1	1	0	0	1	2	1	2	1	1	4	0	0	0	1	1	1	3	1	6	2	2	0	2	0	1	1	1	3	1	0	2	1	1	1	1	3	1	1
MIR3915	0	0	0	0	0	0	0	0	0	0	0	0	0	0	0	0	0	0	0	0	0	0	0	0	0	0	0	0	0	0	0	0	0	0	0	0	0	0	0	0	0	0	0	0	0	0	0	0	0
MIR3180-5	0	0	0	0	0	1	0	0	0	0	0	1	0	0	0	0	0	0	0	0	0	0	0	0	0	0	0	0	0	0	0	0	0	0	0	0	0	0	0	0	0	0	0	0	0	0	0	0	0
MIR3680-1	0	0	0	1	0	0	0	3	0	0	0	0	0	1	0	1	0	0	0	0	0	0	0	3	0	0	0	0	0	0	0	0	1	1	0	1	0	0	1	0	0	0	0	1	1	0	0	0	0
MIR3651	0	0	0	3	4	0	1	1	0	0	0	0	0	0	1	0	0	0	1	1	1	1	1	0	1	0	1	0	0	5	0	1	0	1	1	0	0	0	1	1	0	0	1	1	1	0	1	2	0
MIR548Y	0	0	0	0	0	0	0	0	0	0	0	0	0	0	0	0	0	0	0	0	0	0	0	0	0	0	0	0	0	0	0	0	0	0	0	0	0	0	0	0	0	0	0	0	0	0	0	0	0
MIR3914-2	0	0	0	0	0	0	0	0	0	0	0	0	0	0	0	0	0	0	0	0	0	0	0	0	0	0	0	0	0	0	0	0	0	0	0	0	0	0	0	0	0	0	0	0	0	0	0	0	0
CCDC179	0	0	0	0	0	0	0	0	0	0	0	0	0	0	0	0	0	0	0	0	0	0	0	1	1	0	0	0	0	0	0	0	0	2	0	1	0	0	0	0	0	0	1	0	0	0	0	0	0
IQCJ-SCHIP1	66	8	12	41	57	30	75	196	12	16	49	27	8	28	25	54	82	18	57	47	57	35	60	46	68	54	102	72	50	42	75	85	90	73	97	100	75	109	71	73	77	59	73	99	67	77	105	50	25
LINC01539	0	0	0	6	1	0	4	0	1	0	0	1	1	0	0	1	1	0	3	3	0	0	4	2	1	0	0	2	0	0	1	5	0	1	1	1	0	0	1	0	0	0	1	0	0	4	0	4	0
SYNE1-AS1	6	0	2	10	5	3	8	25	1	4	2	2	1	1	2	3	7	3	8	3	9	3	3	8	2	13	13	22	21	5	9	4	16	17	14	12	15	11	9	14	17	12	5	5	6	9	12	4	3
LINC01602	0	0	0	0	1	0	0	0	0	0	0	0	0	0	0	0	0	0	0	0	0	0	0	0	0	0	0	0	0	0	0	0	0	0	0	0	0	0	0	0	0	0	0	0	0	0	0	0	0
TEX48	0	0	0	2	0	1	0	1	0	0	0	0	0	0	3	0	0	0	0	0	0	2	1	0	1	1	0	0	1	0	0	0	0	0	0	0	1	1	0	0	0	0	0	1	2	0	1	0	0
PRKAG2-AS1	41	4	2	12	23	18	27	77	4	25	4	15	1	6	15	15	36	13	35	9	39	5	16	19	34	51	48	52	58	12	48	37	37	45	67	60	43	67	27	33	35	40	21	22	56	51	65	15	18
PCAT19	135	20	7	107	75	81	195	394	33	37	98	99	25	71	63	70	95	64	197	68	104	82	159	172	173	168	156	157	91	96	142	221	157	206	196	150	120	155	144	199	167	149	171	182	195	198	213	140	76
LOC100505498	26	4	3	38	19	17	58	70	5	9	14	23	3	14	13	10	21	8	82	12	17	16	29	34	49	37	44	39	52	17	33	36	45	54	31	47	34	45	59	24	26	45	21	28	27	47	51	26	18
TOX-DT	14	2	4	25	6	11	19	34	8	3	7	12	6	2	9	6	25	10	46	7	15	10	19	13	17	19	14	23	21	7	18	24	18	19	17	24	15	24	21	12	19	13	15	25	25	26	17	18	6
LOC100505502	3	0	2	3	0	4	1	3	0	0	1	0	0	0	1	1	0	3	4	3	0	1	2	0	0	2	0	8	6	1	1	3	1	6	3	6	1	0	3	1	0	3	1	0	4	2	3	1	0
LINC01723	0	0	0	0	0	0	0	0	0	0	0	0	0	0	0	0	0	0	0	0	0	0	0	0	0	0	0	0	0	0	0	0	0	0	0	0	0	0	0	0	0	0	0	0	0	0	0	0	0
EDNRB-AS1	2	1	0	0	3	2	6	3	0	0	0	1	0	0	0	2	2	2	5	0	0	0	2	0	4	1	4	2	2	1	1	0	3	1	1	0	1	5	2	4	2	3	0	3	0	3	1	1	0
LINC02520	2	0	0	13	1	6	0	2	1	2	1	1	3	0	0	3	0	0	1	0	0	0	2	0	0	0	0	0	2	0	0	0	1	1	1	1	2	0	1	0	1	2	0	0	0	0	3	0	5
LINC01301	6	0	0	6	2	0	5	17	0	1	0	11	1	0	1	0	10	2	4	4	7	0	4	3	7	5	7	5	6	5	1	0	5	7	7	1	3	16	2	12	16	14	5	7	9	12	6	6	0
GPR176-DT	1	0	0	0	0	0	2	2	0	0	0	0	1	0	0	0	0	0	0	0	0	0	0	1	0	0	2	2	1	0	0	0	1	0	2	1	0	3	0	2	1	3	0	0	1	0	0	0	0
ISM1-AS1	0	0	0	1	1	0	1	2	0	1	0	0	1	0	0	1	2	0	3	0	1	0	1	1	2	2	1	6	7	2	1	1	5	2	3	2	4	1	1	3	1	4	1	0	1	2	1	0	0
RBM26-AS1	52	4	6	32	48	42	51	102	12	16	11	12	7	6	24	6	54	10	45	21	17	14	22	44	32	43	66	63	26	24	26	23	34	49	52	56	59	53	38	58	98	47	28	45	32	69	33	27	7
SLIT1-AS1	0	0	0	0	0	0	0	0	0	0	0	0	0	0	0	0	0	0	0	0	0	0	0	0	0	0	0	0	0	0	0	0	0	0	0	0	0	0	0	0	0	0	0	0	0	0	0	0	0
LINC01095	0	0	0	0	0	0	0	0	0	0	0	0	0	0	0	0	1	0	1	0	0	0	0	0	0	0	0	0	0	0	0	0	0	0	0	1	0	0	0	1	0	0	0	0	0	1	0	0	0
LINC01208	3	0	0	0	0	0	4	7	0	0	0	0	0	0	1	1	18	0	0	1	4	0	0	0	2	4	1	7	6	0	5	1	5	7	3	13	4	15	1	9	1	1	2	0	2	13	2	1	3
ATP8B1-AS1	39	8	5	57	46	29	107	114	9	17	43	60	10	10	28	23	35	17	119	51	58	46	68	54	72	51	67	61	78	42	42	54	69	64	59	86	39	82	58	59	58	46	61	82	83	54	77	58	22
LOC100505555	9	3	5	12	11	7	12	19	5	4	4	5	1	3	7	4	8	2	21	8	3	2	13	8	8	6	14	6	5	5	8	11	10	7	8	14	8	9	10	4	16	8	12	10	10	8	9	10	0
GOLGA7B-DT	1	0	0	6	1	0	0	0	2	1	0	0	0	0	1	1	2	0	8	3	3	0	0	1	3	0	1	0	1	1	1	0	1	2	2	1	1	0	2	1	1	3	1	3	0	1	3	0	0
LINC00578	6	0	1	0	3	1	3	4	1	2	1	1	0	0	0	1	8	0	3	0	7	0	2	2	11	10	6	10	7	0	1	3	2	2	6	8	0	7	3	6	2	0	1	6	5	4	7	2	4
LINC02708	0	0	0	0	0	0	0	1	0	0	0	0	0	0	0	0	0	0	0	0	0	0	0	0	0	0	0	1	0	0	0	0	0	0	0	0	0	0	0	0	0	0	0	0	0	0	0	0	0
INAFM2	213	97	43	287	321	339	604	530	78	83	155	239	63	131	217	209	449	158	499	280	270	221	405	283	340	267	361	340	324	227	322	402	302	350	315	341	258	478	539	290	324	242	309	441	346	362	346	334	234
LINC00672	15	8	3	33	12	21	58	152	4	12	0	13	5	9	12	13	52	7	65	11	25	19	22	11	13	73	25	53	90	13	54	18	75	136	71	44	36	26	20	31	53	41	23	14	44	47	62	19	3
LINC00838	0	0	0	0	0	0	0	0	0	0	0	0	0	0	0	0	0	0	0	0	0	0	0	0	0	0	0	0	0	0	0	0	0	0	0	0	0	0	0	0	0	0	0	0	0	0	0	0	0
LOC100505585	7	0	1	1	2	0	1	18	0	0	0	3	1	2	1	3	16	1	7	4	4	0	2	2	1	3	6	6	8	0	4	7	3	16	12	6	6	4	2	8	12	7	4	2	8	8	1	1	0
LHX2-AS1	2	2	0	0	3	0	4	2	0	0	0	1	0	0	1	1	1	0	5	1	4	0	0	1	0	4	0	10	4	0	1	2	4	0	2	3	1	1	2	0	1	4	0	3	1	2	1	1	5
LRRC3C	16	5	1	17	9	1	9	49	2	5	3	3	3	1	6	4	23	0	23	2	15	4	4	1	16	17	25	42	19	1	17	11	27	31	26	28	26	49	15	40	42	16	19	7	38	31	16	5	4
GAPLINC	6	2	0	8	7	5	8	5	2	2	1	7	0	3	5	3	9	2	8	3	4	5	8	9	6	4	4	13	0	1	5	3	5	2	7	8	11	7	7	2	3	2	8	4	5	2	7	8	2
PARD3-DT	6	1	1	9	1	0	3	25	1	4	2	5	2	4	8	4	11	3	12	6	5	0	0	0	7	5	16	4	12	3	14	11	8	16	20	4	8	10	0	22	19	5	3	3	14	17	4	5	2
LINC02053	0	0	0	0	0	0	0	0	0	0	0	0	0	0	0	0	0	0	0	0	0	0	0	0	0	0	0	0	0	0	0	0	0	0	0	0	0	0	0	0	0	0	0	0	0	0	0	0	0
SNHG21	28	22	20	40	56	18	82	144	9	20	19	27	12	20	24	25	72	44	106	47	47	17	39	52	49	40	44	30	72	37	65	50	50	80	64	52	76	57	48	62	60	29	27	51	76	81	49	53	14
LINC00919	0	0	0	1	0	0	1	1	0	1	0	0	0	0	1	0	0	0	0	0	0	0	2	0	0	0	0	0	0	0	0	0	0	1	0	0	0	0	2	0	0	0	0	1	3	0	0	0	0
NDUFV1-DT	0	0	0	2	0	0	0	0	0	0	0	1	2	0	3	2	0	1	2	1	3	0	5	1	2	1	0	0	2	0	1	1	1	0	0	0	0	0	0	0	1	0	3	3	1	0	1	5	0
POU2F2-AS1	0	0	0	4	2	4	0	0	0	0	2	2	0	1	0	1	4	1	1	0	2	0	1	0	1	2	0	3	1	2	1	1	1	2	0	0	1	0	1	1	1	2	0	1	0	4	2	0	1
GTF3C2-AS1	59	34	26	140	135	37	147	156	30	24	40	40	28	22	54	68	87	57	179	83	94	41	102	131	81	63	82	99	82	116	82	87	80	109	102	76	99	82	163	100	84	105	113	147	80	93	83	92	46
LINC02102	1	0	0	2	1	0	4	6	0	1	1	1	0	0	4	1	11	0	8	2	0	0	1	2	1	1	7	2	1	0	4	1	5	12	2	7	1	6	2	8	2	7	2	0	4	4	4	0	3
LINC01133	276	43	26	256	234	162	515	818	63	113	112	172	50	80	130	94	262	129	428	188	245	166	232	252	303	450	389	249	408	142	269	175	494	343	405	427	485	330	239	418	301	158	286	133	364	300	339	259	142
DAAM2-AS1	36	6	3	31	49	11	25	81	7	13	9	11	2	5	11	20	34	9	22	10	52	4	25	27	18	50	48	77	33	15	45	57	53	42	50	59	31	54	56	54	47	68	20	30	30	69	38	19	6
MALINC1	44	3	3	49	48	44	57	100	9	19	14	33	6	6	15	21	46	19	40	25	31	8	46	18	33	89	71	76	55	37	50	46	72	105	59	72	68	79	54	94	60	39	28	30	55	66	48	27	21
FGD5-AS1	2382	569	417	2921	3359	2389	5614	7908	633	880	1985	2069	542	511	1313	1543	3571	1176	5052	2125	3418	1949	2986	2455	2709	4074	4113	4800	3703	2078	3759	2862	4262	4098	4461	4529	4358	4433	3851	4928	4378	3192	2535	3849	3697	4473	3714	2917	1724
RAD51-AS1	36	10	2	55	15	5	33	95	6	15	4	9	7	1	12	16	22	18	66	14	15	12	19	30	46	52	57	66	89	18	38	26	59	100	80	58	64	59	30	59	59	38	21	35	35	75	51	27	14
DIAPH1-AS1	0	0	0	2	0	0	2	1	0	0	1	0	0	0	1	1	1	0	5	2	1	3	0	0	0	2	1	0	3	0	1	1	2	1	0	3	1	0	1	3	4	0	1	0	0	1	1	0	0
LINC00967	0	0	0	0	0	0	0	0	0	0	0	0	0	0	0	0	3	0	0	0	0	0	0	0	0	0	0	0	0	0	0	0	0	0	0	0	0	0	0	1	0	0	0	0	0	0	0	0	0
LINC01370	0	0	0	0	0	0	0	0	0	0	0	0	0	0	0	0	0	0	0	0	0	0	0	0	0	0	0	0	0	0	0	0	0	0	0	0	0	0	0	0	0	0	0	0	0	0	0	0	0
LOC100505664	21	11	58	80	79	12	147	145	15	23	13	68	31	42	5	38	48	15	117	14	66	19	10	32	51	47	40	72	146	18	122	58	56	125	73	65	47	37	35	59	103	39	67	32	207	45	93	43	29
DCST1-AS1	115	31	75	140	143	19	131	312	31	52	18	45	33	46	84	74	231	51	160	76	139	25	52	114	78	91	195	125	178	90	125	152	125	297	205	115	183	161	137	187	183	102	86	86	179	196	150	86	48
RRS1-DT	1	1	0	4	0	0	2	4	1	0	6	2	0	0	0	0	6	1	2	0	0	0	0	0	5	3	2	6	1	0	0	1	2	2	1	4	3	2	0	2	1	3	0	0	0	2	3	0	0
STARD4-AS1	96	41	22	184	146	63	237	440	26	33	86	111	38	37	85	82	112	42	348	69	76	117	166	154	146	217	214	202	156	73	126	193	178	270	145	200	186	256	206	161	182	129	173	222	135	157	147	167	75
UBE2Q2P16	2	0	0	3	1	1	6	8	1	1	2	1	0	1	1	2	4	0	5	1	2	2	4	3	1	7	1	3	7	0	4	3	10	7	4	2	1	2	5	6	5	1	2	3	3	3	2	1	0
NAPA-AS1	168	180	256	442	439	171	542	461	118	97	163	140	113	140	203	213	348	252	579	328	238	196	459	324	312	176	190	274	203	390	179	280	206	218	233	239	216	252	536	265	205	217	419	456	266	283	217	468	147
LINC01431	8	1	1	6	6	5	9	15	1	4	1	2	4	2	5	5	17	6	16	6	8	4	5	6	4	8	4	8	23	0	12	8	12	23	11	8	5	8	9	13	9	4	8	1	11	14	14	7	0
LOC100505685	1	0	1	1	1	0	1	14	0	0	0	0	0	0	0	0	10	0	0	0	6	0	0	2	0	11	7	5	4	0	13	1	11	5	15	5	7	4	1	4	6	1	0	1	10	3	11	3	5
LINC00888	33	9	6	28	35	13	31	53	8	12	29	29	15	11	12	18	45	21	45	19	20	32	33	36	38	45	43	55	27	22	32	42	52	27	31	51	38	59	53	44	48	24	32	62	49	63	35	30	11
FTO-IT1	4	4	1	0	6	1	22	31	2	2	8	3	1	0	2	6	7	1	28	2	6	1	6	4	3	10	2	21	15	7	5	7	5	14	7	9	3	8	11	11	4	8	7	5	14	6	9	5	1
SH3BP5-AS1	692	121	56	694	513	469	779	1886	122	231	447	295	98	128	332	287	1031	240	786	320	609	288	553	473	612	1205	893	1320	1006	374	808	809	1709	1035	1193	1259	906	1144	745	946	896	899	563	721	854	1021	1013	532	324
LINC01094	51	54	24	213	134	179	814	336	58	28	221	283	41	31	77	70	48	110	451	195	152	155	335	234	248	145	123	95	159	152	88	157	119	114	87	140	149	115	268	103	129	89	264	187	161	49	171	293	189
LOC100505711	0	0	0	0	0	0	0	0	0	0	0	0	0	0	0	0	0	0	0	0	0	0	0	0	0	0	0	0	0	0	0	0	0	0	0	0	0	0	0	0	0	0	0	0	0	0	0	0	0
LOC100505715	21	1	1	12	14	0	31	43	3	4	4	4	2	1	7	2	14	2	30	9	13	21	13	14	13	31	44	44	22	1	29	10	28	25	35	33	29	26	7	46	29	21	17	7	28	28	42	8	1
LOC100505716	2	0	1	5	0	3	16	20	2	1	3	5	0	0	1	1	3	1	15	2	1	4	5	3	4	12	6	11	10	4	4	2	10	13	4	6	4	5	3	6	10	13	4	9	4	4	12	5	4
LINC01592	1	0	0	0	0	2	0	1	0	0	0	0	0	0	0	0	0	0	0	0	0	0	0	1	0	0	0	4	1	0	0	1	0	0	0	0	0	0	1	1	0	5	2	4	0	1	0	0	0
KRTAP9-7	19	0	3	2	0	3	0	2	1	7	0	16	1	0	16	10	5	0	0	1	3	0	8	14	6	4	2	1	0	6	6	1	10	17	0	52	2	5	92	2	1	1	44	344	0	52	46	8	2
LOC100505728	12	8	11	19	21	8	27	22	6	8	6	5	9	5	11	7	14	16	36	19	8	10	18	21	15	12	12	15	23	27	11	11	16	14	13	14	11	9	22	25	18	19	14	22	15	16	12	13	7
LOC100505736	0	0	0	6	1	2	0	4	2	0	2	0	0	0	0	0	0	1	3	2	0	0	2	0	0	1	2	6	0	4	0	0	1	4	1	2	0	0	0	2	3	0	1	3	0	5	2	3	0
MIR4458HG	215	40	58	304	258	94	446	338	87	86	134	151	51	107	176	110	414	153	228	280	188	128	133	220	177	169	215	168	155	109	254	242	176	281	307	223	273	394	184	306	292	212	187	217	208	178	298	214	110
LINC01603	0	0	0	0	0	0	0	0	0	0	0	0	0	0	0	0	0	0	3	0	0	0	0	0	0	0	0	0	0	0	0	0	0	0	0	0	0	0	0	0	0	0	1	1	0	0	0	0	0
SPATA1	8	6	2	14	12	54	85	115	2	3	54	48	4	8	9	5	44	4	81	24	17	63	42	12	31	46	49	52	45	14	47	31	48	75	51	45	48	79	40	58	66	17	40	30	33	42	56	36	46
ITGB2-AS1	48	45	14	153	31	43	83	97	23	17	12	32	35	20	66	57	43	42	270	45	11	11	42	38	58	61	60	35	48	47	58	73	111	57	39	40	26	45	20	40	61	20	68	78	28	76	52	57	9
KRTAP16-1	688	2	4	1	0	60	24	44	32	37	18	61	3	0	376	30	1	10	0	22	102	0	62	111	114	86	35	80	1	36	141	18	99	149	2	801	49	94	579	52	13	22	250	838	4	162	175	61	196
PRMT5-AS1	154	94	126	335	430	161	794	496	82	66	181	122	128	125	204	166	291	230	688	327	168	140	310	354	342	159	242	211	209	260	225	314	212	231	237	247	260	259	386	243	242	200	351	402	259	246	224	420	135
C10orf95-AS1	81	35	22	146	140	93	255	419	38	39	87	66	50	45	81	69	238	135	324	129	112	80	115	120	177	116	234	167	155	88	146	117	167	238	210	205	252	185	118	198	193	89	123	162	244	201	144	152	72
[truncated: 37,374 more rows]
[truncated: 122 more columns]
